# Supplementary material for: Transcriptomic Complexity of Culm Growth and Development in Different Types of Moso Bamboo
Source: Int J Mol Sci. 2023 Apr 18;24(8):7425. doi: 10.3390/ijms24087425 (PMC10138756; doi:10.3390/ijms24087425)
Supplement: Supplementary file 1 [file ijms-24-07425-s001.zip]

Archive with 3 entries (3 files):
- Supplymentary Table S1, S2, S5, S6, S7.xlsx
- Supplymentary Table S3.fa
- Supplymentary Table S4.gtf
