# Supplementary material for: Transcriptomic Complexity of Culm Growth and Development in Different Types of Moso Bamboo
Source: Int J Mol Sci. 2023 Apr 18;24(8):7425. doi: 10.3390/ijms24087425 (PMC10138756; doi:10.3390/ijms24087425)
Supplement: Supplementary file 1 [file ijms-24-07425-s001.zip › Supplymentary Table S1, S2, S5, S6, S7.xlsx]

## Sheet: Table S1
Samples	cDNA Size	Reads of Insert	Number of five prime reads	Number of three prime reads	Number of poly-A reads	Number of filtered short reads	Number of non-full-length reads	Number of full-length reads	Number of full-length non-chimeric reads	Average full-length non-chimeric read length	Full-Length Percentage (FL%)	Artificial Concatemers（%）
F01	1-6K	1809043	1004177	1063709	1041683	73971	907572	827500	820378	2404	0.4574	0.0086
F01	All	1809043	1004177	1063709	1041683	73971	907572	827500	820378	2404	0.4574	0.0086
F02	1-2K	241710	114678	126485	120809	24695	134991	82024	81012	1771	0.3393	0.0123
F02	2-3K	268551	121688	140342	136685	16253	165001	87297	86610	2866	0.3251	0.0079
F02	3-6K	99439	52945	55991	53523	1578	61570	36291	35816	3860	0.365	0.0131
F02	All	609700	289311	322818	311017	42526	361562	205612	203438	2605	0.3372	0.0106

## Sheet: Table S2
Sample	Total Reads	GC(%)	Q30(%)	Mapped reads	Uniquely mapped reads
B1-1	42445036	50.29	90.54	0.9521	0.9235
B1-2	42878154	50.45	90.56	0.9506	0.9228
B1-3	43196828	51.17	91.19	0.9267	0.882
B2-1	58807294	56.56	91.81	0.9281	0.8794
B2-2	58156296	54.47	92.42	0.921	0.8583
B2-3	61464484	55.48	91.8	0.9183	0.8625
R-1	46288314	51.77	90.69	0.9583	0.9264
R-2	40317608	51.04	91.07	0.9591	0.9283
R-3	43085906	50.96	91.25	0.9617	0.9286
OR-1	57391682	56.04	92.89	0.9231	0.8826
OR-2	61398024	55.96	91.63	0.9122	0.8729
OR-3	55216560	55.64	92.48	0.9169	0.876
S1-1	55389964	55.65	92.1	0.8965	0.8654
S1-2	57581658	55.2	92.19	0.8998	0.8681
S1-3	55966840	56.19	92.32	0.8957	0.8639
S2-1	61520668	55.61	91.56	0.8974	0.8646
S2-2	56272568	56.61	92.12	0.9007	0.8701
S2-3	60563924	56.02	92.21	0.8933	0.8598
L-1	46982602	51.73	91.35	0.9441	0.9175
L-2	46845266	51.54	90.64	0.9472	0.92
L-3	45615918	51.22	91.39	0.9453	0.9185

## Sheet: Table S5
#ID	s1	s2	s3	s4	s6	s7	s8	COG_class	COG_class_annotation	KEGG_annotation	KEGG_pathway_annotation	KOG_class	KOG_class_annotation	Pfam_annotation	Swiss-Prot_annotation	eggNOG_class	eggNOG_class_annotation	NR_annotation	GO_annotation
PH02Gene25981.t1	0	0	0	0	0	0	0	--	--	--	--	[T]	Signal transduction mechanisms	E2F/DP family winged-helix DNA-binding domain;; Protein kinase domain;; Protein tyrosine kinase	Transcription factor E2FB GN=E2FB OS=Arabidopsis thaliana (Mouse-ear cress) PE=1 SV=1	T	Signal transduction mechanisms	Serine/threonine-protein kinase HT1 [Triticum urartu]	Cellular Component: cytoplasm (GO:0005737);; Biological Process: tricarboxylic acid cycle (GO:0006099);; Molecular Function: phosphoenolpyruvate carboxylase activity (GO:0008964);; Biological Process: carbon fixation (GO:0015977);; Biological Process: photosynthesis (GO:0015979);;
PH02Gene18408.t1	0	0	0	0	0	0	0	--	--	--	--	[K]	Transcription	E2F/DP family winged-helix DNA-binding domain	E2F transcription factor-like E2FE GN=T24C20.40 OS=Arabidopsis thaliana (Mouse-ear cress) PE=2 SV=1	K	Transcription	hypothetical protein SORBIDRAFT_04g028440 [Sorghum bicolor]	Cellular Component: nucleus (GO:0005634);; Biological Process: regulation of transcription, DNA-templated (GO:0006355);; Biological Process: DNA mediated transformation (GO:0009294);; Biological Process: jasmonic acid and ethylene-dependent systemic resistance (GO:0009861);; Biological Process: histone acetylation (GO:0016573);; Molecular Function: NAD-dependent histone deacetylase activity (H3-K…
PH02Gene50091.t1	0	0	0	0	0	0	0	--	--	--	--	[K]	Transcription	E2F/DP family winged-helix DNA-binding domain	E2F transcription factor-like E2FF GN=T22N4.4 OS=Arabidopsis thaliana (Mouse-ear cress) PE=2 SV=1	K	Transcription	hypothetical protein SORBIDRAFT_04g028440 [Sorghum bicolor]	Molecular Function: DNA binding (GO:0003677);; Biological Process: regulation of transcription, DNA-templated (GO:0006355);;
PH02Gene42115.t1	0	0	0	0	0	0	0	--	--	--	--	[K]	Transcription	E2F/DP family winged-helix DNA-binding domain	E2F transcription factor-like E2FF GN=T22N4.4 OS=Arabidopsis thaliana (Mouse-ear cress) PE=2 SV=1	K	Transcription	hypothetical protein SORBIDRAFT_04g028440 [Sorghum bicolor]	Molecular Function: triglyceride lipase activity (GO:0004806);; Cellular Component: vacuole (GO:0005773);; Biological Process: lipid metabolic process (GO:0006629);; Cellular Component: membrane (GO:0016020);;
PH02Gene07950.t1	0	0	0	0	0	0	0	--	--	K06620|2.30053e-44|dosa:Os04t0112200-00|Os04g0112200; Similar to OSIGBa0127D24.8 protein.; K06620 transcription factor E2F3 (A)	--	[K]	Transcription	E2F/DP family winged-helix DNA-binding domain	Transcription factor E2FB GN=E2FB OS=Arabidopsis thaliana (Mouse-ear cress) PE=1 SV=1	K	Transcription	hypothetical protein OsI_14607 [Oryza sativa Indica Group]	Molecular Function: aminopeptidase activity (GO:0004177);; Cellular Component: cytosol (GO:0005829);; Cellular Component: plasma membrane (GO:0005886);; Biological Process: gluconeogenesis (GO:0006094);; Biological Process: cytoskeleton organization (GO:0007010);; Molecular Function: metallopeptidase activity (GO:0008237);; Molecular Function: zinc ion binding (GO:0008270);; Biological Process: a…
PH02Gene34267.t1	0	0	0	0	0	0	0	--	--	--	--	--	--	E2F/DP family winged-helix DNA-binding domain	E2F transcription factor-like E2FE GN=T24C20.40 OS=Arabidopsis thaliana (Mouse-ear cress) PE=2 SV=1	K	Transcription	hypothetical protein OsI_08874 [Oryza sativa Indica Group]	Cellular Component: cytosol (GO:0005829);; Biological Process: tricarboxylic acid cycle (GO:0006099);; Molecular Function: phosphoenolpyruvate carboxylase activity (GO:0008964);; Biological Process: carbon fixation (GO:0015977);; Biological Process: photosynthesis (GO:0015979);; Cellular Component: apoplast (GO:0048046);;
PH02Gene48000.t1	0	0	0	0	0	0	0	--	--	--	--	[K]	Transcription	E2F/DP family winged-helix DNA-binding domain	E2F transcription factor-like E2FE GN=T24C20.40 OS=Arabidopsis thaliana (Mouse-ear cress) PE=2 SV=1	K	Transcription	--	Cellul+A1:T47ar Component: nucleus (GO:0005634);; Cellular Component: mitochondrion (GO:0005739);;
PB.34058.2	0	0	0	0	0	0	0	--	--	--	--	--	--	TCP family transcription factor	Transcription factor TCP15 GN=TCP15 OS=Arabidopsis thaliana (Mouse-ear cress) PE=2 SV=1	K	Transcription	predicted protein [Hordeum vulgare subsp. vulgare]	Molecular Function: peroxidase activity (GO:0004601);; Cellular Component: cell wall (GO:0005618);; Biological Process: response to oxidative stress (GO:0006979);; Cellular Component: cytoplasmic membrane-bounded vesicle (GO:0016023);; Molecular Function: heme binding (GO:0020037);; Molecular Function: metal ion binding (GO:0046872);; Biological Process: response to other organism (GO:0051707);; …
PH02Gene35290.t1	0	0	0	0	0	0	0	--	--	--	--	--	--	TCP family transcription factor	Transcription factor TCP7 GN=TCP7 OS=Arabidopsis thaliana (Mouse-ear cress) PE=2 SV=1	K	Transcription	Os02g0828566 [Oryza sativa Japonica Group]	Molecular Function: fumarylacetoacetase activity (GO:0004334);; Cellular Component: cytosol (GO:0005829);; Biological Process: aromatic amino acid family metabolic process (GO:0009072);; Biological Process: chlorophyll catabolic process (GO:0015996);;
PH02Gene40745.t1	0	0	0	0	0	0	0	--	--	--	--	--	--	TCP family transcription factor	Transcription factor TCP8 GN=TCP8 OS=Arabidopsis thaliana (Mouse-ear cress) PE=1 SV=1	K	Transcription	hypothetical protein ZEAMMB73_611540 [Zea mays]	Cellular Component: nucleoplasm (GO:0005654);; Biological Process: starch metabolic process (GO:0005982);; Biological Process: regulation of transcription, DNA-templated (GO:0006355);; Biological Process: response to cold (GO:0009409);; Biological Process: response to blue light (GO:0009637);; Biological Process: flower development (GO:0009908);; Biological Process: response to far red light (GO:…
PH02Gene41692.t1	0	0	0	0	0	0	0	--	--	--	--	--	--	TCP family transcription factor	Transcription factor TCP8 GN=TCP8 OS=Arabidopsis thaliana (Mouse-ear cress) PE=1 SV=1	K	Transcription	hypothetical protein ZEAMMB73_611540 [Zea mays]	Molecular Function: diacylglycerol kinase activity (GO:0004143);; Biological Process: protein kinase C-activating G-protein coupled receptor signaling pathway (GO:0007205);; Cellular Component: plastid (GO:0009536);;
PH02Gene50960.t1	0	0	0	0	0	0	0	--	--	--	--	--	--	TCP family transcription factor	Transcription factor TCP15 GN=TCP15 OS=Arabidopsis thaliana (Mouse-ear cress) PE=2 SV=1	K	Transcription	hypothetical protein ZEAMMB73_611540 [Zea mays]	--
PH02Gene09871.t1	0	0	0	0	0	0	0	--	--	--	--	--	--	TCP family transcription factor	Transcription factor TCP8 GN=TCP8 OS=Arabidopsis thaliana (Mouse-ear cress) PE=1 SV=1	K	Transcription	hypothetical protein ZEAMMB73_611540 [Zea mays]	Cellular Component: plasma membrane (GO:0005886);; Biological Process: ion transport (GO:0006811);; Cellular Component: plastid (GO:0009536);; Biological Process: response to nematode (GO:0009624);; Biological Process: response to iron ion (GO:0010039);; Biological Process: response to zinc ion (GO:0010043);; Cellular Component: integral component of membrane (GO:0016021);; Biological Process: se…
PH02Gene03406.t1	0	0	0	0	0	0	0	--	--	--	--	--	--	TCP family transcription factor	Transcription factor TCP8 GN=TCP8 OS=Arabidopsis thaliana (Mouse-ear cress) PE=1 SV=1	K	Transcription	hypothetical protein ZEAMMB73_611540 [Zea mays]	Molecular Function: L-aspartate:2-oxoglutarate aminotransferase activity (GO:0004069);; Cellular Component: peroxisome (GO:0005777);; Biological Process: tricarboxylic acid cycle (GO:0006099);; Biological Process: 2-oxoglutarate metabolic process (GO:0006103);; Biological Process: alanine metabolic process (GO:0006522);; Biological Process: aspartate metabolic process (GO:0006531);; Biological Pr…
PH02Gene01310.t1	0	0	0	0	0	0	0	--	--	--	--	--	--	TCP family transcription factor	Transcription factor TCP21 GN=F8L15.60 OS=Arabidopsis thaliana (Mouse-ear cress) PE=1 SV=1	--	--	hypothetical protein OsI_09543 [Oryza sativa Indica Group]	Molecular Function: nucleotide binding (GO:0000166);; Molecular Function: DNA binding (GO:0003677);; Molecular Function: DNA (6-4) photolyase activity (GO:0003914);; Biological Process: DNA repair (GO:0006281);; Biological Process: response to UV (GO:0009411);;
PH02Gene27935.t1	0	0	0	0	0	0	0	--	--	K18810|5.69452e-72|obr:102711602|putative cyclin-D2-3-like; K18810 cyclin D1/2/4, plant (A)	--	[D]	Cell cycle control, cell division, chromosome partitioning	Cyclin, N-terminal domain;; Cyclin, C-terminal domain	Putative cyclin-D2-3 GN=OSJNBa0065F09.8 OS=Oryza sativa subsp. japonica (Rice) PE=3 SV=1	D	Cell cycle control, cell division, chromosome partitioning	PREDICTED: putative cyclin-D2-3-like [Oryza brachyantha]	Cellular Component: chromosome, telomeric region (GO:0000781);; Molecular Function: chromatin binding (GO:0003682);; Molecular Function: double-stranded telomeric DNA binding (GO:0003691);; Cellular Component: nucleus (GO:0005634);; Biological Process: meiotic anaphase I (GO:0007133);; Biological Process: regulation of telomere maintenance (GO:0032204);; Molecular Function: protein homodimerizati…
PH02Gene03767.t1	0	0	0	0	0	0	0	--	--	K14505|2.36877e-12|osa:4346394|Os09g0111100; K14505 cyclin D3, plant (A)	Plant hormone signal transduction (ko04075)	[D]	Cell cycle control, cell division, chromosome partitioning	Cyclin, N-terminal domain	Cyclin-D3-2 GN=OsJ_027234 OS=Oryza sativa subsp. japonica (Rice) PE=2 SV=1	D	Cell cycle control, cell division, chromosome partitioning	hypothetical protein OsI_30380 [Oryza sativa Indica Group]	Molecular Function: pantothenate kinase activity (GO:0004594);; Molecular Function: ATP binding (GO:0005524);; Biological Process: acetyl-CoA biosynthetic process (GO:0006085);; Biological Process: coenzyme A biosynthetic process (GO:0015937);; Biological Process: phosphorylation (GO:0016310);;
PH02Gene28078.t1	0	0	0	0	0	0	0	--	--	K06627|2.47318e-84|bdi:100831752|cyclin-F2-2-like; K06627 cyclin A (A)	--	[D]	Cell cycle control, cell division, chromosome partitioning	Cyclin, N-terminal domain;; Cyclin, C-terminal domain	Putative cyclin-F2-1 OS=Oryza sativa subsp. japonica (Rice) PE=3 SV=2	D	Cell cycle control, cell division, chromosome partitioning	Putative cyclin-F2-1 [Aegilops tauschii]	Molecular Function: protein serine/threonine kinase activity (GO:0004674);; Molecular Function: ATP binding (GO:0005524);; Biological Process: protein phosphorylation (GO:0006468);;
PH02Gene12797.t1	0	0	0	0	0	0	0	[D]	Cell cycle control, cell division, chromosome partitioning	K05868|7.99003e-147|obr:102717018|uncharacterized LOC102717018; K05868 cyclin B (A)	--	[D]	Cell cycle control, cell division, chromosome partitioning	Cyclin, N-terminal domain	Cyclin-B1-1 GN=P0034E02.58 OS=Oryza sativa subsp. japonica (Rice) PE=2 SV=2	D	Cell cycle control, cell division, chromosome partitioning	PREDICTED: uncharacterized protein LOC102717018 [Oryza brachyantha]	Molecular Function: DNA binding (GO:0003677);; Molecular Function: serine-type endopeptidase activity (GO:0004252);; Molecular Function: calcium ion binding (GO:0005509);; Biological Process: DNA recombination (GO:0006310);; Biological Process: proteolysis (GO:0006508);; Molecular Function: zinc ion binding (GO:0008270);; Biological Process: DNA integration (GO:0015074);;
PH02Gene46146.t1	0	0	0	0	0	0	0	[D]	Cell cycle control, cell division, chromosome partitioning	--	--	[D]	Cell cycle control, cell division, chromosome partitioning	Cyclin, N-terminal domain;; Cyclin, C-terminal domain	Putative cyclin-F2-1 OS=Oryza sativa subsp. japonica (Rice) PE=3 SV=2	D	Cell cycle control, cell division, chromosome partitioning	PREDICTED: putative cyclin-F2-1 [Brachypodium distachyon]	Molecular Function: protein serine/threonine kinase activity (GO:0004674);; Molecular Function: ATP binding (GO:0005524);; Cellular Component: plasma membrane (GO:0005886);; Biological Process: protein phosphorylation (GO:0006468);; Cellular Component: plastid (GO:0009536);;
PH02Gene27937.t1	0	0	0	0	0	0	0	--	--	K18810|1.10224e-97|bdi:100831306|putative cyclin-D2-3; K18810 cyclin D1/2/4, plant (A)	--	[D]	Cell cycle control, cell division, chromosome partitioning	Cyclin, N-terminal domain;; Cyclin, C-terminal domain	Putative cyclin-D2-3 GN=OSJNBa0065F09.8 OS=Oryza sativa subsp. japonica (Rice) PE=3 SV=1	D	Cell cycle control, cell division, chromosome partitioning	PREDICTED: putative cyclin-D2-3 [Brachypodium distachyon]	Molecular Function: catalytic activity (GO:0003824);; Cellular Component: vacuolar membrane (GO:0005774);; Cellular Component: Golgi apparatus (GO:0005794);; Cellular Component: plasma membrane (GO:0005886);; Biological Process: ER to Golgi vesicle-mediated transport (GO:0006888);; Biological Process: metabolic process (GO:0008152);; Cellular Component: cytoplasmic membrane-bounded vesicle (GO:00…
PH02Gene27933.t1	0	0	0	0	0	0	0	--	--	K18810|1.66814e-102|bdi:100831306|putative cyclin-D2-3; K18810 cyclin D1/2/4, plant (A)	--	[D]	Cell cycle control, cell division, chromosome partitioning	Cyclin, N-terminal domain;; Cyclin, C-terminal domain	Putative cyclin-D2-3 GN=OSJNBa0065F09.8 OS=Oryza sativa subsp. japonica (Rice) PE=3 SV=1	D	Cell cycle control, cell division, chromosome partitioning	PREDICTED: putative cyclin-D2-3 [Brachypodium distachyon]	Cellular Component: nucleus (GO:0005634);; Cellular Component: peroxisome (GO:0005777);; Cellular Component: plasma membrane (GO:0005886);;
PH02Gene27936.t1	0	0	0	0	0	0	0	--	--	K18810|2.32257e-63|bdi:100831306|putative cyclin-D2-3; K18810 cyclin D1/2/4, plant (A)	--	[D]	Cell cycle control, cell division, chromosome partitioning	Cyclin, N-terminal domain	Putative cyclin-D2-3 GN=OSJNBa0065F09.8 OS=Oryza sativa subsp. japonica (Rice) PE=3 SV=1	D	Cell cycle control, cell division, chromosome partitioning	PREDICTED: putative cyclin-D2-3 [Brachypodium distachyon]	Biological Process: fatty acid biosynthetic process (GO:0006633);; Cellular Component: plastid (GO:0009536);; Molecular Function: acyl-[acyl-carrier-protein] hydrolase activity (GO:0016297);;
PB.14391.2	0	0	0	0	0	0	0	[DKL]	Cell cycle control, cell division, chromosome partitioning;; Transcription;; Replication, recombination and repair	K15188|1.24589e-177|sita:101774402|cyclin-T1-2-like; K15188 cyclin T (A)	--	[D]	Cell cycle control, cell division, chromosome partitioning	Cyclin, N-terminal domain	Cyclin-T1-2 OS=Oryza sativa subsp. japonica (Rice) PE=2 SV=2	DKL	Cell cycle control, cell division, chromosome partitioning;; Transcription;; Replication, recombination and repair	PREDICTED: LOW QUALITY PROTEIN: cyclin-T1-2-like [Setaria italica]	Molecular Function: binding (GO:0005488);; Cellular Component: mitochondrion (GO:0005739);;
PH02Gene02223.t1	0	0	0	0	0	0	0	--	--	K18812|4.51267e-30|bdi:100821682|cyclin-D6-1; K18812 cyclin D6, plant (A)	--	--	--	Cyclin, N-terminal domain	Cyclin-D6-1 GN=OSJNBa0058I18.18 OS=Oryza sativa subsp. japonica (Rice) PE=2 SV=1	D	Cell cycle control, cell division, chromosome partitioning	PREDICTED: LOW QUALITY PROTEIN: cyclin-D6-1 [Brachypodium distachyon]	Molecular Function: ATP binding (GO:0005524);; Biological Process: phenylpropanoid metabolic process (GO:0009698);; Molecular Function: 4-coumarate-CoA ligase activity (GO:0016207);;
PB.2745.3	0	0	0	0	0	0	0	[DKL]	Cell cycle control, cell division, chromosome partitioning;; Transcription;; Replication, recombination and repair	K15188|0|sita:101762552|cyclin-T1-4-like; K15188 cyclin T (A)	--	[D]	Cell cycle control, cell division, chromosome partitioning	Cyclin, N-terminal domain;; Cyclin, C-terminal domain	Cyclin-T1-4 GN=CYCT1-1 OS=Oryza sativa subsp. japonica (Rice) PE=2 SV=1	DKL	Cell cycle control, cell division, chromosome partitioning;; Transcription;; Replication, recombination and repair	PREDICTED: cyclin-T1-4-like [Setaria italica]	Molecular Function: serine-type endopeptidase activity (GO:0004252);; Cellular Component: integral component of membrane (GO:0016021);;
PB.2745.6	0	0	0	0	0	0	0	[DKL]	Cell cycle control, cell division, chromosome partitioning;; Transcription;; Replication, recombination and repair	K15188|0|sita:101762552|cyclin-T1-4-like; K15188 cyclin T (A)	--	[D]	Cell cycle control, cell division, chromosome partitioning	Cyclin, N-terminal domain;; Cyclin, C-terminal domain	Cyclin-T1-4 GN=CYCT1-1 OS=Oryza sativa subsp. japonica (Rice) PE=2 SV=1	DKL	Cell cycle control, cell division, chromosome partitioning;; Transcription;; Replication, recombination and repair	PREDICTED: cyclin-T1-4-like [Setaria italica]	Molecular Function: binding (GO:0005488);;
PB.14391.5	0	0	0	0	0	0	0	[DKL]	Cell cycle control, cell division, chromosome partitioning;; Transcription;; Replication, recombination and repair	K15188|0|obr:102722927|cyclin-T1-2-like; K15188 cyclin T (A)	--	[D]	Cell cycle control, cell division, chromosome partitioning	Cyclin, N-terminal domain;; Cyclin, N-terminal domain	Cyclin-T1-2 OS=Oryza sativa subsp. japonica (Rice) PE=2 SV=2	DKL	Cell cycle control, cell division, chromosome partitioning;; Transcription;; Replication, recombination and repair	PREDICTED: cyclin-T1-2-like isoform X1 [Oryza brachyantha]	Biological Process: single-organism process (GO:0044699);;
PB.14391.9	0	0	0	0	0	0	0	[DKL]	Cell cycle control, cell division, chromosome partitioning;; Transcription;; Replication, recombination and repair	K15188|0|obr:102722927|cyclin-T1-2-like; K15188 cyclin T (A)	--	[D]	Cell cycle control, cell division, chromosome partitioning	Cyclin, N-terminal domain;; Cyclin, N-terminal domain	Cyclin-T1-2 OS=Oryza sativa subsp. japonica (Rice) PE=2 SV=2	DKL	Cell cycle control, cell division, chromosome partitioning;; Transcription;; Replication, recombination and repair	PREDICTED: cyclin-T1-2-like isoform X1 [Oryza brachyantha]	Molecular Function: methylenetetrahydrofolate reductase (NAD(P)H) activity (GO:0004489);; Biological Process: methionine metabolic process (GO:0006555);; Biological Process: tetrahydrofolate interconversion (GO:0035999);; Biological Process: oxidation-reduction process (GO:0055114);;
PB.11951.5	0	0	0	0	0	0	0	[DKL]	Cell cycle control, cell division, chromosome partitioning;; Transcription;; Replication, recombination and repair	--	--	--	--	Cyclin, N-terminal domain	Cyclin-L1-1 GN=P0416G11.14 OS=Oryza sativa subsp. japonica (Rice) PE=2 SV=1	DKL	Cell cycle control, cell division, chromosome partitioning;; Transcription;; Replication, recombination and repair	PREDICTED: cyclin-L1-1 [Brachypodium distachyon]	--
PH02Gene05527.t1	0	0	0	0	0	0	0	--	--	K18811|7.40003e-60|sita:101754311|cyclin-D5-1-like; K18811 cyclin D5, plant (A)	--	[D]	Cell cycle control, cell division, chromosome partitioning	Cyclin, N-terminal domain;; Cyclin, C-terminal domain	Cyclin-D5-1 GN=OSJNBa0063J18.4 OS=Oryza sativa subsp. japonica (Rice) PE=2 SV=2	D	Cell cycle control, cell division, chromosome partitioning	PREDICTED: cyclin-D5-1-like [Setaria italica]	Molecular Function: catalytic activity (GO:0003824);; Cellular Component: nucleus (GO:0005634);; Cellular Component: peroxisome (GO:0005777);; Biological Process: DNA repair (GO:0006281);; Biological Process: response to water deprivation (GO:0009414);; Biological Process: auxin-activated signaling pathway (GO:0009734);; Biological Process: post-embryonic development (GO:0009791);; Biological Pro…
PH02Gene46436.t1	0	0	0	0	0	0	0	--	--	K18810|9.8515e-148|sita:101781951|cyclin-D4-1-like; K18810 cyclin D1/2/4, plant (A)	--	[D]	Cell cycle control, cell division, chromosome partitioning	Cyclin, N-terminal domain;; Cyclin, C-terminal domain	Cyclin-D4-1 OS=Oryza sativa subsp. japonica (Rice) PE=2 SV=2	D	Cell cycle control, cell division, chromosome partitioning	PREDICTED: cyclin-D4-1-like [Setaria italica]	Molecular Function: nucleotide binding (GO:0000166);; Biological Process: mRNA splicing, via spliceosome (GO:0000398);; Biological Process: rRNA processing (GO:0006364);; Biological Process: protein import into nucleus (GO:0006606);; Biological Process: pyrimidine ribonucleotide biosynthetic process (GO:0009220);; Cellular Component: small-subunit processome (GO:0032040);; Cellular Component: Cul…
PH02Gene31593.t1	0	0	0	0	0	0	0	[D]	Cell cycle control, cell division, chromosome partitioning	--	--	[D]	Cell cycle control, cell division, chromosome partitioning	Cyclin, N-terminal domain;; Cyclin, C-terminal domain	Cyclin-B2-2 OS=Oryza sativa subsp. japonica (Rice) PE=1 SV=1	D	Cell cycle control, cell division, chromosome partitioning	PREDICTED: cyclin-B2-2-like [Oryza brachyantha]	Molecular Function: ubiquitin-protein transferase activity (GO:0004842);; Cellular Component: anaphase-promoting complex (GO:0005680);; Cellular Component: mitochondrion (GO:0005739);; Biological Process: double-strand break repair (GO:0006302);; Biological Process: mitotic recombination (GO:0006312);; Biological Process: sister chromatid cohesion (GO:0007062);; Biological Process: synapsis (GO:0…
PH02Gene39517.t1	0	0	0	0	0	0	0	[D]	Cell cycle control, cell division, chromosome partitioning	K05868|5.92504e-49|bdi:100840708|cyclin-B2-2-like; K05868 cyclin B (A)	--	[D]	Cell cycle control, cell division, chromosome partitioning	Cyclin, N-terminal domain	Cyclin-B2-2 OS=Oryza sativa subsp. japonica (Rice) PE=1 SV=1	D	Cell cycle control, cell division, chromosome partitioning	PREDICTED: cyclin-B2-2-like [Brachypodium distachyon]	Molecular Function: zinc ion binding (GO:0008270);;
PH02Gene45749.t1	0	0	0	0	0	0	0	--	--	K05868|1.38236e-25|bdi:100840708|cyclin-B2-2-like; K05868 cyclin B (A)	--	[D]	Cell cycle control, cell division, chromosome partitioning	Cyclin, N-terminal domain	Cyclin-B2-2 OS=Oryza sativa subsp. japonica (Rice) PE=1 SV=1	D	Cell cycle control, cell division, chromosome partitioning	PREDICTED: cyclin-B2-2-like [Brachypodium distachyon]	Molecular Function: transferase activity (GO:0016740);;
PB.25785.14	0	0	0	0	0	0	0	[D]	Cell cycle control, cell division, chromosome partitioning	K05868|3.97683e-166|obr:102710401|cyclin-B2-1-like; K05868 cyclin B (A)	--	[D]	Cell cycle control, cell division, chromosome partitioning	Cyclin, N-terminal domain;; Cyclin, C-terminal domain	Cyclin-B2-1 OS=Oryza sativa subsp. indica (Rice) PE=1 SV=1	D	Cell cycle control, cell division, chromosome partitioning	PREDICTED: cyclin-B2-1-like [Oryza brachyantha]	Molecular Function: diacylglycerol kinase activity (GO:0004143);; Biological Process: protein kinase C-activating G-protein coupled receptor signaling pathway (GO:0007205);; Cellular Component: plastid (GO:0009536);;
PB.31012.16	0	0	0	0	0	0	0	[D]	Cell cycle control, cell division, chromosome partitioning	K05868|0|obr:102711700|cyclin-B1-5-like; K05868 cyclin B (A)	--	[D]	Cell cycle control, cell division, chromosome partitioning	Cyclin, N-terminal domain;; Cyclin, C-terminal domain;; Ubiquitin-conjugating enzyme	Cyclin-B1-5 OS=Oryza sativa subsp. japonica (Rice) PE=3 SV=1	D	Cell cycle control, cell division, chromosome partitioning	PREDICTED: cyclin-B1-5-like [Oryza brachyantha]	Cellular Component: endosome (GO:0005768);; Cellular Component: Golgi apparatus (GO:0005794);; Cellular Component: trans-Golgi network (GO:0005802);; Biological Process: signal transduction (GO:0007165);; Molecular Function: kinase activity (GO:0016301);; Biological Process: phosphorylation (GO:0016310);;
PB.32825.2	0	0	0	0	0	0	0	[D]	Cell cycle control, cell division, chromosome partitioning	K05868|0|obr:102711700|cyclin-B1-5-like; K05868 cyclin B (A)	--	[D]	Cell cycle control, cell division, chromosome partitioning	Cyclin, N-terminal domain;; Cyclin, C-terminal domain	Cyclin-B1-5 OS=Oryza sativa subsp. japonica (Rice) PE=3 SV=1	D	Cell cycle control, cell division, chromosome partitioning	PREDICTED: cyclin-B1-5-like [Oryza brachyantha]	Cellular Component: plasma membrane (GO:0005886);; Cellular Component: plastid (GO:0009536);;
PB.31012.17	0	0	0	0	0	0	0	[D]	Cell cycle control, cell division, chromosome partitioning	K05868|0|obr:102711700|cyclin-B1-5-like; K05868 cyclin B (A)	--	[D]	Cell cycle control, cell division, chromosome partitioning	Cyclin, N-terminal domain;; Cyclin, C-terminal domain;; Ubiquitin-conjugating enzyme	Cyclin-B1-5 OS=Oryza sativa subsp. japonica (Rice) PE=3 SV=1	D	Cell cycle control, cell division, chromosome partitioning	PREDICTED: cyclin-B1-5-like [Oryza brachyantha]	--
PB.32825.5	0	0	0	0	0	0	0	[D]	Cell cycle control, cell division, chromosome partitioning	K05868|1.76424e-169|obr:102711700|cyclin-B1-5-like; K05868 cyclin B (A)	--	[D]	Cell cycle control, cell division, chromosome partitioning	Cyclin, N-terminal domain;; Cyclin, C-terminal domain	Cyclin-B1-5 OS=Oryza sativa subsp. japonica (Rice) PE=3 SV=1	D	Cell cycle control, cell division, chromosome partitioning	PREDICTED: cyclin-B1-5-like [Oryza brachyantha]	Cellular Component: plastid (GO:0009536);;
PB.31012.20	0	0	0	0	0	0	0	[D]	Cell cycle control, cell division, chromosome partitioning	K05868|0|obr:102711700|cyclin-B1-5-like; K05868 cyclin B (A)	--	[D]	Cell cycle control, cell division, chromosome partitioning	Cyclin, N-terminal domain;; Cyclin, C-terminal domain	Cyclin-B1-5 OS=Oryza sativa subsp. japonica (Rice) PE=3 SV=1	D	Cell cycle control, cell division, chromosome partitioning	PREDICTED: cyclin-B1-5-like [Oryza brachyantha]	--
PH02Gene34015.t1	0	0	0	0	0	0	0	--	--	K06627|9.25042e-56|obr:102713065|cyclin-A3-1-like; K06627 cyclin A (A)	--	[D]	Cell cycle control, cell division, chromosome partitioning	Cyclin, N-terminal domain	Cyclin-A3-1 GN=OSJNBa0091E13.3 OS=Oryza sativa subsp. japonica (Rice) PE=3 SV=1	D	Cell cycle control, cell division, chromosome partitioning	PREDICTED: cyclin-A3-1-like [Oryza brachyantha]	Biological Process: lipid metabolic process (GO:0006629);; Cellular Component: cytoplasmic membrane-bounded vesicle (GO:0016023);; Molecular Function: hydrolase activity, acting on ester bonds (GO:0016788);;
PH02Gene23484.t1	0	0	0	0	0	0	0	--	--	K06627|2.28641e-65|bdi:100833039|cyclin-A3-1-like; K06627 cyclin A (A)	--	--	--	Cyclin, N-terminal domain	Cyclin-A3-1 GN=OSJNBa0091E13.3 OS=Oryza sativa subsp. japonica (Rice) PE=3 SV=1	D	Cell cycle control, cell division, chromosome partitioning	PREDICTED: cyclin-A3-1-like [Brachypodium distachyon]	--
PH02Gene47319.t1	0	0	0	0	0	0	0	--	--	K06627|1.29809e-53|bdi:100833039|cyclin-A3-1-like; K06627 cyclin A (A)	--	[D]	Cell cycle control, cell division, chromosome partitioning	Cyclin, N-terminal domain	Cyclin-A3-1 GN=OSJNBa0091E13.3 OS=Oryza sativa subsp. japonica (Rice) PE=3 SV=1	D	Cell cycle control, cell division, chromosome partitioning	PREDICTED: cyclin-A3-1-like [Brachypodium distachyon]	Molecular Function: aminoacylase activity (GO:0004046);; Cellular Component: mitochondrion (GO:0005739);; Biological Process: proteolysis (GO:0006508);; Biological Process: cellular amino acid metabolic process (GO:0006520);; Molecular Function: metallopeptidase activity (GO:0008237);;
PH02Gene37102.t1	0	0	0	0	0	0	0	--	--	K06627|2.90845e-64|bdi:100833039|cyclin-A3-1-like; K06627 cyclin A (A)	--	[D]	Cell cycle control, cell division, chromosome partitioning	Cyclin, C-terminal domain;; Cyclin, N-terminal domain	Cyclin-A3-1 GN=OSJNBa0091E13.3 OS=Oryza sativa subsp. japonica (Rice) PE=3 SV=1	D	Cell cycle control, cell division, chromosome partitioning	PREDICTED: cyclin-A3-1-like [Brachypodium distachyon]	Molecular Function: ATP binding (GO:0005524);; Biological Process: ATP catabolic process (GO:0006200);; Cellular Component: membrane (GO:0016020);; Molecular Function: ATPase activity (GO:0016887);;
PH02Gene28318.t1	0	0	0	0	0	0	0	--	--	K06627|2.28959e-29|bdi:100833039|cyclin-A3-1-like; K06627 cyclin A (A)	--	[D]	Cell cycle control, cell division, chromosome partitioning	Cyclin, N-terminal domain	Cyclin-A3-1 GN=OSJNBa0091E13.3 OS=Oryza sativa subsp. japonica (Rice) PE=3 SV=1	D	Cell cycle control, cell division, chromosome partitioning	PREDICTED: cyclin-A3-1-like [Brachypodium distachyon]	Molecular Function: copper ion binding (GO:0005507);; Molecular Function: electron carrier activity (GO:0009055);; Cellular Component: cytoplasmic membrane-bounded vesicle (GO:0016023);;
PH02Gene19837.t1	0	0	0	0	0	0	0	--	--	K06627|8.14515e-28|bdi:100833039|cyclin-A3-1-like; K06627 cyclin A (A)	--	[D]	Cell cycle control, cell division, chromosome partitioning	Cyclin, N-terminal domain	Cyclin-A3-1 GN=OSJNBa0091E13.3 OS=Oryza sativa subsp. japonica (Rice) PE=3 SV=1	D	Cell cycle control, cell division, chromosome partitioning	PREDICTED: cyclin-A3-1-like [Brachypodium distachyon]	Cellular Component: plasma membrane (GO:0005886);; Molecular Function: zinc ion binding (GO:0008270);; Cellular Component: integral component of membrane (GO:0016021);; Molecular Function: cellulose synthase (UDP-forming) activity (GO:0016760);; Biological Process: cellulose biosynthetic process (GO:0030244);;
PH02Gene22044.t1	0	0	0	0	0	0	0	--	--	K06627|2.21543e-45|bdi:100833039|cyclin-A3-1-like; K06627 cyclin A (A)	--	[D]	Cell cycle control, cell division, chromosome partitioning	Cyclin, C-terminal domain	Cyclin-A3-1 GN=OSJNBa0091E13.3 OS=Oryza sativa subsp. japonica (Rice) PE=3 SV=1	D	Cell cycle control, cell division, chromosome partitioning	PREDICTED: cyclin-A3-1-like [Brachypodium distachyon]	Molecular Function: cysteine synthase activity (GO:0004124);; Molecular Function: copper ion binding (GO:0005507);; Cellular Component: mitochondrion (GO:0005739);; Biological Process: glycolytic process (GO:0006096);; Biological Process: cysteine biosynthetic process from serine (GO:0006535);; Biological Process: phosphatidylinositol biosynthetic process (GO:0006661);; Biological Process: water …
PH02Gene51230.t1	0	0	0	0	0	0	0	--	--	K06627|3.17966e-57|bdi:100833039|cyclin-A3-1-like; K06627 cyclin A (A)	--	[D]	Cell cycle control, cell division, chromosome partitioning	Cyclin, N-terminal domain	Cyclin-A3-1 GN=OSJNBa0091E13.3 OS=Oryza sativa subsp. japonica (Rice) PE=3 SV=1	D	Cell cycle control, cell division, chromosome partitioning	PREDICTED: cyclin-A3-1-like [Brachypodium distachyon]	Molecular Function: phosphoglycerate kinase activity (GO:0004618);; Molecular Function: ATP binding (GO:0005524);; Cellular Component: nucleus (GO:0005634);; Cellular Component: vacuolar membrane (GO:0005774);; Cellular Component: cytosol (GO:0005829);; Cellular Component: plasma membrane (GO:0005886);; Biological Process: glycolytic process (GO:0006096);; Cellular Component: plasmodesma (GO:0009…
PH02Gene19233.t1	0	0	0	0	0	0	0	--	--	K06627|1.32499e-28|bdi:100833039|cyclin-A3-1-like; K06627 cyclin A (A)	--	[D]	Cell cycle control, cell division, chromosome partitioning	Cyclin, N-terminal domain	Cyclin-A3-1 GN=OSJNBa0091E13.3 OS=Oryza sativa subsp. japonica (Rice) PE=3 SV=1	D	Cell cycle control, cell division, chromosome partitioning	PREDICTED: cyclin-A3-1-like [Brachypodium distachyon]	Biological Process: cell morphogenesis (GO:0000902);;
PH02Gene08723.t1	0	0	0	0	0	0	0	[D]	Cell cycle control, cell division, chromosome partitioning	K06627|5.89682e-81|bdi:100833039|cyclin-A3-1-like; K06627 cyclin A (A)	--	[D]	Cell cycle control, cell division, chromosome partitioning	Cyclin, N-terminal domain;; Cyclin, C-terminal domain	Cyclin-A3-1 GN=OSJNBa0091E13.3 OS=Oryza sativa subsp. japonica (Rice) PE=3 SV=1	D	Cell cycle control, cell division, chromosome partitioning	PREDICTED: cyclin-A3-1-like [Brachypodium distachyon]	Molecular Function: sequence-specific DNA binding transcription factor activity (GO:0003700);; Cellular Component: nucleus (GO:0005634);; Biological Process: regulation of transcription, DNA-templated (GO:0006355);; Biological Process: multicellular organismal development (GO:0007275);; Molecular Function: sequence-specific DNA binding (GO:0043565);;
PH02Gene30007.t1	0	0	0	0	0	0	0	--	--	K06627|1.21862e-50|bdi:100833039|cyclin-A3-1-like; K06627 cyclin A (A)	--	[D]	Cell cycle control, cell division, chromosome partitioning	Cyclin, N-terminal domain	Cyclin-A3-1 GN=OSJNBa0091E13.3 OS=Oryza sativa subsp. japonica (Rice) PE=3 SV=1	D	Cell cycle control, cell division, chromosome partitioning	PREDICTED: cyclin-A3-1-like [Brachypodium distachyon]	Cellular Component: mitochondrion (GO:0005739);; Biological Process: metabolic process (GO:0008152);; Molecular Function: cytokinin 7-beta-glucosyltransferase activity (GO:0047807);; Molecular Function: trans-zeatin O-beta-D-glucosyltransferase activity (GO:0050403);; Molecular Function: cis-zeatin O-beta-D-glucosyltransferase activity (GO:0050502);; Molecular Function: cytokinin 9-beta-glucosylt…
PH02Gene03116.t1	0	0	0	0	0	0	0	--	--	K14505|2.45618e-17|osa:4346394|Os09g0111100; K14505 cyclin D3, plant (A)	Plant hormone signal transduction (ko04075)	[D]	Cell cycle control, cell division, chromosome partitioning	Cyclin, N-terminal domain	Cyclin-D3-2 GN=OsJ_027234 OS=Oryza sativa subsp. japonica (Rice) PE=2 SV=1	D	Cell cycle control, cell division, chromosome partitioning	predicted protein [Hordeum vulgare subsp. vulgare]	Molecular Function: transporter activity (GO:0005215);; Biological Process: transport (GO:0006810);; Cellular Component: plastid (GO:0009536);; Biological Process: systemic acquired resistance (GO:0009627);; Biological Process: salicylic acid biosynthetic process (GO:0009697);; Cellular Component: membrane (GO:0016020);;
PH02Gene24262.t1	0	0	0	0	0	0	0	--	--	--	--	[R]	General function prediction only	Cyclin;; Cyclin, N-terminal domain	Cyclin-P2-1 OS=Oryza sativa subsp. japonica (Rice) PE=2 SV=1	S	Function unknown	Os04g0552300 [Oryza sativa Japonica Group]	Cellular Component: nucleus (GO:0005634);; Cellular Component: plastid (GO:0009536);;
PB.2745.4	0	0	0	0	0	0	0	[DKL]	Cell cycle control, cell division, chromosome partitioning;; Transcription;; Replication, recombination and repair	K15188|7.25865e-129|sita:101762552|cyclin-T1-4-like; K15188 cyclin T (A)	--	[D]	Cell cycle control, cell division, chromosome partitioning	Cyclin, N-terminal domain	Cyclin-T1-4 GN=CYCT1-1 OS=Oryza sativa subsp. japonica (Rice) PE=2 SV=1	DKL	Cell cycle control, cell division, chromosome partitioning;; Transcription;; Replication, recombination and repair	hypothetical protein OsJ_36106 [Oryza sativa Japonica Group]	Molecular Function: calcium ion binding (GO:0005509);;
PB.2745.7	0	0	0	0	0	0	0	[DKL]	Cell cycle control, cell division, chromosome partitioning;; Transcription;; Replication, recombination and repair	K15188|0|osa:4352229|Os12g0485400; K15188 cyclin T (A)	--	[D]	Cell cycle control, cell division, chromosome partitioning	Cyclin, N-terminal domain;; Cyclin, C-terminal domain;; Cyclin, N-terminal domain	Cyclin-T1-4 GN=CYCT1-1 OS=Oryza sativa subsp. japonica (Rice) PE=2 SV=1	DKL	Cell cycle control, cell division, chromosome partitioning;; Transcription;; Replication, recombination and repair	hypothetical protein OsJ_36106 [Oryza sativa Japonica Group]	Molecular Function: Rab GTPase activator activity (GO:0005097);; Cellular Component: plastid (GO:0009536);; Biological Process: positive regulation of Rab GTPase activity (GO:0032851);;
PB.21.3	0	0	0	0	0	0	0	[DKL]	Cell cycle control, cell division, chromosome partitioning;; Transcription;; Replication, recombination and repair	K15188|0|sita:101778866|cyclin-T1-3-like; K15188 cyclin T (A)	--	[D]	Cell cycle control, cell division, chromosome partitioning	Cyclin, N-terminal domain;; Cyclin, C-terminal domain	Cyclin-T1-3 GN=CYCT1-3 OS=Oryza sativa subsp. japonica (Rice) PE=3 SV=2	DKL	Cell cycle control, cell division, chromosome partitioning;; Transcription;; Replication, recombination and repair	hypothetical protein OsJ_33031 [Oryza sativa Japonica Group]	Molecular Function: nucleic acid binding (GO:0003676);; Biological Process: DNA metabolic process (GO:0006259);; Molecular Function: manganese ion binding (GO:0030145);; Molecular Function: nutrient reservoir activity (GO:0045735);;
PH02Gene19303.t1	0	0	0	0	0	0	0	--	--	K14505|2.65283e-37|osa:4346394|Os09g0111100; K14505 cyclin D3, plant (A)	Plant hormone signal transduction (ko04075)	[D]	Cell cycle control, cell division, chromosome partitioning	Cyclin, N-terminal domain	Cyclin-D3-2 GN=OsJ_027234 OS=Oryza sativa subsp. japonica (Rice) PE=2 SV=1	D	Cell cycle control, cell division, chromosome partitioning	hypothetical protein OsI_30380 [Oryza sativa Indica Group]	Molecular Function: transporter activity (GO:0005215);; Biological Process: transport (GO:0006810);; Cellular Component: membrane (GO:0016020);;
PH02Gene45000.t1	0	0	0	0	0	0	0	--	--	K14505|6.66544e-12|osa:4346394|Os09g0111100; K14505 cyclin D3, plant (A)	Plant hormone signal transduction (ko04075)	[D]	Cell cycle control, cell division, chromosome partitioning	Cyclin, N-terminal domain	Cyclin-D3-2 GN=OsJ_027234 OS=Oryza sativa subsp. japonica (Rice) PE=2 SV=1	D	Cell cycle control, cell division, chromosome partitioning	hypothetical protein OsI_30380 [Oryza sativa Indica Group]	Molecular Function: single-stranded DNA binding (GO:0003697);; Cellular Component: mitochondrion (GO:0005739);; Biological Process: DNA replication (GO:0006260);;
PH02Gene07089.t1	0	0	0	0	0	0	0	--	--	K06627|2.23635e-32|dosa:Os03t0607600-00|Os03g0607600; Similar to Cyclin-A3-1.; K06627 cyclin A (A)	--	[D]	Cell cycle control, cell division, chromosome partitioning	Cyclin, N-terminal domain	Cyclin-A3-1 GN=OSJNBa0091E13.3 OS=Oryza sativa subsp. japonica (Rice) PE=3 SV=1	D	Cell cycle control, cell division, chromosome partitioning	hypothetical protein OsI_12575 [Oryza sativa Indica Group]	Molecular Function: DNA binding (GO:0003677);; Molecular Function: sequence-specific DNA binding transcription factor activity (GO:0003700);; Cellular Component: nucleus (GO:0005634);; Biological Process: regulation of transcription, DNA-templated (GO:0006355);; Biological Process: response to stress (GO:0006950);; Cellular Component: plastid (GO:0009536);; Biological Process: response to abiotic…
PB.14670.6	0	0	0	0	0	0	0	[DKL]	Cell cycle control, cell division, chromosome partitioning;; Transcription;; Replication, recombination and repair	K15188|1.43259e-135|dosa:Os02t0133000-00|Os02g0133000; Cyclin-T1-1.; K15188 cyclin T (A)	--	[D]	Cell cycle control, cell division, chromosome partitioning	Cyclin, N-terminal domain	Cyclin-T1-1 OS=Oryza sativa subsp. japonica (Rice) PE=3 SV=2	DKL	Cell cycle control, cell division, chromosome partitioning;; Transcription;; Replication, recombination and repair	hypothetical protein OsI_05739 [Oryza sativa Indica Group]	Molecular Function: zinc ion binding (GO:0008270);; Molecular Function: ligase activity (GO:0016874);;
PH02Gene50290.t1	0	0	0	0	0	0	0	[D]	Cell cycle control, cell division, chromosome partitioning	K06627|7.19375e-86|dosa:Os02t0607000-00|Os02g0607000; Putative cyclin-F2-1.; K06627 cyclin A (A)	--	[D]	Cell cycle control, cell division, chromosome partitioning	Cyclin, N-terminal domain;; Cyclin, C-terminal domain	Putative cyclin-F2-1 OS=Oryza sativa subsp. japonica (Rice) PE=3 SV=2	D	Cell cycle control, cell division, chromosome partitioning	hypothetical protein F775_52414 [Aegilops tauschii]	--
PH02Gene42875.t1	0	0	0	0	0	0	0	[D]	Cell cycle control, cell division, chromosome partitioning	K06627|2.21615e-83|dosa:Os02t0607000-00|Os02g0607000; Putative cyclin-F2-1.; K06627 cyclin A (A)	--	[D]	Cell cycle control, cell division, chromosome partitioning	Cyclin, N-terminal domain;; Cyclin, C-terminal domain	Putative cyclin-F2-1 OS=Oryza sativa subsp. japonica (Rice) PE=3 SV=2	D	Cell cycle control, cell division, chromosome partitioning	hypothetical protein F775_52414 [Aegilops tauschii]	Cellular Component: mitochondrion (GO:0005739);; Biological Process: glutamine metabolic process (GO:0006541);; Biological Process: response to light stimulus (GO:0009416);; Cellular Component: chloroplast stroma (GO:0009570);; Biological Process: photorespiration (GO:0009853);; Cellular Component: chloroplast envelope (GO:0009941);; Cellular Component: membrane (GO:0016020);; Molecular Function:…
PH02Gene02006.t1	0	0	0	0	0	0	0	--	--	--	--	[R]	General function prediction only	Cyclin	Cyclin-P4-1 OS=Oryza sativa subsp. japonica (Rice) PE=2 SV=1	S	Function unknown	hypothetical protein F775_15957 [Aegilops tauschii]	Biological Process: flavonoid metabolic process (GO:0009812);; Cellular Component: intracellular membrane-bounded organelle (GO:0043231);; Cellular Component: cytoplasmic part (GO:0044444);; Molecular Function: protein dimerization activity (GO:0046983);;
PB.2745.5	0	0	0	0	0	0	0	[DKL]	Cell cycle control, cell division, chromosome partitioning;; Transcription;; Replication, recombination and repair	K15188|0|sita:101762552|cyclin-T1-4-like; K15188 cyclin T (A)	--	[D]	Cell cycle control, cell division, chromosome partitioning	Cyclin, N-terminal domain;; Cyclin, C-terminal domain	Cyclin-T1-4 GN=CYCT1-1 OS=Oryza sativa subsp. japonica (Rice) PE=2 SV=1	DKL	Cell cycle control, cell division, chromosome partitioning;; Transcription;; Replication, recombination and repair	Cyclin-T1-4 [Aegilops tauschii]	Cellular Component: mitochondrion (GO:0005739);; Cellular Component: cytoplasmic membrane-bounded vesicle (GO:0016023);; Molecular Function: oxidoreductase activity (GO:0016491);; Molecular Function: metal ion binding (GO:0046872);;
PB.1887.6	0	0	0	0	0	0	0	[DKL]	Cell cycle control, cell division, chromosome partitioning;; Transcription;; Replication, recombination and repair	K15188|0|osa:4352229|Os12g0485400; K15188 cyclin T (A)	--	[D]	Cell cycle control, cell division, chromosome partitioning	Cyclin, N-terminal domain;; Cyclin, C-terminal domain	Cyclin-T1-4 GN=CYCT1-1 OS=Oryza sativa subsp. japonica (Rice) PE=2 SV=1	DKL	Cell cycle control, cell division, chromosome partitioning;; Transcription;; Replication, recombination and repair	Cyclin-T1-4 [Aegilops tauschii]	Molecular Function: sucrose alpha-glucosidase activity (GO:0004575);; Cellular Component: vacuole (GO:0005773);; Biological Process: carbohydrate metabolic process (GO:0005975);; Cellular Component: plant-type cell wall (GO:0009505);;
PB.2745.10	0	0	0	0	0	0	0	[DKL]	Cell cycle control, cell division, chromosome partitioning;; Transcription;; Replication, recombination and repair	K15188|0|osa:4352229|Os12g0485400; K15188 cyclin T (A)	--	[D]	Cell cycle control, cell division, chromosome partitioning	Cyclin, N-terminal domain;; Cyclin, C-terminal domain	Cyclin-T1-4 GN=CYCT1-1 OS=Oryza sativa subsp. japonica (Rice) PE=2 SV=1	DKL	Cell cycle control, cell division, chromosome partitioning;; Transcription;; Replication, recombination and repair	Cyclin-T1-4 [Aegilops tauschii]	Molecular Function: calcium ion binding (GO:0005509);; Molecular Function: oxidoreductase activity (GO:0016491);; Molecular Function: flavin adenine dinucleotide binding (GO:0050660);; Biological Process: oxidation-reduction process (GO:0055114);;
PH02Gene46290.t1	0	0	0	0	0	0	0	--	--	--	--	[D]	Cell cycle control, cell division, chromosome partitioning	Cyclin, N-terminal domain	Cyclin-A3-1 GN=OSJNBa0091E13.3 OS=Oryza sativa subsp. japonica (Rice) PE=3 SV=1	D	Cell cycle control, cell division, chromosome partitioning	--	Cellular Component: cytosol (GO:0005829);; Biological Process: gluconeogenesis (GO:0006094);; Biological Process: cytoskeleton organization (GO:0007010);; Biological Process: proteasomal protein catabolic process (GO:0010498);; Cellular Component: membrane (GO:0016020);; Biological Process: defense response to bacterium (GO:0042742);;
PB.11458.4	0	0	0	0	0	0	0	[D]	Cell cycle control, cell division, chromosome partitioning	K05868|0|obr:102717018|uncharacterized LOC102717018; K05868 cyclin B (A)	--	[D]	Cell cycle control, cell division, chromosome partitioning	Cyclin, N-terminal domain;; Cyclin, C-terminal domain	Cyclin-B1-1 GN=P0034E02.58 OS=Oryza sativa subsp. japonica (Rice) PE=2 SV=2	D	Cell cycle control, cell division, chromosome partitioning	--	Molecular Function: farnesyl-diphosphate farnesyltransferase activity (GO:0004310);; Cellular Component: endoplasmic reticulum (GO:0005783);; Cellular Component: plasma membrane (GO:0005886);; Biological Process: lipid biosynthetic process (GO:0008610);; Cellular Component: integral component of membrane (GO:0016021);;
PB.2314.2	0	0	0	0	0	0	0	[D]	Cell cycle control, cell division, chromosome partitioning	K06627|0|sita:101776082|cyclin-A2-1-like; K06627 cyclin A (A)	--	[D]	Cell cycle control, cell division, chromosome partitioning	Cyclin, N-terminal domain;; Cyclin, C-terminal domain;; Cyclin, N-terminal domain	Cyclin-A2-1 GN=CYCA2-1 OS=Oryza sativa subsp. japonica (Rice) PE=2 SV=1	D	Cell cycle control, cell division, chromosome partitioning	--	Cellular Component: membrane (GO:0016020);; Cellular Component: cytoplasmic membrane-bounded vesicle (GO:0016023);;
PB.11458.3	0	0	0	0	0	0	0	[D]	Cell cycle control, cell division, chromosome partitioning	K05868|0|obr:102717018|uncharacterized LOC102717018; K05868 cyclin B (A)	--	[D]	Cell cycle control, cell division, chromosome partitioning	Cyclin, N-terminal domain;; Cyclin, C-terminal domain	Cyclin-B1-1 GN=P0034E02.58 OS=Oryza sativa subsp. japonica (Rice) PE=2 SV=2	D	Cell cycle control, cell division, chromosome partitioning	--	Cellular Component: intracellular (GO:0005622);; Biological Process: intracellular protein transport (GO:0006886);;
PH02Gene01101.t1	0	0	0	0	0	0	0	[RTKL]	General function prediction only;; Signal transduction mechanisms;; Transcription;; Replication, recombination and repair	--	--	[T]	Signal transduction mechanisms	Protein kinase domain;; Protein tyrosine kinase;; RIO1 family	Cyclin-dependent kinase F-4 OS=Oryza sativa subsp. japonica (Rice) PE=2 SV=1	T	Signal transduction mechanisms	putative serine/threonine-protein kinase Mak [Oryza sativa Japonica Group]	Biological Process: mitotic cell cycle (GO:0000278);; Biological Process: nuclear-transcribed mRNA catabolic process (GO:0000956);; Cellular Component: nucleus (GO:0005634);; Cellular Component: cytosol (GO:0005829);; Biological Process: methylation-dependent chromatin silencing (GO:0006346);; Biological Process: RNA processing (GO:0006396);; Biological Process: protein glycosylation (GO:0006486)…
PB.24514.24	0	0	0	0	0	0	0	[RTKL]	General function prediction only;; Signal transduction mechanisms;; Transcription;; Replication, recombination and repair	K08819|2.46138e-49|dosa:Os08t0453800-00|Os08g0453800; Serine/threonine protein kinase-related domain containing protein.; K08819 cyclin-dependent kinase 12/13 [EC:2.7.11.22 2.7.11.23] (A)	--	[D]	Cell cycle control, cell division, chromosome partitioning	Protein kinase domain;; Protein tyrosine kinase;; Protein kinase domain;; Protein tyrosine kinase	Cyclin-dependent kinase C-3 OS=Oryza sativa subsp. japonica (Rice) PE=3 SV=2	T	Signal transduction mechanisms	PREDICTED: cell division cycle 2-related protein kinase 7 isoform X3 [Zea mays]	Biological Process: nuclear-transcribed mRNA catabolic process, nonsense-mediated decay (GO:0000184);; Cellular Component: cytoplasmic mRNA processing body (GO:0000932);; Molecular Function: DNA binding (GO:0003677);; Molecular Function: RNA helicase activity (GO:0003724);; Molecular Function: ATP binding (GO:0005524);; Cellular Component: cytosol (GO:0005829);; Cellular Component: plasma membran…
PH02Gene35626.t1	0	0	0	0	0	0	0	[RTKL]	General function prediction only;; Signal transduction mechanisms;; Transcription;; Replication, recombination and repair	--	--	[T]	Signal transduction mechanisms	Protein kinase domain;; Protein tyrosine kinase	Cyclin-dependent kinase F-4 OS=Oryza sativa subsp. japonica (Rice) PE=2 SV=1	T	Signal transduction mechanisms	putative serine/threonine-protein kinase Mak [Oryza sativa Japonica Group]	Cellular Component: mitochondrion (GO:0005739);; Cellular Component: plastid (GO:0009536);;
PB.4614.9	0	0	0	0	0	0	0	--	--	--	--	[L]	Replication, recombination and repair	Protein kinase domain;; Protein tyrosine kinase	Cyclin-dependent kinase F-1 GN=F19B15.10 OS=Arabidopsis thaliana (Mouse-ear cress) PE=1 SV=1	D	Cell cycle control, cell division, chromosome partitioning	Protein kinase domain containing protein, expressed [Oryza sativa Japonica Group]	Molecular Function: nucleic acid binding (GO:0003676);; Biological Process: vernalization response (GO:0010048);; Biological Process: DNA integration (GO:0015074);;
PH02Gene22518.t1	0	0	0	0	0	0	0	[RTKL]	General function prediction only;; Signal transduction mechanisms;; Transcription;; Replication, recombination and repair	K08818|2.93296e-126|sita:101781063|putative cyclin-dependent kinase F-2-like; K08818 cell division cycle 2-like [EC:2.7.11.22] (A)	--	--	--	Protein kinase domain;; Protein tyrosine kinase;; Kinase-like;; Phosphotransferase enzyme family	Putative cyclin-dependent kinase F-2 GN=CDKF-2 OS=Oryza sativa subsp. japonica (Rice) PE=3 SV=1	T	Signal transduction mechanisms	PREDICTED: putative cyclin-dependent kinase F-2-like [Setaria italica]	Cellular Component: mitochondrion (GO:0005739);; Biological Process: metabolic process (GO:0008152);; Molecular Function: transferase activity, transferring hexosyl groups (GO:0016758);;
PH02Gene21272.t1	0	0	0	0	0	0	0	[RTKL]	General function prediction only;; Signal transduction mechanisms;; Transcription;; Replication, recombination and repair	K08818|9.79337e-110|sita:101784773|putative cyclin-dependent kinase F-2-like; K08818 cell division cycle 2-like [EC:2.7.11.22] (A)	--	[R]	General function prediction only	Protein kinase domain;; Protein tyrosine kinase;; Phosphotransferase enzyme family	Putative cyclin-dependent kinase F-2 GN=CDKF-2 OS=Oryza sativa subsp. japonica (Rice) PE=3 SV=1	T	Signal transduction mechanisms	PREDICTED: putative cyclin-dependent kinase F-2-like [Setaria italica]	Cellular Component: mitochondrion (GO:0005739);; Biological Process: nucleotide transport (GO:0006862);; Cellular Component: chloroplast (GO:0009507);; Molecular Function: nucleotide transmembrane transporter activity (GO:0015215);; Cellular Component: integral component of membrane (GO:0016021);; Biological Process: transmembrane transport (GO:0055085);;
PH02Gene34825.t1	0	0	0	0	0	0	0	[RTKL]	General function prediction only;; Signal transduction mechanisms;; Transcription;; Replication, recombination and repair	K08818|1.94093e-37|sita:101756808|putative cyclin-dependent kinase F-2-like; K08818 cell division cycle 2-like [EC:2.7.11.22] (A)	--	[R]	General function prediction only	Protein kinase domain;; Protein tyrosine kinase	Putative cyclin-dependent kinase F-2 GN=CDKF-2 OS=Oryza sativa subsp. japonica (Rice) PE=3 SV=1	T	Signal transduction mechanisms	PREDICTED: putative cyclin-dependent kinase F-2-like [Setaria italica]	Molecular Function: calmodulin binding (GO:0005516);; Molecular Function: ATP binding (GO:0005524);; Cellular Component: plasma membrane (GO:0005886);; Biological Process: ATP catabolic process (GO:0006200);; Biological Process: cell adhesion (GO:0007155);; Biological Process: regulation of cell size (GO:0008361);; Cellular Component: plasmodesma (GO:0009506);; Cellular Component: plastid (GO:000…
PB.24876.8	0	0	0	0	0	0	0	[RTKL]	General function prediction only;; Signal transduction mechanisms;; Transcription;; Replication, recombination and repair	K08818|0|obr:102707112|cyclin-dependent kinase G-2-like; K08818 cell division cycle 2-like [EC:2.7.11.22] (A)	--	[R]	General function prediction only	Protein kinase domain;; Protein tyrosine kinase;; Kinase-like	Cyclin-dependent kinase G-2 GN=OJ991113_30.14 OS=Oryza sativa subsp. japonica (Rice) PE=2 SV=2	T	Signal transduction mechanisms	PREDICTED: cyclin-dependent kinase G-2-like isoform X1 [Oryza brachyantha]	Molecular Function: cysteine synthase activity (GO:0004124);; Biological Process: cellular amino acid metabolic process (GO:0006520);;
PB.24876.13	0	0	0	0	0	0	0	[RTKL]	General function prediction only;; Signal transduction mechanisms;; Transcription;; Replication, recombination and repair	K08818|0|obr:102707112|cyclin-dependent kinase G-2-like; K08818 cell division cycle 2-like [EC:2.7.11.22] (A)	--	[R]	General function prediction only	Protein kinase domain;; Protein tyrosine kinase;; Kinase-like	Cyclin-dependent kinase G-2 GN=OJ991113_30.14 OS=Oryza sativa subsp. japonica (Rice) PE=2 SV=2	T	Signal transduction mechanisms	PREDICTED: cyclin-dependent kinase G-2-like isoform X1 [Oryza brachyantha]	Molecular Function: calcium ion binding (GO:0005509);;
PB.24103.3	0	0	0	0	0	0	0	[RTKL]	General function prediction only;; Signal transduction mechanisms;; Transcription;; Replication, recombination and repair	K08818|0|obr:102707112|cyclin-dependent kinase G-2-like; K08818 cell division cycle 2-like [EC:2.7.11.22] (A)	--	[R]	General function prediction only	Protein kinase domain;; Protein tyrosine kinase;; Kinase-like	Cyclin-dependent kinase G-2 GN=OJ991113_30.14 OS=Oryza sativa subsp. japonica (Rice) PE=2 SV=2	T	Signal transduction mechanisms	PREDICTED: cyclin-dependent kinase G-2-like isoform X1 [Oryza brachyantha]	Biological Process: fatty acid beta-oxidation (GO:0006635);;
PB.24876.17	0	0	0	0	0	0	0	[RTKL]	General function prediction only;; Signal transduction mechanisms;; Transcription;; Replication, recombination and repair	K08818|0|obr:102707112|cyclin-dependent kinase G-2-like; K08818 cell division cycle 2-like [EC:2.7.11.22] (A)	--	[R]	General function prediction only	Protein kinase domain;; Protein tyrosine kinase;; Kinase-like	Cyclin-dependent kinase G-2 GN=OJ991113_30.14 OS=Oryza sativa subsp. japonica (Rice) PE=2 SV=2	T	Signal transduction mechanisms	PREDICTED: cyclin-dependent kinase G-2-like isoform X1 [Oryza brachyantha]	Biological Process: response to hypoxia (GO:0001666);; Molecular Function: alcohol dehydrogenase (NAD) activity (GO:0004022);; Cellular Component: cytosol (GO:0005829);; Cellular Component: plasma membrane (GO:0005886);; Molecular Function: zinc ion binding (GO:0008270);; Biological Process: response to salt stress (GO:0009651);; Biological Process: response to cadmium ion (GO:0046686);; Biologic…
PH02Gene11340.t1	0	0	0	0	0	0	0	[RTKL]	General function prediction only;; Signal transduction mechanisms;; Transcription;; Replication, recombination and repair	K08818|0|obr:102707112|cyclin-dependent kinase G-2-like; K08818 cell division cycle 2-like [EC:2.7.11.22] (A)	--	[R]	General function prediction only	Protein kinase domain;; Protein tyrosine kinase;; Kinase-like	Cyclin-dependent kinase G-2 GN=OJ991113_30.14 OS=Oryza sativa subsp. japonica (Rice) PE=2 SV=2	T	Signal transduction mechanisms	PREDICTED: cyclin-dependent kinase G-2-like isoform X1 [Oryza brachyantha]	--
PB.24876.24	0	0	0	0	0	0	0	[RTKL]	General function prediction only;; Signal transduction mechanisms;; Transcription;; Replication, recombination and repair	K08818|0|obr:102707112|cyclin-dependent kinase G-2-like; K08818 cell division cycle 2-like [EC:2.7.11.22] (A)	--	[R]	General function prediction only	Protein kinase domain;; Protein tyrosine kinase;; Kinase-like	Cyclin-dependent kinase G-2 GN=OJ991113_30.14 OS=Oryza sativa subsp. japonica (Rice) PE=2 SV=2	T	Signal transduction mechanisms	PREDICTED: cyclin-dependent kinase G-2-like isoform X1 [Oryza brachyantha]	Molecular Function: ATP binding (GO:0005524);; Cellular Component: nucleolus (GO:0005730);; Cellular Component: mitochondrion (GO:0005739);; Cellular Component: plasma membrane (GO:0005886);; Biological Process: cell death (GO:0008219);; Biological Process: response to cold (GO:0009409);; Cellular Component: chloroplast stroma (GO:0009570);; Biological Process: systemic acquired resistance (GO:00…
PB.24876.25	0	0	0	0	0	0	0	[RTKL]	General function prediction only;; Signal transduction mechanisms;; Transcription;; Replication, recombination and repair	K08818|0|obr:102707112|cyclin-dependent kinase G-2-like; K08818 cell division cycle 2-like [EC:2.7.11.22] (A)	--	[R]	General function prediction only	Protein kinase domain;; Protein tyrosine kinase;; Kinase-like	Cyclin-dependent kinase G-2 GN=OJ991113_30.14 OS=Oryza sativa subsp. japonica (Rice) PE=2 SV=2	T	Signal transduction mechanisms	PREDICTED: cyclin-dependent kinase G-2-like isoform X1 [Oryza brachyantha]	Biological Process: activation of MAPKK activity (GO:0000186);; Molecular Function: DNA binding (GO:0003677);; Molecular Function: MAP kinase kinase kinase activity (GO:0004709);; Molecular Function: ATP binding (GO:0005524);; Cellular Component: nucleus (GO:0005634);; Cellular Component: mitochondrion (GO:0005739);; Biological Process: response to cold (GO:0009409);; Biological Process: response…
PB.24876.11	0	0	0	0	0	0	0	[RTKL]	General function prediction only;; Signal transduction mechanisms;; Transcription;; Replication, recombination and repair	K08818|0|obr:102707112|cyclin-dependent kinase G-2-like; K08818 cell division cycle 2-like [EC:2.7.11.22] (A)	--	[R]	General function prediction only	Protein kinase domain;; Protein tyrosine kinase;; Kinase-like	Cyclin-dependent kinase G-2 GN=OJ991113_30.14 OS=Oryza sativa subsp. japonica (Rice) PE=2 SV=2	T	Signal transduction mechanisms	PREDICTED: cyclin-dependent kinase G-2-like isoform X1 [Oryza brachyantha]	--
PB.24514.25	0	0	0	0	0	0	0	[RTKL]	General function prediction only;; Signal transduction mechanisms;; Transcription;; Replication, recombination and repair	K08819|9.47238e-58|sita:101772877|cyclin-dependent kinase C-3-like; K08819 cyclin-dependent kinase 12/13 [EC:2.7.11.22 2.7.11.23] (A)	--	[D]	Cell cycle control, cell division, chromosome partitioning	Protein kinase domain;; Protein tyrosine kinase;; Protein kinase domain	Cyclin-dependent kinase C-3 OS=Oryza sativa subsp. japonica (Rice) PE=3 SV=2	T	Signal transduction mechanisms	PREDICTED: cyclin-dependent kinase C-3-like isoform X1 [Setaria italica]	--
PH02Gene32589.t1	0	0	0	0	0	0	0	--	--	K18811|1.66382e-12|sita:101754311|cyclin-D5-1-like; K18811 cyclin D5, plant (A)	--	--	--	--	Cyclin-D5-2 GN=CYCD5-2 OS=Oryza sativa subsp. japonica (Rice) PE=2 SV=1	D	Cell cycle control, cell division, chromosome partitioning	PREDICTED: cyclin-D5-1-like [Setaria italica]	Cellular Component: cytoplasmic membrane-bounded vesicle (GO:0016023);; Molecular Function: kinase activity (GO:0016301);; Biological Process: phosphorylation (GO:0016310);;
PB.13560.15	0	0	0	0	0	0	0	--	--	K05868|1.817e-18|sita:101779736|cyclin-B2-2-like; K05868 cyclin B (A)	--	--	--	--	Cyclin-B2-2 OS=Oryza sativa subsp. japonica (Rice) PE=1 SV=1	D	Cell cycle control, cell division, chromosome partitioning	PREDICTED: cyclin-B2-2-like isoform X1 [Setaria italica]	Biological Process: mitotic cell cycle (GO:0000278);; Molecular Function: mRNA binding (GO:0003729);; Molecular Function: protein binding (GO:0005515);; Cellular Component: nucleus (GO:0005634);; Biological Process: mRNA processing (GO:0006397);; Biological Process: gravitropism (GO:0009630);; Biological Process: RNA 3'-end processing (GO:0031123);; Biological Process: negative regulation of tran…
PB.25273.30	0	0	0	0	0	0	0	--	--	K05868|3.31886e-12|sita:101779736|cyclin-B2-2-like; K05868 cyclin B (A)	--	[D]	Cell cycle control, cell division, chromosome partitioning	--	Cyclin-B2-2 OS=Oryza sativa subsp. japonica (Rice) PE=1 SV=1	D	Cell cycle control, cell division, chromosome partitioning	PREDICTED: cyclin-B2-2-like isoform X1 [Setaria italica]	Molecular Function: protein serine/threonine kinase activity (GO:0004674);; Molecular Function: ATP binding (GO:0005524);; Cellular Component: plasma membrane (GO:0005886);; Biological Process: protein phosphorylation (GO:0006468);; Cellular Component: integral component of membrane (GO:0016021);; Cellular Component: cytoplasmic membrane-bounded vesicle (GO:0016023);;
PB.24514.9	0	0	0	0	0	0	0	[RTKL]	General function prediction only;; Signal transduction mechanisms;; Transcription;; Replication, recombination and repair	K08819|5.6005e-49|dosa:Os08t0453800-00|Os08g0453800; Serine/threonine protein kinase-related domain containing protein.; K08819 cyclin-dependent kinase 12/13 [EC:2.7.11.22 2.7.11.23] (A)	--	[D]	Cell cycle control, cell division, chromosome partitioning	Protein kinase domain;; Protein tyrosine kinase;; Protein kinase domain;; Protein tyrosine kinase	Cyclin-dependent kinase C-3 OS=Oryza sativa subsp. japonica (Rice) PE=3 SV=2	T	Signal transduction mechanisms	PREDICTED: cell division cycle 2-related protein kinase 7 isoform X3 [Zea mays]	Molecular Function: nucleic acid binding (GO:0003676);; Biological Process: DNA metabolic process (GO:0006259);;
PH02Gene44512.t1	0	0	0	0	0	0	0	[RTKL]	General function prediction only;; Signal transduction mechanisms;; Transcription;; Replication, recombination and repair	--	--	[R]	General function prediction only	Protein kinase domain;; Protein tyrosine kinase;; Kinase-like;; Lipopolysaccharide kinase (Kdo/WaaP) family;; Phosphotransferase enzyme family	Putative cyclin-dependent kinase F-2 GN=CDKF-2 OS=Oryza sativa subsp. japonica (Rice) PE=3 SV=1	T	Signal transduction mechanisms	predicted protein [Hordeum vulgare subsp. vulgare]	--
PB.17532.12	0	0	0	0	0	0	0	--	--	--	--	[D]	Cell cycle control, cell division, chromosome partitioning	--	Cyclin-B2-2 OS=Oryza sativa subsp. japonica (Rice) PE=1 SV=1	D	Cell cycle control, cell division, chromosome partitioning	Os06g0726800 [Oryza sativa Japonica Group]	Cellular Component: mitochondrion (GO:0005739);;
PH02Gene05429.t1	0	0	0	0	0	0	0	--	--	K08818|1.26358e-16|osa:4341922|Os06g0693900; K08818 cell division cycle 2-like [EC:2.7.11.22] (A)	--	--	--	Protein kinase domain	Cyclin-dependent kinase G-1 OS=Oryza sativa subsp. japonica (Rice) PE=2 SV=1	T	Signal transduction mechanisms	Os06g0693900 [Oryza sativa Japonica Group]	Molecular Function: serine-type endopeptidase activity (GO:0004252);; Cellular Component: cell wall (GO:0005618);; Biological Process: proteolysis (GO:0006508);; Cellular Component: cytoplasmic membrane-bounded vesicle (GO:0016023);; Molecular Function: identical protein binding (GO:0042802);; Biological Process: negative regulation of catalytic activity (GO:0043086);;
PB.35681.4	0	0	0	0	0	0	0	[RTKL]	General function prediction only;; Signal transduction mechanisms;; Transcription;; Replication, recombination and repair	K02202|2.07757e-91|osa:4338689|Os05g0392300; K02202 cyclin-dependent kinase 7 [EC:2.7.11.22 2.7.11.23] (A)	Basal transcription factors (ko03022);; Nucleotide excision repair (ko03420)	[DKL]	Cell cycle control, cell division, chromosome partitioning;; Transcription;; Replication, recombination and repair	Protein kinase domain;; Protein tyrosine kinase	Cyclin-dependent kinase D-1 GN=OJ1764_D01.12 OS=Oryza sativa subsp. japonica (Rice) PE=1 SV=1	T	Signal transduction mechanisms	Os05g0392300 [Oryza sativa Japonica Group]	Molecular Function: iron ion binding (GO:0005506);; Cellular Component: chloroplast (GO:0009507);; Biological Process: response to wounding (GO:0009611);; Biological Process: response to abscisic acid (GO:0009737);; Biological Process: response to jasmonic acid (GO:0009753);; Biological Process: defense response to bacterium, incompatible interaction (GO:0009816);; Molecular Function: linoleate 1…
PB.24103.33	0	0	0	0	0	0	0	[RTKL]	General function prediction only;; Signal transduction mechanisms;; Transcription;; Replication, recombination and repair	K08818|0|osa:4336224|Os04g0488000; K08818 cell division cycle 2-like [EC:2.7.11.22] (A)	--	[R]	General function prediction only	Protein kinase domain;; Protein tyrosine kinase;; Kinase-like	Cyclin-dependent kinase G-2 GN=OJ991113_30.14 OS=Oryza sativa subsp. japonica (Rice) PE=2 SV=2	T	Signal transduction mechanisms	Os04g0488000 [Oryza sativa Japonica Group]	Molecular Function: nucleic acid binding (GO:0003676);; Cellular Component: plastid (GO:0009536);; Biological Process: DNA integration (GO:0015074);; Molecular Function: transferase activity, transferring phosphorus-containing groups (GO:0016772);; Molecular Function: ion binding (GO:0043167);;
PB.24103.6	0	0	0	0	0	0	0	[RTKL]	General function prediction only;; Signal transduction mechanisms;; Transcription;; Replication, recombination and repair	K08818|0|osa:4336224|Os04g0488000; K08818 cell division cycle 2-like [EC:2.7.11.22] (A)	--	[R]	General function prediction only	Protein kinase domain;; Protein tyrosine kinase;; Kinase-like	Cyclin-dependent kinase G-2 GN=OJ991113_30.14 OS=Oryza sativa subsp. japonica (Rice) PE=2 SV=2	T	Signal transduction mechanisms	Os04g0488000 [Oryza sativa Japonica Group]	Molecular Function: triglyceride lipase activity (GO:0004806);; Biological Process: lipid metabolic process (GO:0006629);; Molecular Function: phosphatidylcholine 1-acylhydrolase activity (GO:0008970);; Cellular Component: chloroplast (GO:0009507);; Molecular Function: galactolipase activity (GO:0047714);;
PB.24103.18	0	0	0	0	0	0	0	[RTKL]	General function prediction only;; Signal transduction mechanisms;; Transcription;; Replication, recombination and repair	K08818|0|osa:4336224|Os04g0488000; K08818 cell division cycle 2-like [EC:2.7.11.22] (A)	--	[R]	General function prediction only	Protein kinase domain;; Protein tyrosine kinase;; Kinase-like	Cyclin-dependent kinase G-2 GN=OJ991113_30.14 OS=Oryza sativa subsp. japonica (Rice) PE=2 SV=2	T	Signal transduction mechanisms	Os04g0488000 [Oryza sativa Japonica Group]	Molecular Function: phosphoprotein phosphatase activity (GO:0004721);; Cellular Component: nucleus (GO:0005634);; Cellular Component: cytoplasm (GO:0005737);; Cellular Component: plasma membrane (GO:0005886);; Molecular Function: metal ion binding (GO:0046872);; Biological Process: regulation of auxin polar transport (GO:2000012);;
PB.24103.2	0	0	0	0	0	0	0	[RTKL]	General function prediction only;; Signal transduction mechanisms;; Transcription;; Replication, recombination and repair	K08818|0|osa:4336224|Os04g0488000; K08818 cell division cycle 2-like [EC:2.7.11.22] (A)	--	[R]	General function prediction only	Protein kinase domain;; Protein tyrosine kinase;; Kinase-like	Cyclin-dependent kinase G-2 GN=OJ991113_30.14 OS=Oryza sativa subsp. japonica (Rice) PE=2 SV=2	T	Signal transduction mechanisms	Os04g0488000 [Oryza sativa Japonica Group]	Cellular Component: plastid (GO:0009536);;
PB.15040.7	0	0	0	0	0	0	0	[RTKL]	General function prediction only;; Signal transduction mechanisms;; Transcription;; Replication, recombination and repair	--	--	[T]	Signal transduction mechanisms	Protein kinase domain;; Protein tyrosine kinase	Cyclin-dependent kinase F-4 OS=Oryza sativa subsp. japonica (Rice) PE=2 SV=1	T	Signal transduction mechanisms	Os02g0700600 [Oryza sativa Japonica Group]	Biological Process: nuclear-transcribed mRNA catabolic process (GO:0000956);; Molecular Function: N,N-dimethylaniline monooxygenase activity (GO:0004499);; Biological Process: brassinosteroid mediated signaling pathway (GO:0009742);; Biological Process: auxin biosynthetic process (GO:0009851);; Molecular Function: flavin adenine dinucleotide binding (GO:0050660);; Molecular Function: NADP binding…
PB.17532.2	0	0	0	0	0	0	0	--	--	--	--	[D]	Cell cycle control, cell division, chromosome partitioning	--	Cyclin-B2-2 OS=Oryza sativa subsp. japonica (Rice) PE=1 SV=1	D	Cell cycle control, cell division, chromosome partitioning	hypothetical protein OsJ_22718 [Oryza sativa Japonica Group]	Molecular Function: catalytic activity (GO:0003824);; Cellular Component: mitochondrion (GO:0005739);; Biological Process: metabolic process (GO:0008152);;
PH02Gene50149.t1	0	0	0	0	0	0	0	[RTKL]	General function prediction only;; Signal transduction mechanisms;; Transcription;; Replication, recombination and repair	K08818|4.05773e-26|dosa:Os01t0575400-00|Os01g0575400; Similar to protein kinase family protein.; K08818 cell division cycle 2-like [EC:2.7.11.22] (A)	--	[T]	Signal transduction mechanisms	Protein kinase domain;; Protein tyrosine kinase	Cyclin-dependent kinase G-2 GN=OJ991113_30.14 OS=Oryza sativa subsp. japonica (Rice) PE=2 SV=2	T	Signal transduction mechanisms	hypothetical protein OsI_02528 [Oryza sativa Indica Group]	Cellular Component: mitochondrion (GO:0005739);;
PH02Gene33640.t1	0	0	0	0	0	0	0	[RTKL]	General function prediction only;; Signal transduction mechanisms;; Transcription;; Replication, recombination and repair	K07760|1.23659e-28|bdi:100825949|cyclin-dependent kinase B2-1; K07760 cyclin-dependent kinase [EC:2.7.11.22] (A)	--	[R]	General function prediction only	Protein kinase domain	Cyclin-dependent kinase B2-1 OS=Oryza sativa subsp. japonica (Rice) PE=1 SV=1	T	Signal transduction mechanisms	Cyclin-dependent kinase B2-1 [Aegilops tauschii]	Cellular Component: intracellular membrane-bounded organelle (GO:0043231);; Cellular Component: cytoplasmic part (GO:0044444);;
PH02Gene02872.t1	0	0	0	0	0	0	0	[RTKL]	General function prediction only;; Signal transduction mechanisms;; Transcription;; Replication, recombination and repair	K07760|9.30861e-34|bdi:100825949|cyclin-dependent kinase B2-1; K07760 cyclin-dependent kinase [EC:2.7.11.22] (A)	--	[R]	General function prediction only	Protein kinase domain;; Protein tyrosine kinase	Cyclin-dependent kinase B2-1 OS=Oryza sativa subsp. japonica (Rice) PE=1 SV=1	T	Signal transduction mechanisms	Cyclin-dependent kinase B2-1 [Aegilops tauschii]	Molecular Function: farnesyltranstransferase activity (GO:0004311);; Molecular Function: protein farnesyltransferase activity (GO:0004660);; Molecular Function: CAAX-protein geranylgeranyltransferase activity (GO:0004662);; Cellular Component: CAAX-protein geranylgeranyltransferase complex (GO:0005953);; Cellular Component: protein farnesyltransferase complex (GO:0005965);; Biological Process: re…
PB.17532.6	0	0	0	0	0	0	0	--	--	--	--	[D]	Cell cycle control, cell division, chromosome partitioning	--	Cyclin-B2-2 OS=Oryza sativa subsp. japonica (Rice) PE=1 SV=1	D	Cell cycle control, cell division, chromosome partitioning	cyclin III [Zea mays]	Molecular Function: monooxygenase activity (GO:0004497);; Molecular Function: iron ion binding (GO:0005506);; Cellular Component: endoplasmic reticulum (GO:0005783);; Molecular Function: electron carrier activity (GO:0009055);; Molecular Function: oxidoreductase activity, acting on paired donors, with incorporation or reduction of molecular oxygen (GO:0016705);; Molecular Function: heme binding (…
PB.3687.2	0	0	0	0	0	0	0	[RTKL]	General function prediction only;; Signal transduction mechanisms;; Transcription;; Replication, recombination and repair	K08818|6.26707e-81|sita:101762813|putative cyclin-dependent kinase F-2-like; K08818 cell division cycle 2-like [EC:2.7.11.22] (A)	--	[R]	General function prediction only	Protein kinase domain;; Protein tyrosine kinase;; Phosphotransferase enzyme family	Putative cyclin-dependent kinase F-2 GN=CDKF-2 OS=Oryza sativa subsp. japonica (Rice) PE=3 SV=1	T	Signal transduction mechanisms	cyclin dependent protein kinase [Saccharum hybrid cultivar R570]	--
PH02Gene46527.t1	0	0	0	0	0	0	0	[RTKL]	General function prediction only;; Signal transduction mechanisms;; Transcription;; Replication, recombination and repair	K08818|3.77196e-126|sbi:SORBI_09g029590|SORBIDRAFT_09g029590, Sb09g029590; hypothetical protein; K08818 cell division cycle 2-like [EC:2.7.11.22] (A)	--	[R]	General function prediction only	Protein kinase domain;; Protein tyrosine kinase	Putative cyclin-dependent kinase F-2 GN=CDKF-2 OS=Oryza sativa subsp. japonica (Rice) PE=3 SV=1	T	Signal transduction mechanisms	cyclin dependent protein kinase [Saccharum hybrid cultivar R570]	--
PH02Gene25904.t1	0	0	0	0	0	0	0	[RTKL]	General function prediction only;; Signal transduction mechanisms;; Transcription;; Replication, recombination and repair	K08818|8.40041e-49|sbi:SORBI_09g029590|SORBIDRAFT_09g029590, Sb09g029590; hypothetical protein; K08818 cell division cycle 2-like [EC:2.7.11.22] (A)	--	[R]	General function prediction only	Protein kinase domain	Putative cyclin-dependent kinase F-2 GN=CDKF-2 OS=Oryza sativa subsp. japonica (Rice) PE=3 SV=1	T	Signal transduction mechanisms	cyclin dependent protein kinase [Brachypodium sylvaticum]	--
PB.6955.5	0	0	0	0	0	0	0	[RTKL]	General function prediction only;; Signal transduction mechanisms;; Transcription;; Replication, recombination and repair	K08819|1.59979e-126|eus:EUTSA_v10023419mg|hypothetical protein; K08819 cyclin-dependent kinase 12/13 [EC:2.7.11.22 2.7.11.23] (A)	--	--	--	--	Cyclin-dependent kinase C-1 GN=CDKC-1 OS=Arabidopsis thaliana (Mouse-ear cress) PE=1 SV=1	T	Signal transduction mechanisms	--	Biological Process: phosphatidylinositol biosynthetic process (GO:0006661);; Cellular Component: membrane (GO:0016020);;
PB.30900.22	0	0	0	0	0	0	0	[RTKL]	General function prediction only;; Signal transduction mechanisms;; Transcription;; Replication, recombination and repair	K08829|0|osa:4339927|Os06g0116100; K08829 male germ cell-associated kinase [EC:2.7.11.22] (A)	--	--	--	Protein kinase domain;; Protein tyrosine kinase	Cyclin-dependent kinase F-4 OS=Oryza sativa subsp. japonica (Rice) PE=2 SV=1	T	Signal transduction mechanisms	--	Cellular Component: cell wall (GO:0005618);; Cellular Component: mitochondrial respiratory chain complex I (GO:0005747);; Cellular Component: vacuole (GO:0005773);; Cellular Component: plasma membrane (GO:0005886);; Biological Process: response to stress (GO:0006950);; Cellular Component: chloroplast (GO:0009507);;
PB.24103.11	0	0	0	0	0	0	0	[RTKL]	General function prediction only;; Signal transduction mechanisms;; Transcription;; Replication, recombination and repair	K08818|3.4854e-98|obr:102707112|cyclin-dependent kinase G-2-like; K08818 cell division cycle 2-like [EC:2.7.11.22] (A)	--	[R]	General function prediction only	Protein kinase domain	Cyclin-dependent kinase G-2 GN=OJ991113_30.14 OS=Oryza sativa subsp. japonica (Rice) PE=2 SV=2	T	Signal transduction mechanisms	--	Molecular Function: nucleic acid binding (GO:0003676);; Biological Process: DNA metabolic process (GO:0006259);; Cellular Component: plastid (GO:0009536);;
PB.30176.6	0	0	0	0	0	0	0	[RTKL]	General function prediction only;; Signal transduction mechanisms;; Transcription;; Replication, recombination and repair	K02214|0|sita:101767316|probable serine/threonine-protein kinase cdc7-like; K02214 cell division control protein 7 [EC:2.7.11.1] (A)	--	[L]	Replication, recombination and repair	Protein kinase domain;; Protein tyrosine kinase	Cyclin-dependent kinase F-4 OS=Oryza sativa subsp. japonica (Rice) PE=2 SV=1	D	Cell cycle control, cell division, chromosome partitioning	--	Cellular Component: chloroplast (GO:0009507);; Biological Process: carotenoid biosynthetic process (GO:0016117);; Molecular Function: oxidoreductase activity, acting on paired donors, with incorporation or reduction of molecular oxygen (GO:0016705);;
PB.24103.15	0	0	0	0	0	0	0	[RTKL]	General function prediction only;; Signal transduction mechanisms;; Transcription;; Replication, recombination and repair	K08818|0|osa:4336224|Os04g0488000; K08818 cell division cycle 2-like [EC:2.7.11.22] (A)	--	[R]	General function prediction only	Protein kinase domain;; Protein tyrosine kinase;; Kinase-like	Cyclin-dependent kinase G-2 GN=OJ991113_30.14 OS=Oryza sativa subsp. japonica (Rice) PE=2 SV=2	T	Signal transduction mechanisms	--	Biological Process: MAPK cascade (GO:0000165);; Molecular Function: MAP kinase activity (GO:0004707);; Molecular Function: ATP binding (GO:0005524);; Cellular Component: vacuole (GO:0005773);; Cellular Component: plasma membrane (GO:0005886);; Biological Process: protein phosphorylation (GO:0006468);;
PH02Gene28317.t1	0	0	0	0	0	0	0	[K]	Transcription	--	--	[J]	Translation, ribosomal structure and biogenesis	'Cold-shock' DNA-binding domain;; Cyclin, N-terminal domain;; Ribonuclease B OB domain	Glycine-rich protein 2 GN=GRP-2 OS=Nicotiana sylvestris (Wood tobacco) PE=2 SV=1	K	Transcription	PREDICTED: glycine-rich protein 2-like [Brachypodium distachyon]	Molecular Function: DNA binding (GO:0003677);; Molecular Function: sequence-specific DNA binding transcription factor activity (GO:0003700);; Biological Process: regulation of transcription, DNA-templated (GO:0006355);; Cellular Component: CCAAT-binding factor complex (GO:0016602);;
PH02Gene47608.t1	0	0	0	0	0	0	0	[D]	Cell cycle control, cell division, chromosome partitioning	--	--	[O]	Posttranslational modification, protein turnover, chaperones	Cyclin, N-terminal domain;; Tubulin folding cofactor D C terminal	Tubulin-folding cofactor D GN=At3g60740 OS=Arabidopsis thaliana (Mouse-ear cress) PE=2 SV=1	OZ	Posttranslational modification, protein turnover, chaperones;; Cytoskeleton	hypothetical protein [Zea mays]	Molecular Function: copper-exporting ATPase activity (GO:0004008);; Molecular Function: calcium-transporting ATPase activity (GO:0005388);; Molecular Function: ATP binding (GO:0005524);; Biological Process: ATP catabolic process (GO:0006200);; Biological Process: ATP biosynthetic process (GO:0006754);; Biological Process: calcium ion transport (GO:0006816);; Biological Process: cellular copper io…
PH02Gene16935.t1	0	0	0	0	0	0	0	--	--	--	--	[S]	Function unknown	E2F-associated phosphoprotein	--	S	Function unknown	hypothetical protein SORBIDRAFT_04g026960 [Sorghum bicolor]	Cellular Component: mitochondrion (GO:0005739);; Cellular Component: plastid (GO:0009536);;
PH02Gene19484.t1	0	0	0	0	0	0	0	--	--	--	--	--	--	TPR repeat;; Tetratricopeptide repeat	Auxin response factor 7 GN=OSJNBb0038F20.6 OS=Oryza sativa subsp. japonica (Rice) PE=2 SV=1	S	Function unknown	TPR domain containing protein [Zea mays]	Molecular Function: microtubule motor activity (GO:0003777);; Molecular Function: ATP binding (GO:0005524);; Cellular Component: mitochondrion (GO:0005739);; Cellular Component: kinesin complex (GO:0005871);; Cellular Component: microtubule (GO:0005874);; Biological Process: protein targeting to membrane (GO:0006612);; Biological Process: microtubule-based movement (GO:0007018);; Molecular Functi…
PB.22891.9	0	0	0	0	0	0	0	--	--	--	--	--	--	AUX/IAA family;; Auxin response factor;; B3 DNA binding domain	Auxin response factor 12 GN=OSJNBb0004A17.6 OS=Oryza sativa subsp. japonica (Rice) PE=2 SV=1	K	Transcription	TPA: hypothetical protein ZEAMMB73_535909 [Zea mays]	Cellular Component: mitochondrion (GO:0005739);;
PB.3199.4	0	0	0	0	0	0	0	--	--	--	--	--	--	Auxin response factor;; AUX/IAA family;; B3 DNA binding domain	Auxin response factor 24 GN=ARF24 OS=Oryza sativa subsp. japonica (Rice) PE=2 SV=1	K	Transcription	RecName: Full=Auxin response factor 24 [Oryza sativa Japonica Group]	Molecular Function: 6-phosphofructo-2-kinase activity (GO:0003873);; Molecular Function: fructose-2,6-bisphosphate 2-phosphatase activity (GO:0004331);; Molecular Function: ATP binding (GO:0005524);; Cellular Component: cytosol (GO:0005829);; Cellular Component: plasma membrane (GO:0005886);; Biological Process: fructose metabolic process (GO:0006000);; Biological Process: fructose 6-phosphate me…
PB.5132.3	0	0	0	0	0	0	0	--	--	--	--	--	--	Auxin response factor;; AUX/IAA family;; B3 DNA binding domain	Auxin response factor 21 OS=Oryza sativa subsp. japonica (Rice) PE=2 SV=2	K	Transcription	RecName: Full=Auxin response factor 21; AltName: Full=OsARF7b [Oryza sativa Japonica Group]	Molecular Function: RNA binding (GO:0003723);; Molecular Function: catalytic activity (GO:0003824);; Cellular Component: mitochondrion (GO:0005739);; Biological Process: regulation of transcription, DNA-templated (GO:0006355);;
PB.31034.10	0	0	0	0	0	0	0	--	--	--	--	--	--	Auxin response factor;; B3 DNA binding domain;; AUX/IAA family	Auxin response factor 16 GN=OsJ_019622 OS=Oryza sativa subsp. japonica (Rice) PE=2 SV=1	K	Transcription	RecName: Full=Auxin response factor 16 [Oryza sativa Japonica Group]	--
PB.26003.111	0	0	0	0	0	0	0	--	--	--	--	--	--	AUX/IAA family;; Auxin response factor;; B3 DNA binding domain	Auxin response factor 12 GN=OSJNBb0004A17.6 OS=Oryza sativa subsp. japonica (Rice) PE=2 SV=1	K	Transcription	PREDICTED: uncharacterized protein LOC100382863 isoform X1 [Zea mays]	Molecular Function: inorganic phosphate transmembrane transporter activity (GO:0005315);; Molecular Function: sugar:proton symporter activity (GO:0005351);; Cellular Component: Golgi apparatus (GO:0005794);; Cellular Component: plasma membrane (GO:0005886);; Molecular Function: organic anion transmembrane transporter activity (GO:0008514);; Biological Process: response to nematode (GO:0009624);; …
PH02Gene48616.t1	0	0	0	0	0	0	0	--	--	--	--	--	--	B3 DNA binding domain	Auxin response factor 10 OS=Oryza sativa subsp. japonica (Rice) PE=2 SV=3	K	Transcription	PREDICTED: LOW QUALITY PROTEIN: auxin response factor 8-like [Oryza brachyantha]	Molecular Function: protein serine/threonine kinase activity (GO:0004674);; Molecular Function: ATP binding (GO:0005524);; Biological Process: protein phosphorylation (GO:0006468);; Cellular Component: cytoplasmic membrane-bounded vesicle (GO:0016023);; Biological Process: recognition of pollen (GO:0048544);;
PB.24202.11	0	0	0	0	0	0	0	--	--	K14486|0|obr:102705067|auxin response factor 9-like; K14486 auxin response factor (A)	Plant hormone signal transduction (ko04075)	--	--	Auxin response factor;; B3 DNA binding domain;; AUX/IAA family	Auxin response factor 9 GN=OSJNBa0064D20.11 OS=Oryza sativa subsp. japonica (Rice) PE=2 SV=1	K	Transcription	PREDICTED: auxin response factor 9-like [Oryza brachyantha]	--
PH02Gene43704.t1	0	0	0	0	0	0	0	--	--	K14486|4.76176e-114|obr:102705067|auxin response factor 9-like; K14486 auxin response factor (A)	Plant hormone signal transduction (ko04075)	--	--	--	Auxin response factor 9 GN=OSJNBa0064D20.11 OS=Oryza sativa subsp. japonica (Rice) PE=2 SV=1	K	Transcription	PREDICTED: auxin response factor 9-like [Oryza brachyantha]	Molecular Function: DNA binding (GO:0003677);; Cellular Component: nucleus (GO:0005634);; Biological Process: regulation of transcription, DNA-templated (GO:0006355);; Biological Process: auxin-activated signaling pathway (GO:0009734);; Biological Process: leaf senescence (GO:0010150);; Molecular Function: protein dimerization activity (GO:0046983);;
PH02Gene01023.t1	0	0	0	0	0	0	0	--	--	--	--	--	--	Auxin response factor	Auxin response factor 8 OS=Oryza sativa subsp. japonica (Rice) PE=2 SV=1	K	Transcription	PREDICTED: auxin response factor 8-like [Setaria italica]	Molecular Function: transferase activity, transferring glycosyl groups (GO:0016757);;
PB.15691.8	0	0	0	0	0	0	0	--	--	--	--	--	--	Auxin response factor;; B3 DNA binding domain;; AUX/IAA family	Auxin response factor 6 OS=Oryza sativa subsp. japonica (Rice) PE=1 SV=1	K	Transcription	PREDICTED: auxin response factor 6-like isoform X1 [Brachypodium distachyon]	Biological Process: iron ion transport (GO:0006826);; Molecular Function: nicotianamine synthase activity (GO:0030410);; Biological Process: nicotianamine biosynthetic process (GO:0030418);;
PB.19110.7	0	0	0	0	0	0	0	--	--	--	--	--	--	Auxin response factor;; B3 DNA binding domain	Auxin response factor 6 OS=Oryza sativa subsp. japonica (Rice) PE=1 SV=1	K	Transcription	PREDICTED: auxin response factor 6-like [Oryza brachyantha]	Molecular Function: zinc ion binding (GO:0008270);;
PB.15691.11	0	0	0	0	0	0	0	--	--	--	--	--	--	Auxin response factor;; B3 DNA binding domain	Auxin response factor 6 OS=Oryza sativa subsp. japonica (Rice) PE=1 SV=1	K	Transcription	PREDICTED: auxin response factor 6-like [Oryza brachyantha]	Cellular Component: cytosol (GO:0005829);; Molecular Function: heme binding (GO:0020037);;
PB.19110.18	0	0	0	0	0	0	0	--	--	--	--	--	--	Auxin response factor;; B3 DNA binding domain;; AUX/IAA family	Auxin response factor 6 OS=Oryza sativa subsp. japonica (Rice) PE=1 SV=1	K	Transcription	PREDICTED: auxin response factor 6-like [Oryza brachyantha]	--
PH02Gene07661.t1	0	0	0	0	0	0	0	--	--	--	--	--	--	--	Auxin response factor 6 OS=Oryza sativa subsp. japonica (Rice) PE=1 SV=1	K	Transcription	PREDICTED: auxin response factor 6-like [Oryza brachyantha]	--
PB.14656.13	0	0	0	0	0	0	0	--	--	--	--	--	--	Auxin response factor;; AUX/IAA family;; B3 DNA binding domain	Auxin response factor 5 OS=Oryza sativa subsp. japonica (Rice) PE=2 SV=2	--	--	PREDICTED: auxin response factor 5-like [Brachypodium distachyon]	--
PB.7814.2	0	0	0	0	0	0	0	--	--	--	--	--	--	Auxin response factor;; B3 DNA binding domain	Auxin response factor 3 OS=Oryza sativa subsp. japonica (Rice) PE=2 SV=1	K	Transcription	PREDICTED: auxin response factor 3-like [Brachypodium distachyon]	Cellular Component: ubiquitin ligase complex (GO:0000151);; Molecular Function: ubiquitin-protein transferase activity (GO:0004842);; Cellular Component: mitochondrion (GO:0005739);; Biological Process: protein ubiquitination (GO:0016567);;
PB.17618.2	0	0	0	0	0	0	0	--	--	--	--	--	--	Auxin response factor;; AUX/IAA family;; B3 DNA binding domain	Auxin response factor 23 GN=ARF23 OS=Oryza sativa subsp. indica (Rice) PE=2 SV=1	K	Transcription	PREDICTED: auxin response factor 23-like isoform X2 [Brachypodium distachyon]	Molecular Function: nucleic acid binding (GO:0003676);; Molecular Function: ubiquitin-protein transferase activity (GO:0004842);; Molecular Function: zinc ion binding (GO:0008270);; Biological Process: plastid organization (GO:0009657);; Biological Process: gene expression (GO:0010467);; Cellular Component: membrane (GO:0016020);; Biological Process: protein ubiquitination (GO:0016567);; Biologic…
PB.17618.5	0	0	0	0	0	0	0	--	--	--	--	--	--	Auxin response factor;; AUX/IAA family;; B3 DNA binding domain	Auxin response factor 23 GN=ARF23 OS=Oryza sativa subsp. indica (Rice) PE=2 SV=1	K	Transcription	PREDICTED: auxin response factor 23-like isoform X2 [Brachypodium distachyon]	--
PB.17618.4	0	0	0	0	0	0	0	--	--	--	--	--	--	Auxin response factor;; AUX/IAA family;; B3 DNA binding domain	Auxin response factor 23 GN=ARF23 OS=Oryza sativa subsp. indica (Rice) PE=2 SV=1	K	Transcription	PREDICTED: auxin response factor 23-like isoform X2 [Brachypodium distachyon]	Biological Process: transport (GO:0006810);; Cellular Component: integral component of membrane (GO:0016021);;
PB.34517.4	0	0	0	0	0	0	0	--	--	--	--	--	--	AUX/IAA family;; Auxin response factor;; B3 DNA binding domain	Auxin response factor 19 OS=Oryza sativa subsp. japonica (Rice) PE=2 SV=2	K	Transcription	PREDICTED: auxin response factor 19-like [Brachypodium distachyon]	Molecular Function: RNA binding (GO:0003723);; Molecular Function: tRNA (guanine-N2-)-methyltransferase activity (GO:0004809);; Biological Process: tRNA processing (GO:0008033);; Cellular Component: chloroplast (GO:0009507);; Biological Process: mRNA modification (GO:0016556);;
PB.34517.7	0	0	0	0	0	0	0	--	--	--	--	--	--	AUX/IAA family	Auxin response factor 19 OS=Oryza sativa subsp. japonica (Rice) PE=2 SV=2	K	Transcription	PREDICTED: auxin response factor 19-like [Brachypodium distachyon]	Cellular Component: nucleus (GO:0005634);;
PB.32048.4	0	0	0	0	0	0	0	--	--	--	--	--	--	Auxin response factor;; B3 DNA binding domain;; AUX/IAA family	Auxin response factor 18 OS=Oryza sativa subsp. japonica (Rice) PE=2 SV=1	K	Transcription	PREDICTED: auxin response factor 18-like [Oryza brachyantha]	Molecular Function: secondary active sulfate transmembrane transporter activity (GO:0008271);; Biological Process: sulfate transport (GO:0008272);; Cellular Component: plasmodesma (GO:0009506);; Cellular Component: integral component of membrane (GO:0016021);; Biological Process: transmembrane transport (GO:0055085);;
PB.31221.17	0	0	0	0	0	0	0	--	--	--	--	--	--	Auxin response factor;; B3 DNA binding domain	Auxin response factor 17 OS=Oryza sativa subsp. japonica (Rice) PE=2 SV=1	K	Transcription	PREDICTED: auxin response factor 17-like [Oryza brachyantha]	Cellular Component: vacuole (GO:0005773);; Molecular Function: hydrolase activity (GO:0016787);;
PB.31221.29	0	0	0	0	0	0	0	--	--	--	--	--	--	Auxin response factor	Auxin response factor 17 OS=Oryza sativa subsp. japonica (Rice) PE=2 SV=1	K	Transcription	PREDICTED: auxin response factor 17-like [Oryza brachyantha]	--
PB.31221.30	0	0	0	0	0	0	0	--	--	--	--	--	--	Auxin response factor;; AUX/IAA family	Auxin response factor 17 OS=Oryza sativa subsp. japonica (Rice) PE=2 SV=1	K	Transcription	PREDICTED: auxin response factor 17-like [Oryza brachyantha]	Cellular Component: lytic vacuole (GO:0000323);; Molecular Function: cysteine-type endopeptidase activity (GO:0004197);; Cellular Component: mitochondrion (GO:0005739);; Biological Process: proteolysis (GO:0006508);; Cellular Component: cytoplasmic membrane-bounded vesicle (GO:0016023);;
PB.31221.11	0	0	0	0	0	0	0	--	--	--	--	--	--	AUX/IAA family;; Auxin response factor;; B3 DNA binding domain	Auxin response factor 17 OS=Oryza sativa subsp. japonica (Rice) PE=2 SV=1	K	Transcription	PREDICTED: auxin response factor 17-like [Oryza brachyantha]	Biological Process: maltose metabolic process (GO:0000023);; Biological Process: acetyl-CoA metabolic process (GO:0006084);; Biological Process: microtubule nucleation (GO:0007020);; Biological Process: sterol biosynthetic process (GO:0016126);; Biological Process: brassinosteroid biosynthetic process (GO:0016132);; Biological Process: starch biosynthetic process (GO:0019252);; Molecular Function…
PB.31221.13	0	0	0	0	0	0	0	--	--	--	--	--	--	Auxin response factor;; B3 DNA binding domain;; AUX/IAA family	Auxin response factor 17 OS=Oryza sativa subsp. japonica (Rice) PE=2 SV=1	K	Transcription	PREDICTED: auxin response factor 17-like [Oryza brachyantha]	Cellular Component: plant-type cell wall (GO:0009505);;
PB.31221.12	0	0	0	0	0	0	0	--	--	--	--	--	--	Auxin response factor;; B3 DNA binding domain	Auxin response factor 17 OS=Oryza sativa subsp. japonica (Rice) PE=2 SV=1	K	Transcription	PREDICTED: auxin response factor 17-like [Oryza brachyantha]	Biological Process: ubiquitin-dependent protein catabolic process (GO:0006511);; Molecular Function: acid-amino acid ligase activity (GO:0016881);;
PB.34003.3	0	0	0	0	0	0	0	--	--	--	--	--	--	AUX/IAA family	Auxin response factor 16 GN=OsJ_019622 OS=Oryza sativa subsp. japonica (Rice) PE=2 SV=1	K	Transcription	PREDICTED: auxin response factor 16 isoform X1 [Brachypodium distachyon]	Molecular Function: DNA binding (GO:0003677);; Molecular Function: zinc ion binding (GO:0008270);; Cellular Component: plastid (GO:0009536);;
PB.35948.10	0	0	0	0	0	0	0	--	--	K14486|0|sita:101776042|auxin response factor 15-like; K14486 auxin response factor (A)	Plant hormone signal transduction (ko04075)	--	--	Auxin response factor	Auxin response factor 15 OS=Oryza sativa subsp. japonica (Rice) PE=2 SV=1	K	Transcription	PREDICTED: auxin response factor 15-like isoform X1 [Setaria italica]	Cellular Component: nucleus (GO:0005634);; Biological Process: organ growth (GO:0035265);; Biological Process: protein complex disassembly (GO:0043241);; Cellular Component: cytoplasmic part (GO:0044444);;
PH02Gene45337.t1	0	0	0	0	0	0	0	--	--	--	--	--	--	B3 DNA binding domain	Auxin response factor 13 GN=OSJNBa0039K24.27 OS=Oryza sativa subsp. japonica (Rice) PE=2 SV=2	K	Transcription	PREDICTED: auxin response factor 13-like [Setaria italica]	--
PH02Gene01322.t1	0	0	0	0	0	0	0	--	--	--	--	--	--	B3 DNA binding domain;; Auxin response factor	Auxin response factor 13 GN=OSJNBa0039K24.27 OS=Oryza sativa subsp. japonica (Rice) PE=2 SV=2	K	Transcription	PREDICTED: auxin response factor 13-like [Setaria italica]	Molecular Function: RNA binding (GO:0003723);; Biological Process: RNA processing (GO:0006396);; Biological Process: lipid transport (GO:0006869);; Molecular Function: lipid binding (GO:0008289);; Cellular Component: cytoplasmic membrane-bounded vesicle (GO:0016023);;
PB.26003.102	0	0	0	0	0	0	0	--	--	--	--	--	--	Auxin response factor;; AUX/IAA family	Auxin response factor 12 GN=ARF12 OS=Oryza sativa subsp. indica (Rice) PE=3 SV=1	K	Transcription	PREDICTED: auxin response factor 12-like isoform X1 [Setaria italica]	Molecular Function: nucleotide binding (GO:0000166);; Molecular Function: protein kinase activity (GO:0004672);; Cellular Component: cytoplasmic membrane-bounded vesicle (GO:0016023);; Biological Process: phosphorylation (GO:0016310);;
PB.22891.6	0	0	0	0	0	0	0	--	--	--	--	--	--	Auxin response factor;; B3 DNA binding domain;; AUX/IAA family	Auxin response factor 12 GN=ARF12 OS=Oryza sativa subsp. indica (Rice) PE=3 SV=1	K	Transcription	PREDICTED: auxin response factor 12-like isoform X1 [Setaria italica]	Biological Process: lipid transport (GO:0006869);; Molecular Function: lipid binding (GO:0008289);; Cellular Component: plastid (GO:0009536);; Cellular Component: cytoplasmic membrane-bounded vesicle (GO:0016023);;
PB.22891.18	0	0	0	0	0	0	0	--	--	--	--	--	--	AUX/IAA family	Auxin response factor 12 GN=ARF12 OS=Oryza sativa subsp. indica (Rice) PE=3 SV=1	K	Transcription	PREDICTED: auxin response factor 12-like isoform X1 [Setaria italica]	Molecular Function: phospholipase D activity (GO:0004630);; Molecular Function: calcium ion binding (GO:0005509);; Cellular Component: membrane (GO:0016020);; Biological Process: lipid catabolic process (GO:0016042);; Biological Process: phosphatidylcholine metabolic process (GO:0046470);; Molecular Function: N-acylphosphatidylethanolamine-specific phospholipase D activity (GO:0070290);;
PB.26003.106	0	0	0	0	0	0	0	--	--	--	--	--	--	AUX/IAA family;; Auxin response factor;; B3 DNA binding domain	Auxin response factor 12 GN=ARF12 OS=Oryza sativa subsp. indica (Rice) PE=3 SV=1	K	Transcription	PREDICTED: auxin response factor 12-like isoform X1 [Setaria italica]	Molecular Function: oxidoreductase activity (GO:0016491);; Molecular Function: metal ion binding (GO:0046872);;
PB.22891.11	0	0	0	0	0	0	0	--	--	--	--	--	--	AUX/IAA family;; Auxin response factor;; B3 DNA binding domain;; Auxin response factor	Auxin response factor 12 GN=ARF12 OS=Oryza sativa subsp. indica (Rice) PE=3 SV=1	K	Transcription	PREDICTED: auxin response factor 12-like isoform X1 [Setaria italica]	Molecular Function: ATP binding (GO:0005524);; Molecular Function: zinc ion binding (GO:0008270);;
PB.26003.45	0	0	0	0	0	0	0	--	--	K14486|0|bdi:100824752|auxin response factor 11; K14486 auxin response factor (A)	Plant hormone signal transduction (ko04075)	--	--	Auxin response factor;; AUX/IAA family;; B3 DNA binding domain	Auxin response factor 11 GN=OSJNBa0084K01.22 OS=Oryza sativa subsp. japonica (Rice) PE=2 SV=1	K	Transcription	PREDICTED: auxin response factor 11 [Brachypodium distachyon]	Molecular Function: nucleotide binding (GO:0000166);;
PB.6907.8	0	0	0	0	0	0	0	--	--	--	--	--	--	Auxin response factor;; B3 DNA binding domain;; AUX/IAA family	Auxin response factor 4 GN=OSJNBa0093F16.35 OS=Oryza sativa subsp. japonica (Rice) PE=2 SV=1	K	Transcription	predicted protein [Hordeum vulgare subsp. vulgare]	Molecular Function: protein serine/threonine kinase activity (GO:0004674);; Molecular Function: protein tyrosine kinase activity (GO:0004713);; Molecular Function: ATP binding (GO:0005524);; Biological Process: protein phosphorylation (GO:0006468);; Cellular Component: integral component of membrane (GO:0016021);; Cellular Component: cytoplasmic membrane-bounded vesicle (GO:0016023);;
PB.22344.3	0	0	0	0	0	0	0	--	--	--	--	--	--	Auxin response factor;; AUX/IAA family;; B3 DNA binding domain	Auxin response factor 21 OS=Oryza sativa subsp. japonica (Rice) PE=2 SV=2	K	Transcription	predicted protein [Hordeum vulgare subsp. vulgare]	Cellular Component: plant-type vacuole (GO:0000325);; Cellular Component: vacuolar membrane (GO:0005774);; Cellular Component: plasma membrane (GO:0005886);; Molecular Function: high-affinity oligopeptide transporter activity (GO:0015334);; Cellular Component: integral component of membrane (GO:0016021);; Molecular Function: dipeptide transporter activity (GO:0042936);; Molecular Function: tripep…
PB.22344.9	0	0	0	0	0	0	0	--	--	--	--	--	--	Auxin response factor;; AUX/IAA family;; B3 DNA binding domain	Auxin response factor 21 OS=Oryza sativa subsp. japonica (Rice) PE=2 SV=2	K	Transcription	predicted protein [Hordeum vulgare subsp. vulgare]	Cellular Component: membrane (GO:0016020);;
PB.24202.5	0	0	0	0	0	0	0	--	--	--	--	--	--	Auxin response factor;; B3 DNA binding domain;; AUX/IAA family	Auxin response factor 9 GN=OSJNBa0064D20.11 OS=Oryza sativa subsp. japonica (Rice) PE=2 SV=1	K	Transcription	OSJNBa0064D20.11 [Oryza sativa Japonica Group]	Biological Process: fatty acid beta-oxidation (GO:0006635);; Biological Process: hormone-mediated signaling pathway (GO:0009755);;
PB.24202.9	0	0	0	0	0	0	0	--	--	--	--	--	--	Auxin response factor;; B3 DNA binding domain;; AUX/IAA family	Auxin response factor 9 GN=OSJNBa0064D20.11 OS=Oryza sativa subsp. japonica (Rice) PE=2 SV=1	K	Transcription	OSJNBa0064D20.11 [Oryza sativa Japonica Group]	Cellular Component: mitochondrion (GO:0005739);; Molecular Function: organic cyclic compound binding (GO:0097159);; Molecular Function: heterocyclic compound binding (GO:1901363);;
PB.24202.4	0	0	0	0	0	0	0	--	--	--	--	--	--	Auxin response factor;; B3 DNA binding domain;; AUX/IAA family	Auxin response factor 9 GN=OSJNBa0064D20.11 OS=Oryza sativa subsp. japonica (Rice) PE=2 SV=1	K	Transcription	OSJNBa0064D20.11 [Oryza sativa Japonica Group]	Molecular Function: cellulase activity (GO:0008810);; Cellular Component: integral component of membrane (GO:0016021);; Biological Process: cellulose catabolic process (GO:0030245);;
PB.24202.3	0	0	0	0	0	0	0	--	--	--	--	--	--	AUX/IAA family;; Auxin response factor;; B3 DNA binding domain	Auxin response factor 9 GN=OSJNBa0064D20.11 OS=Oryza sativa subsp. japonica (Rice) PE=2 SV=1	K	Transcription	OSJNBa0064D20.11 [Oryza sativa Japonica Group]	Cellular Component: nucleus (GO:0005634);;
PB.24202.7	0	0	0	0	0	0	0	--	--	--	--	--	--	Auxin response factor;; B3 DNA binding domain;; AUX/IAA family	Auxin response factor 9 GN=OSJNBa0064D20.11 OS=Oryza sativa subsp. japonica (Rice) PE=2 SV=1	K	Transcription	OSJNBa0064D20.11 [Oryza sativa Japonica Group]	Molecular Function: zinc ion transmembrane transporter activity (GO:0005385);; Cellular Component: mitochondrion (GO:0005739);; Cellular Component: plasma membrane (GO:0005886);; Molecular Function: zinc ion binding (GO:0008270);; Biological Process: embryo sac egg cell differentiation (GO:0009560);; Biological Process: embryo development ending in seed dormancy (GO:0009793);; Biological Process:…
PB.35230.12	0	0	0	0	0	0	0	--	--	--	--	--	--	AUX/IAA family;; Auxin response factor;; B3 DNA binding domain	Auxin response factor 17 OS=Oryza sativa subsp. japonica (Rice) PE=2 SV=1	K	Transcription	Os06g0677800 [Oryza sativa Japonica Group]	Molecular Function: DNA binding (GO:0003677);; Molecular Function: sequence-specific DNA binding transcription factor activity (GO:0003700);; Cellular Component: nucleus (GO:0005634);; Biological Process: regulation of transcription, DNA-templated (GO:0006355);; Biological Process: meristem determinacy (GO:0010022);; Biological Process: maintenance of inflorescence meristem identity (GO:0010077);…
PB.31221.24	0	0	0	0	0	0	0	--	--	--	--	--	--	Auxin response factor;; B3 DNA binding domain;; AUX/IAA family	Auxin response factor 17 OS=Oryza sativa subsp. japonica (Rice) PE=2 SV=1	K	Transcription	Os06g0677800 [Oryza sativa Japonica Group]	Molecular Function: RNA binding (GO:0003723);; Molecular Function: structural constituent of ribosome (GO:0003735);; Cellular Component: nucleolus (GO:0005730);; Cellular Component: plasma membrane (GO:0005886);; Biological Process: translation (GO:0006412);; Cellular Component: cytosolic small ribosomal subunit (GO:0022627);;
PB.23770.3	0	0	0	0	0	0	0	--	--	K14486|0|osa:4337309|Os04g0664400; K14486 auxin response factor (A)	Plant hormone signal transduction (ko04075)	--	--	Auxin response factor;; AUX/IAA family;; B3 DNA binding domain	Auxin response factor 11 GN=OSJNBa0084K01.22 OS=Oryza sativa subsp. japonica (Rice) PE=2 SV=1	K	Transcription	Os04g0664400 [Oryza sativa Japonica Group]	Molecular Function: protein serine/threonine kinase activity (GO:0004674);; Molecular Function: ATP binding (GO:0005524);; Cellular Component: plasma membrane (GO:0005886);; Biological Process: protein phosphorylation (GO:0006468);; Cellular Component: chloroplast (GO:0009507);; Cellular Component: integral component of membrane (GO:0016021);; Cellular Component: cytoplasmic membrane-bounded vesi…
PB.27700.11	0	0	0	0	0	0	0	--	--	K14486|0|osa:4329672|Os02g0557200; K14486 auxin response factor (A)	Plant hormone signal transduction (ko04075)	--	--	AUX/IAA family;; Auxin response factor;; B3 DNA binding domain	Auxin response factor 7 GN=OSJNBb0038F20.6 OS=Oryza sativa subsp. japonica (Rice) PE=2 SV=1	K	Transcription	Os02g0557200 [Oryza sativa Japonica Group]	Molecular Function: DNA binding (GO:0003677);; Cellular Component: intracellular (GO:0005622);; Molecular Function: zinc ion binding (GO:0008270);;
PB.27700.6	0	0	0	0	0	0	0	--	--	K14486|0|osa:4329672|Os02g0557200; K14486 auxin response factor (A)	Plant hormone signal transduction (ko04075)	--	--	AUX/IAA family;; Auxin response factor	Auxin response factor 7 GN=OSJNBb0038F20.6 OS=Oryza sativa subsp. japonica (Rice) PE=2 SV=1	K	Transcription	Os02g0557200 [Oryza sativa Japonica Group]	--
PB.27700.13	0	0	0	0	0	0	0	--	--	K14486|0|osa:4329672|Os02g0557200; K14486 auxin response factor (A)	Plant hormone signal transduction (ko04075)	--	--	AUX/IAA family;; Auxin response factor;; B3 DNA binding domain	Auxin response factor 7 GN=OSJNBb0038F20.6 OS=Oryza sativa subsp. japonica (Rice) PE=2 SV=1	K	Transcription	Os02g0557200 [Oryza sativa Japonica Group]	Cellular Component: plasma membrane (GO:0005886);;
PB.19110.4	0	0	0	0	0	0	0	--	--	--	--	--	--	AUX/IAA family;; B3 DNA binding domain	Auxin response factor 6 OS=Oryza sativa subsp. japonica (Rice) PE=1 SV=1	K	Transcription	Os02g0164900 [Oryza sativa Japonica Group]	Cellular Component: membrane (GO:0016020);;
PB.15691.7	0	0	0	0	0	0	0	--	--	--	--	--	--	Auxin response factor;; B3 DNA binding domain;; AUX/IAA family	Auxin response factor 6 OS=Oryza sativa subsp. japonica (Rice) PE=1 SV=1	K	Transcription	Os02g0164900 [Oryza sativa Japonica Group]	Cellular Component: Golgi membrane (GO:0000139);; Molecular Function: galactosylgalactosylxylosylprotein 3-beta-glucuronosyltransferase activity (GO:0015018);; Cellular Component: integral component of membrane (GO:0016021);;
PB.18624.16	0	0	0	0	0	0	0	--	--	--	--	--	--	Auxin response factor;; AUX/IAA family;; B3 DNA binding domain	Auxin response factor 5 OS=Oryza sativa subsp. japonica (Rice) PE=2 SV=2	K	Transcription	hypothetical protein SORBIDRAFT_04g003240 [Sorghum bicolor]	Biological Process: mitotic cell cycle (GO:0000278);; Cellular Component: mRNA cleavage and polyadenylation specificity factor complex (GO:0005847);; Biological Process: methylation-dependent chromatin silencing (GO:0006346);; Biological Process: mRNA polyadenylation (GO:0006378);; Biological Process: determination of bilateral symmetry (GO:0009855);; Biological Process: meristem initiation (GO:0…
PB.18624.7	0	0	0	0	0	0	0	--	--	--	--	--	--	Auxin response factor;; AUX/IAA family;; B3 DNA binding domain	Auxin response factor 5 OS=Oryza sativa subsp. japonica (Rice) PE=2 SV=2	K	Transcription	hypothetical protein SORBIDRAFT_04g003240 [Sorghum bicolor]	Molecular Function: structural constituent of cytoskeleton (GO:0005200);; Cellular Component: nucleoplasm (GO:0005654);; Cellular Component: cytoplasm (GO:0005737);; Biological Process: DNA repair (GO:0006281);; Biological Process: regulation of transcription, DNA-templated (GO:0006355);; Biological Process: embryo sac egg cell differentiation (GO:0009560);; Biological Process: actin filament-bas…
PB.31520.4	0	0	0	0	0	0	0	--	--	--	--	--	--	Auxin response factor;; B3 DNA binding domain;; AUX/IAA family	Auxin response factor 19 OS=Oryza sativa subsp. japonica (Rice) PE=2 SV=2	K	Transcription	hypothetical protein OsJ_22545 [Oryza sativa Japonica Group]	--
PB.31221.20	0	0	0	0	0	0	0	--	--	--	--	--	--	Auxin response factor;; B3 DNA binding domain;; AUX/IAA family	Auxin response factor 17 OS=Oryza sativa subsp. japonica (Rice) PE=2 SV=1	K	Transcription	hypothetical protein OsJ_22358 [Oryza sativa Japonica Group]	Molecular Function: DNA binding (GO:0003677);; Cellular Component: nucleus (GO:0005634);; Biological Process: regulation of transcription, DNA-templated (GO:0006355);; Biological Process: auxin-activated signaling pathway (GO:0009734);;
PB.13457.2	0	0	0	0	0	0	0	--	--	--	--	--	--	AUX/IAA family;; Auxin response factor;; B3 DNA binding domain	Auxin response factor 1 OS=Oryza sativa subsp. japonica (Rice) PE=2 SV=1	K	Transcription	hypothetical protein OsJ_01030 [Oryza sativa Japonica Group]	--
PB.3199.5	0	0	0	0	0	0	0	--	--	--	--	--	--	Auxin response factor;; AUX/IAA family	Auxin response factor 24 GN=ARF24 OS=Oryza sativa subsp. japonica (Rice) PE=2 SV=1	K	Transcription	hypothetical protein OsI_38317 [Oryza sativa Indica Group]	Cellular Component: endoplasmic reticulum (GO:0005783);; Biological Process: response to sucrose (GO:0009744);; Biological Process: response to glucose (GO:0009749);; Biological Process: response to fructose (GO:0009750);; Biological Process: photorespiration (GO:0009853);;
PB.32975.23	0	0	0	0	0	0	0	--	--	K14486|0|osa:9268260|Os05g0563400; K14486 auxin response factor (A)	Plant hormone signal transduction (ko04075)	--	--	Auxin response factor;; B3 DNA binding domain	Auxin response factor 15 OS=Oryza sativa subsp. japonica (Rice) PE=2 SV=1	K	Transcription	hypothetical protein OsI_20981 [Oryza sativa Indica Group]	Cellular Component: mitochondrion (GO:0005739);; Cellular Component: cytoplasmic membrane-bounded vesicle (GO:0016023);;
PB.32975.11	0	0	0	0	0	0	0	--	--	K14486|0|osa:9268260|Os05g0563400; K14486 auxin response factor (A)	Plant hormone signal transduction (ko04075)	--	--	Auxin response factor;; B3 DNA binding domain	Auxin response factor 15 OS=Oryza sativa subsp. japonica (Rice) PE=2 SV=1	K	Transcription	hypothetical protein OsI_20981 [Oryza sativa Indica Group]	Cellular Component: actin filament (GO:0005884);; Molecular Function: electron carrier activity (GO:0009055);; Biological Process: chloroplast relocation (GO:0009902);; Molecular Function: protein disulfide oxidoreductase activity (GO:0015035);; Biological Process: cell redox homeostasis (GO:0045454);; Biological Process: anther development (GO:0048653);; Biological Process: actin filament bundle…
PB.32975.15	0	0	0	0	0	0	0	--	--	K14486|0|osa:9268260|Os05g0563400; K14486 auxin response factor (A)	Plant hormone signal transduction (ko04075)	--	--	Auxin response factor;; B3 DNA binding domain	Auxin response factor 15 OS=Oryza sativa subsp. japonica (Rice) PE=2 SV=1	K	Transcription	hypothetical protein OsI_20981 [Oryza sativa Indica Group]	Molecular Function: protein serine/threonine kinase activity (GO:0004674);; Molecular Function: ATP binding (GO:0005524);; Cellular Component: plasma membrane (GO:0005886);; Biological Process: protein phosphorylation (GO:0006468);; Cellular Component: cytoplasmic membrane-bounded vesicle (GO:0016023);;
PB.32975.17	0	0	0	0	0	0	0	--	--	K14486|0|sita:101776042|auxin response factor 15-like; K14486 auxin response factor (A)	Plant hormone signal transduction (ko04075)	--	--	Auxin response factor	Auxin response factor 15 OS=Oryza sativa subsp. japonica (Rice) PE=2 SV=1	K	Transcription	hypothetical protein OsI_20981 [Oryza sativa Indica Group]	Biological Process: polysaccharide catabolic process (GO:0000272);; Molecular Function: sequence-specific DNA binding transcription factor activity (GO:0003700);; Cellular Component: nucleus (GO:0005634);; Biological Process: regulation of transcription, DNA-templated (GO:0006355);; Molecular Function: beta-amylase activity (GO:0016161);; Molecular Function: cation binding (GO:0043169);; Biologic…
PB.35948.7	0	0	0	0	0	0	0	--	--	K14486|0|osa:9268260|Os05g0563400; K14486 auxin response factor (A)	Plant hormone signal transduction (ko04075)	--	--	Auxin response factor	Auxin response factor 15 OS=Oryza sativa subsp. japonica (Rice) PE=2 SV=1	K	Transcription	hypothetical protein OsI_20981 [Oryza sativa Indica Group]	Cellular Component: Golgi stack (GO:0005795);; Molecular Function: galactosyltransferase activity (GO:0008378);; Cellular Component: plastid (GO:0009536);;
PB.32975.14	0	0	0	0	0	0	0	--	--	K14486|0|sita:101776042|auxin response factor 15-like; K14486 auxin response factor (A)	Plant hormone signal transduction (ko04075)	--	--	Auxin response factor	Auxin response factor 15 OS=Oryza sativa subsp. japonica (Rice) PE=2 SV=1	K	Transcription	hypothetical protein OsI_20981 [Oryza sativa Indica Group]	Molecular Function: catalytic activity (GO:0003824);; Cellular Component: plasma membrane (GO:0005886);; Biological Process: metabolic process (GO:0008152);; Cellular Component: plastid (GO:0009536);;
PB.15291.12	0	0	0	0	0	0	0	--	--	K14486|0|osa:4329672|Os02g0557200; K14486 auxin response factor (A)	Plant hormone signal transduction (ko04075)	--	--	AUX/IAA family;; Auxin response factor;; B3 DNA binding domain	Auxin response factor 7 GN=OSJNBb0038F20.6 OS=Oryza sativa subsp. japonica (Rice) PE=2 SV=1	K	Transcription	hypothetical protein OsI_07659 [Oryza sativa Indica Group]	Molecular Function: transporter activity (GO:0005215);; Biological Process: oligopeptide transport (GO:0006857);; Biological Process: response to nematode (GO:0009624);; Cellular Component: membrane (GO:0016020);;
PB.15291.10	0	0	0	0	0	0	0	--	--	K14486|0|osa:4329672|Os02g0557200; K14486 auxin response factor (A)	Plant hormone signal transduction (ko04075)	--	--	AUX/IAA family;; Auxin response factor;; B3 DNA binding domain	Auxin response factor 7 GN=OSJNBb0038F20.6 OS=Oryza sativa subsp. japonica (Rice) PE=2 SV=1	K	Transcription	hypothetical protein OsI_07659 [Oryza sativa Indica Group]	Molecular Function: RNA binding (GO:0003723);; Cellular Component: nucleus (GO:0005634);; Cellular Component: mitochondrion (GO:0005739);; Cellular Component: cytosol (GO:0005829);; Biological Process: RNA processing (GO:0006396);; Cellular Component: ribonucleoprotein complex (GO:0030529);;
PB.15291.29	0	0	0	0	0	0	0	--	--	K14486|0|osa:4329672|Os02g0557200; K14486 auxin response factor (A)	Plant hormone signal transduction (ko04075)	--	--	Auxin response factor;; B3 DNA binding domain;; AUX/IAA family;; AUX/IAA family	Auxin response factor 7 GN=OSJNBb0038F20.6 OS=Oryza sativa subsp. japonica (Rice) PE=2 SV=1	K	Transcription	hypothetical protein OsI_07659 [Oryza sativa Indica Group]	Molecular Function: homogentisate 1,2-dioxygenase activity (GO:0004411);; Cellular Component: cytosol (GO:0005829);; Biological Process: L-phenylalanine catabolic process (GO:0006559);; Biological Process: tyrosine catabolic process (GO:0006572);; Biological Process: fatty acid beta-oxidation (GO:0006635);; Biological Process: response to sucrose (GO:0009744);; Biological Process: response to fru…
PH02Gene46483.t1	0	0	0	0	0	0	0	--	--	K14486|5.07531e-83|zma:100502393|hypothetical protein; K14486 auxin response factor (A)	Plant hormone signal transduction (ko04075)	--	--	Auxin response factor;; B3 DNA binding domain	Auxin response factor 9 GN=OSJNBa0064D20.11 OS=Oryza sativa subsp. japonica (Rice) PE=2 SV=1	--	--	hypothetical protein [Zea mays]	Molecular Function: binding (GO:0005488);;
PB.22891.10	0	0	0	0	0	0	0	--	--	--	--	--	--	AUX/IAA family;; Auxin response factor;; B3 DNA binding domain	Auxin response factor 12 GN=OSJNBb0004A17.6 OS=Oryza sativa subsp. japonica (Rice) PE=2 SV=1	K	Transcription	auxin response factor 8 [Oryza sativa]	Molecular Function: amidase activity (GO:0004040);; Biological Process: nucleotide biosynthetic process (GO:0009165);; Molecular Function: carbon-nitrogen ligase activity, with glutamine as amido-N-donor (GO:0016884);; Cellular Component: integral component of chloroplast outer membrane (GO:0031359);;
PB.22891.5	0	0	0	0	0	0	0	--	--	--	--	--	--	AUX/IAA family;; Auxin response factor;; B3 DNA binding domain	Auxin response factor 12 GN=OSJNBb0004A17.6 OS=Oryza sativa subsp. japonica (Rice) PE=2 SV=1	K	Transcription	auxin response factor 8 [Oryza sativa]	--
PH02Gene06259.t1	0	0	0	0	0	0	0	[C]	Energy production and conversion	--	--	--	--	Glycerophosphoryl diester phosphodiesterase family	Auxin response factor 6 OS=Oryza sativa subsp. japonica (Rice) PE=1 SV=1	K	Transcription	auxin response factor 6a [Oryza sativa]	Molecular Function: kinase activity (GO:0016301);; Biological Process: phosphorylation (GO:0016310);;
PB.19110.17	0	0	0	0	0	0	0	--	--	--	--	--	--	Auxin response factor;; AUX/IAA family	Auxin response factor 6 OS=Oryza sativa subsp. japonica (Rice) PE=1 SV=1	K	Transcription	Auxin response factor 6 [Aegilops tauschii]	Molecular Function: oxidoreductase activity, acting on paired donors, with incorporation or reduction of molecular oxygen, 2-oxoglutarate as one donor, and incorporation of one atom each of oxygen into both donors (GO:0016706);; Biological Process: oxidation-reduction process (GO:0055114);;
PB.18624.14	0	0	0	0	0	0	0	--	--	--	--	--	--	Auxin response factor;; AUX/IAA family;; B3 DNA binding domain	Auxin response factor 5 OS=Oryza sativa subsp. japonica (Rice) PE=2 SV=2	K	Transcription	Auxin response factor 5 [Triticum urartu]	Molecular Function: sugar:proton symporter activity (GO:0005351);; Molecular Function: galactose transmembrane transporter activity (GO:0005354);; Cellular Component: plasma membrane (GO:0005886);; Biological Process: galactose transport (GO:0015757);; Cellular Component: integral component of membrane (GO:0016021);; Cellular Component: cytoplasmic membrane-bounded vesicle (GO:0016023);; Biologic…
PB.22344.8	0	0	0	0	0	0	0	--	--	--	--	--	--	AUX/IAA family	Auxin response factor 21 OS=Oryza sativa subsp. japonica (Rice) PE=2 SV=2	K	Transcription	Auxin response factor 21 [Aegilops tauschii]	Biological Process: nuclear division (GO:0000280);; Biological Process: cytokinesis by cell plate formation (GO:0000911);; Molecular Function: protein serine/threonine kinase activity (GO:0004674);; Molecular Function: ATP binding (GO:0005524);; Biological Process: DNA replication initiation (GO:0006270);; Biological Process: regulation of DNA replication (GO:0006275);; Biological Process: DNA me…
PH02Gene30371.t1	0	0	0	0	0	0	0	--	--	--	--	--	--	Auxin response factor	Auxin response factor 4 GN=OSJNBa0093F16.35 OS=Oryza sativa subsp. japonica (Rice) PE=2 SV=1	K	Transcription	auxin response factor 2 [Oryza sativa]	Biological Process: cation transport (GO:0006812);; Cellular Component: membrane (GO:0016020);;
PH02Gene24664.t1	0	0	0	0	0	0	0	--	--	K14486|5.66388e-54|bdi:100842263|auxin response factor 7-like; K14486 auxin response factor (A)	Plant hormone signal transduction (ko04075)	--	--	Auxin response factor;; Tetratricopeptide repeat;; TPR repeat	Auxin response factor 7 GN=OSJNBb0038F20.6 OS=Oryza sativa subsp. japonica (Rice) PE=2 SV=1	K	Transcription	Auxin response factor 18 [Glycine soja]	Molecular Function: metalloendopeptidase activity (GO:0004222);; Molecular Function: protein kinase activity (GO:0004672);; Molecular Function: ATP binding (GO:0005524);; Cellular Component: mitochondrion (GO:0005739);; Cellular Component: cytosol (GO:0005829);; Biological Process: protein phosphorylation (GO:0006468);; Biological Process: proteolysis (GO:0006508);; Cellular Component: chloroplas…
PB.4932.5	0	0	0	0	0	0	0	--	--	--	--	--	--	Auxin response factor;; AUX/IAA family;; B3 DNA binding domain	Auxin response factor 23 GN=ARF23 OS=Oryza sativa subsp. indica (Rice) PE=2 SV=1	K	Transcription	--	--
PB.4932.2	0	0	0	0	0	0	0	--	--	--	--	--	--	Auxin response factor;; AUX/IAA family;; B3 DNA binding domain	Auxin response factor 23 GN=ARF23 OS=Oryza sativa subsp. indica (Rice) PE=2 SV=1	K	Transcription	--	Molecular Function: DNA binding (GO:0003677);; Cellular Component: nucleus (GO:0005634);; Cellular Component: cytoplasmic membrane-bounded vesicle (GO:0016023);; Molecular Function: metal ion binding (GO:0046872);;
PB.2305.3	0	0	0	0	0	0	0	--	--	--	--	--	--	Auxin response factor;; AUX/IAA family;; B3 DNA binding domain	Auxin response factor 24 GN=ARF24 OS=Oryza sativa subsp. japonica (Rice) PE=2 SV=1	K	Transcription	--	Molecular Function: nucleotide binding (GO:0000166);; Molecular Function: RNA binding (GO:0003723);;
PB.2305.7	0	0	0	0	0	0	0	--	--	--	--	--	--	Auxin response factor;; AUX/IAA family;; B3 DNA binding domain	Auxin response factor 24 GN=ARF24 OS=Oryza sativa subsp. japonica (Rice) PE=2 SV=1	K	Transcription	--	Molecular Function: nucleic acid binding (GO:0003676);; Cellular Component: intracellular (GO:0005622);; Biological Process: nucleobase-containing compound metabolic process (GO:0006139);; Molecular Function: nucleotidyltransferase activity (GO:0016779);;
PB.2305.9	0	0	0	0	0	0	0	--	--	--	--	--	--	Auxin response factor;; AUX/IAA family;; B3 DNA binding domain	Auxin response factor 24 GN=ARF24 OS=Oryza sativa subsp. japonica (Rice) PE=2 SV=1	K	Transcription	--	Cellular Component: nucleus (GO:0005634);; Molecular Function: metal ion binding (GO:0046872);;
PB.4932.3	0	0	0	0	0	0	0	--	--	--	--	--	--	AUX/IAA family;; Auxin response factor;; B3 DNA binding domain	Auxin response factor 23 GN=ARF23 OS=Oryza sativa subsp. indica (Rice) PE=2 SV=1	K	Transcription	--	Molecular Function: binding (GO:0005488);; Cellular Component: mitochondrion (GO:0005739);;
PB.4932.1	0	0	0	0	0	0	0	--	--	--	--	--	--	Auxin response factor;; AUX/IAA family;; B3 DNA binding domain	Auxin response factor 23 GN=ARF23 OS=Oryza sativa subsp. indica (Rice) PE=2 SV=1	K	Transcription	--	Biological Process: maltose metabolic process (GO:0000023);; Molecular Function: alpha-amylase activity (GO:0004556);; Biological Process: starch catabolic process (GO:0005983);; Biological Process: pentose-phosphate shunt (GO:0006098);; Cellular Component: chloroplast stroma (GO:0009570);; Biological Process: plant-type cell wall organization (GO:0009664);; Molecular Function: limit dextrinase a…
PB.2305.1	0	0	0	0	0	0	0	--	--	--	--	--	--	Auxin response factor;; B3 DNA binding domain;; AUX/IAA family	Auxin response factor 24 GN=ARF24 OS=Oryza sativa subsp. japonica (Rice) PE=2 SV=1	K	Transcription	--	Molecular Function: catalytic activity (GO:0003824);; Biological Process: metabolic process (GO:0008152);; Biological Process: response to salt stress (GO:0009651);; Biological Process: response to ozone (GO:0010193);; Cellular Component: membrane (GO:0016020);;
PH02Gene01931.t1	0	0	0	0	0	0	0	--	--	--	--	--	--	QLQ	Growth-regulating factor 12 OS=Oryza sativa subsp. japonica (Rice) PE=2 SV=1	K	Transcription	PREDICTED: growth-regulating factor 12-like [Oryza brachyantha]	--
PB.31720.3	0	0	0	0	0	0	0	--	--	--	--	--	--	WRC;; QLQ	Growth-regulating factor 5 GN=OSJNBa0019F11.24 OS=Oryza sativa subsp. japonica (Rice) PE=2 SV=1	K	Transcription	Os06g0116200 [Oryza sativa Japonica Group]	--
PB.25865.4	0	0	0	0	0	0	0	--	--	--	--	--	--	QLQ	Growth-regulating factor 3 OS=Oryza sativa subsp. japonica (Rice) PE=3 SV=2	K	Transcription	hypothetical protein F775_16072 [Aegilops tauschii]	Biological Process: biosynthetic process (GO:0009058);; Cellular Component: cytoplasmic membrane-bounded vesicle (GO:0016023);; Molecular Function: strictosidine synthase activity (GO:0016844);;
PH02Gene30245.t1	0	0	0	0	0	0	0	--	--	--	--	--	--	--	--	S	Function unknown	PREDICTED: uncharacterized protein LOC103496084 [Cucumis melo]	--
PB.8636.17	0	0	0	0	0	0	0	[RTKL]	General function prediction only;; Signal transduction mechanisms;; Transcription;; Replication, recombination and repair	--	--	[T]	Signal transduction mechanisms	Protein kinase domain;; Protein tyrosine kinase;; Kinase-like;; NAF domain	CBL-interacting protein kinase 9 OS=Oryza sativa subsp. japonica (Rice) PE=2 SV=1	T	Signal transduction mechanisms	RecName: Full=CBL-interacting protein kinase 9; AltName: Full=OsCIPK09 [Oryza sativa Japonica Group]	Molecular Function: transporter activity (GO:0005215);; Cellular Component: mitochondrion (GO:0005739);; Biological Process: transport (GO:0006810);; Cellular Component: plastid (GO:0009536);;
PB.23384.2	0	0	0	0	0	0	0	[R]	General function prediction only	--	--	--	--	GCN5-related N-acetyl-transferase	Acetyltransferase At1g77540 GN=At1g77540 OS=Arabidopsis thaliana (Mouse-ear cress) PE=1 SV=2	S	Function unknown	--	Molecular Function: GTPase activity (GO:0003924);; Molecular Function: GTP binding (GO:0005525);; Cellular Component: endoplasmic reticulum membrane (GO:0005789);; Cellular Component: plasma membrane (GO:0005886);; Biological Process: GTP catabolic process (GO:0006184);; Biological Process: ER to Golgi vesicle-mediated transport (GO:0006888);; Biological Process: plant-type cell wall biogenesis (…
PH02Gene10298.t1	0	0	0	0	0	0	0	--	--	K02178|5.80548e-75|sita:101755855|probable inactive serine/threonine-protein kinase bub1-like; K02178 checkpoint serine/threonine-protein kinase [EC:2.7.11.1] (A)	--	[D]	Cell cycle control, cell division, chromosome partitioning	--	Mitotic spindle checkpoint protein BUBR1 GN=F4P9.33 OS=Arabidopsis thaliana (Mouse-ear cress) PE=1 SV=2	S	Function unknown	hypothetical protein OsI_06209 [Oryza sativa Indica Group]	Molecular Function: binding (GO:0005488);; Cellular Component: nucleus (GO:0005634);;
PB.706.5	0	0	0	0	0	0	0	[J]	Translation, ribosomal structure and biogenesis	K12844|0|obr:102714281|U4/U6 small nuclear ribonucleoprotein Prp31-like; K12844 U4/U6 small nuclear ribonucleoprotein PRP31 (A)	Spliceosome (ko03040)	[A]	RNA processing and modification	Putative snoRNA binding domain;; NOSIC (NUC001) domain;; Prp31 C terminal domain	Probable nucleolar protein 5-1 OS=Arabidopsis thaliana (Mouse-ear cress) PE=2 SV=2	J	Translation, ribosomal structure and biogenesis	PREDICTED: U4/U6 small nuclear ribonucleoprotein Prp31 isoform X1 [Brachypodium distachyon]	Biological Process: microtubule cytoskeleton organization (GO:0000226);; Cellular Component: kinetochore (GO:0000776);; Biological Process: cytokinesis by cell plate formation (GO:0000911);; Biological Process: DNA replication initiation (GO:0006270);; Biological Process: regulation of DNA replication (GO:0006275);; Biological Process: mitotic spindle assembly checkpoint (GO:0007094);; Biological…
PH02Gene04213.t1	0	0	0	0	0	0	0	[I]	Lipid transport and metabolism	K04713|7.83384e-33|zma:103651403|sphinganine C(4)-monooxygenase 1-like; K04713 sphinganine C4-monooxygenase [EC:1.14.13.169] (A)	Sphingolipid metabolism (ko00600)	[I]	Lipid transport and metabolism	Fatty acid hydroxylase superfamily	Sphinganine C(4)-monooxygenase 2 GN=SBH2 OS=Arabidopsis thaliana (Mouse-ear cress) PE=1 SV=1	I	Lipid transport and metabolism	unnamed protein product [Triticum aestivum]	Biological Process: spliceosomal tri-snRNP complex assembly (GO:0000244);; Cellular Component: U4/U6 x U5 tri-snRNP complex (GO:0046540);;
PB.19805.15	0	0	0	0	0	0	0	--	--	K00695|0|osa:4333062|Os03g0401300; K00695 sucrose synthase [EC:2.4.1.13] (A)	Starch and sucrose metabolism (ko00500)	[M]	Cell wall/membrane/envelope biogenesis	Sucrose synthase;; Glycosyl transferases group 1;; Glycosyl transferases group 1	Sucrose synthase 1 OS=Oryza sativa subsp. japonica (Rice) PE=1 SV=1	M	Cell wall/membrane/envelope biogenesis	sucrose synthase [Bambusa oldhamii]	Cellular Component: cytoplasm (GO:0005737);; Biological Process: proline transport (GO:0015824);; Biological Process: peptidyl-diphthamide biosynthetic process from peptidyl-histidine (GO:0017183);;
PB.2315.4	0	0	0	0	0	0	0	--	--	--	--	--	--	Ureide permease;; Ureide permease;; Sugar transport protein	Ureide permease 2 GN=UPS2 OS=Arabidopsis thaliana (Mouse-ear cress) PE=2 SV=2	S	Function unknown	--	Molecular Function: DNA binding (GO:0003677);; Molecular Function: ATP binding (GO:0005524);; Biological Process: nucleobase-containing compound metabolic process (GO:0006139);; Molecular Function: ATP-dependent helicase activity (GO:0008026);; Molecular Function: zinc ion binding (GO:0008270);; Cellular Component: chloroplast (GO:0009507);; Biological Process: methylglyoxal catabolic process to …
PH02Gene41038.t1	0	0	0	0	0	0	0	[P]	Inorganic ion transport and metabolism	--	--	[P]	Inorganic ion transport and metabolism	Cation efflux family	Metal tolerance protein 7 OS=Oryza sativa subsp. japonica (Rice) PE=2 SV=1	P	Inorganic ion transport and metabolism	PREDICTED: metal tolerance protein 7-like isoform X1 [Setaria italica]	Molecular Function: helicase activity (GO:0004386);; Biological Process: DNA metabolic process (GO:0006259);; Cellular Component: membrane (GO:0016020);; Cellular Component: cytoplasmic membrane-bounded vesicle (GO:0016023);; Biological Process: single-organism cellular process (GO:0044763);;
PH02Gene21172.t1	0	0	0	0	0	0	0	[QR]	Secondary metabolites biosynthesis, transport and catabolism;; General function prediction only	K08242|1.66008e-45|sita:101761370|24-methylenesterol C-methyltransferase 2-like; K08242 24-methylenesterol C-methyltransferase [EC:2.1.1.143] (A)	Steroid biosynthesis (ko00100)	[IR]	Lipid transport and metabolism;; General function prediction only	Methyltransferase domain;; Mycolic acid cyclopropane synthetase;; Methyltransferase domain;; Methyltransferase domain	24-methylenesterol C-methyltransferase 2 GN=Smt2-1 OS=Oryza sativa subsp. japonica (Rice) PE=2 SV=2	S	Function unknown	PREDICTED: 24-methylenesterol C-methyltransferase 2-like [Setaria italica]	Molecular Function: serine-type carboxypeptidase activity (GO:0004185);; Biological Process: proteolysis (GO:0006508);; Cellular Component: cytoplasmic membrane-bounded vesicle (GO:0016023);;
PB.21142.13	0	0	0	0	0	0	0	--	--	--	--	[A]	RNA processing and modification	MIF4G like;; MIF4G like;; MIF4G domain	Nuclear cap-binding protein subunit 1 OS=Oryza sativa subsp. japonica (Rice) PE=2 SV=1	A	RNA processing and modification	--	Molecular Function: transmembrane receptor protein serine/threonine kinase activity (GO:0004675);; Molecular Function: ATP binding (GO:0005524);; Cellular Component: mitochondrion (GO:0005739);; Cellular Component: plasma membrane (GO:0005886);; Biological Process: protein phosphorylation (GO:0006468);; Biological Process: transmembrane receptor protein serine/threonine kinase signaling pathway (…
PB.31403.1	0	0	0	0	0	0	0	--	--	--	--	--	--	--	--	L	Replication, recombination and repair	PH01B001G05.27 [Phyllostachys edulis]	Biological Process: microtubule cytoskeleton organization (GO:0000226);; Molecular Function: RNA cap binding (GO:0000339);; Biological Process: RNA splicing, via endonucleolytic cleavage and ligation (GO:0000394);; Biological Process: cytokinesis by cell plate formation (GO:0000911);; Molecular Function: DNA binding (GO:0003677);; Cellular Component: nucleus (GO:0005634);; Cellular Component: cyt…
PH02Gene40655.t1	0	0	0	0	0	0	0	[S]	Function unknown	--	--	--	--	Di-glucose binding within endoplasmic reticulum;; Protein tyrosine kinase;; Protein kinase domain;; Leucine Rich repeats (2 copies);; Leucine rich repeat;; Leucine Rich Repeat;; Leucine Rich repeat;; Leucine rich repeat	Probable LRR receptor-like serine/threonine-protein kinase At1g56130 (Precursor) GN=At1g56130 OS=Arabidopsis thaliana (Mouse-ear cress) PE=2 SV=2	T	Signal transduction mechanisms	predicted protein [Hordeum vulgare subsp. vulgare]	Biological Process: protein transport (GO:0015031);;
PH02Gene19877.t1	0	0	0	0	0	0	0	--	--	--	--	--	--	--	Clathrin heavy chain 2 OS=Oryza sativa subsp. japonica (Rice) PE=3 SV=1	S	Function unknown	PREDICTED: uncharacterized protein LOC102708677 [Oryza brachyantha]	Molecular Function: kinase activity (GO:0016301);; Biological Process: phosphorylation (GO:0016310);; Molecular Function: phosphotransferase activity, alcohol group as acceptor (GO:0016773);;
PH02Gene18270.t1	0	0	0	0	0	0	0	--	--	--	--	[GMW]	Carbohydrate transport and metabolism;; Cell wall/membrane/envelope biogenesis;; Extracellular structures	Exostosin family	Xyloglucan galactosyltransferase KATAMARI1 homolog OS=Oryza sativa subsp. japonica (Rice) PE=2 SV=1	S	Function unknown	PREDICTED: xyloglucan galactosyltransferase KATAMARI1 homolog [Brachypodium distachyon]	Molecular Function: motor activity (GO:0003774);; Molecular Function: actin binding (GO:0003779);; Molecular Function: ATP binding (GO:0005524);; Cellular Component: cytoplasmic membrane-bounded vesicle (GO:0016023);; Cellular Component: myosin complex (GO:0016459);;
PB.5043.8	0	0	0	0	0	0	0	--	--	--	--	--	--	Protein of unknown function, DUF594;; Domain of unknown function (DUF4220)	--	S	Function unknown	--	Molecular Function: nucleotide binding (GO:0000166);; Biological Process: regulation of alternative mRNA splicing, via spliceosome (GO:0000381);; Cellular Component: cytoplasmic mRNA processing body (GO:0000932);; Molecular Function: RNA binding (GO:0003723);; Cellular Component: nucleus (GO:0005634);; Biological Process: regulation of translation (GO:0006417);; Biological Process: seed germinati…
PB.3678.7	0	0	0	0	0	0	0	--	--	K11835|0|obr:102710539|ubiquitin carboxyl-terminal hydrolase 5-like; K11835 ubiquitin carboxyl-terminal hydrolase 4/11/15 [EC:3.4.19.12] (A)	--	[O]	Posttranslational modification, protein turnover, chaperones	DUSP domain;; Ubiquitin carboxyl-terminal hydrolase;; Ubiquitin carboxyl-terminal hydrolase;; Ubiquitin carboxyl-terminal hydrolase	Ubiquitin carboxyl-terminal hydrolase 5 GN=UBP5 OS=Arabidopsis thaliana (Mouse-ear cress) PE=1 SV=2	O	Posttranslational modification, protein turnover, chaperones	PREDICTED: ubiquitin carboxyl-terminal hydrolase 5-like, partial [Oryza brachyantha]	Molecular Function: nucleic acid binding (GO:0003676);; Cellular Component: nucleus (GO:0005634);;
PH02Gene16379.t1	0	0	0	0	0	0	0	--	--	--	--	[R]	General function prediction only	PPR repeat family;; PPR repeat;; PPR repeat;; Pentatricopeptide repeat domain	Putative pentatricopeptide repeat-containing protein At1g09680 GN=At1g09680 OS=Arabidopsis thaliana (Mouse-ear cress) PE=3 SV=1	S	Function unknown	hypothetical protein TRIUR3_16364 [Triticum urartu]	Cellular Component: cytosol (GO:0005829);; Biological Process: intracellular protein transport (GO:0006886);; Biological Process: ER to Golgi vesicle-mediated transport (GO:0006888);; Molecular Function: zinc ion binding (GO:0008270);; Cellular Component: plastid (GO:0009536);; Cellular Component: COPII vesicle coat (GO:0030127);;
PB.7177.18	0	0	0	0	0	0	0	--	--	--	--	--	--	Triose-phosphate Transporter family;; EamA-like transporter family	Uncharacterized membrane protein At1g06890 GN=At1g06890 OS=Arabidopsis thaliana (Mouse-ear cress) PE=1 SV=1	S	Function unknown	PREDICTED: uncharacterized membrane protein At1g06890 [Brachypodium distachyon]	Cellular Component: cytoplasm (GO:0005737);;
PH02Gene32093.t1	0	0	0	0	0	0	0	--	--	--	--	[T]	Signal transduction mechanisms	Ankyrin repeat;; Ankyrin repeats (3 copies);; Ankyrin repeats (many copies);; Ankyrin repeats (many copies);; Ankyrin repeat	Potassium channel KOR1 OS=Oryza sativa subsp. japonica (Rice) PE=2 SV=1	T	Signal transduction mechanisms	PREDICTED: probable serine/threonine-protein kinase DDB_G0267514-like [Oryza brachyantha]	Molecular Function: DNA binding (GO:0003677);; Cellular Component: mitochondrion (GO:0005739);; Molecular Function: metal ion binding (GO:0046872);;
PB.5409.6	0	0	0	0	0	0	0	--	--	K05016|5.27508e-64|bdi:100823897|putative chloride channel-like protein CLC-g; K05016 chloride channel 7 (A)	--	[P]	Inorganic ion transport and metabolism	Voltage gated chloride channel	Putative chloride channel-like protein CLC-g OS=Arabidopsis thaliana (Mouse-ear cress) PE=3 SV=2	P	Inorganic ion transport and metabolism	PREDICTED: putative chloride channel-like protein CLC-g [Brachypodium distachyon]	Molecular Function: protein serine/threonine kinase activity (GO:0004674);; Molecular Function: ATP binding (GO:0005524);; Biological Process: protein phosphorylation (GO:0006468);; Biological Process: regulation of signal transduction (GO:0009966);;
PH02Gene38375.t1	0	0	0	0	0	0	0	--	--	K12396|0|dosa:Os01t0512200-01|Os01g0512200; Armadillo-type fold domain containing protein.; K12396 AP-3 complex subunit delta-1 (A)	--	[U]	Intracellular trafficking, secretion, and vesicular transport	Adaptin N terminal region	AP-3 complex subunit delta GN=F11I4.7 OS=Arabidopsis thaliana (Mouse-ear cress) PE=1 SV=1	U	Intracellular trafficking, secretion, and vesicular transport	hypothetical protein SORBIDRAFT_08g017720 [Sorghum bicolor]	Cellular Component: 1,3-beta-D-glucan synthase complex (GO:0000148);; Molecular Function: 1,3-beta-D-glucan synthase activity (GO:0003843);; Biological Process: (1->3)-beta-D-glucan biosynthetic process (GO:0006075);;
PB.2271.17	0	0	0	0	0	0	0	--	--	K11000|2.92802e-126|pvu:PHAVU_005G040900g|hypothetical protein; K11000 callose synthase [EC:2.4.1.-] (A)	--	[M]	Cell wall/membrane/envelope biogenesis	1,3-beta-glucan synthase component;; 1,3-beta-glucan synthase component;; 1,3-beta-glucan synthase component	Putative callose synthase 6 GN=F17J16.150 OS=Arabidopsis thaliana (Mouse-ear cress) PE=3 SV=2	S	Function unknown	--	Molecular Function: sequence-specific DNA binding transcription factor activity (GO:0003700);; Biological Process: regulation of transcription, DNA-templated (GO:0006355);; Biological Process: response to cold (GO:0009409);; Biological Process: systemic acquired resistance, salicylic acid mediated signaling pathway (GO:0009862);; Biological Process: defense response to bacterium (GO:0042742);; Mo…
PB.3278.4	0	0	0	0	0	0	0	--	--	--	--	[P]	Inorganic ion transport and metabolism	Ferroportin1 (FPN1)	Solute carrier family 40 member 2, chloroplastic (Precursor) OS=Oryza sativa subsp. japonica (Rice) PE=2 SV=1	U	Intracellular trafficking, secretion, and vesicular transport	hypothetical protein OsI_38730 [Oryza sativa Indica Group]	Cellular Component: nucleus (GO:0005634);; Cellular Component: mitochondrion (GO:0005739);; Cellular Component: plastid (GO:0009536);; Molecular Function: protein dimerization activity (GO:0046983);;
PH02Gene44315.t1	0	0	0	0	0	0	0	--	--	--	--	[R]	General function prediction only	PPR repeat family;; PPR repeat;; PPR repeat;; Pentatricopeptide repeat domain;; Tetratricopeptide repeat	Pentatricopeptide repeat-containing protein At3g62470, mitochondrial (Precursor) GN=At3g62470 OS=Arabidopsis thaliana (Mouse-ear cress) PE=2 SV=1	S	Function unknown	PREDICTED: pentatricopeptide repeat-containing protein At3g62470, mitochondrial-like [Brachypodium distachyon]	Molecular Function: iron ion transmembrane transporter activity (GO:0005381);; Biological Process: cellular iron ion homeostasis (GO:0006879);; Cellular Component: chloroplast envelope (GO:0009941);; Cellular Component: integral component of membrane (GO:0016021);; Biological Process: iron ion transmembrane transport (GO:0034755);;
PH02Gene17189.t1	0	0	0	0	0	0	0	[IQ]	Lipid transport and metabolism;; Secondary metabolites biosynthesis, transport and catabolism	K01904|0|sita:101775054|4-coumarate--CoA ligase-like 9-like; K01904 4-coumarate--CoA ligase [EC:6.2.1.12] (A)	Ubiquinone and other terpenoid-quinone biosynthesis (ko00130);; Phenylalanine metabolism (ko00360);; Phenylpropanoid biosynthesis (ko00940)	[I]	Lipid transport and metabolism	AMP-binding enzyme;; AMP-binding enzyme C-terminal domain	4-coumarate--CoA ligase-like 9 OS=Oryza sativa subsp. japonica (Rice) PE=2 SV=2	IQ	Lipid transport and metabolism;; Secondary metabolites biosynthesis, transport and catabolism	4-coumarate--CoA ligase-like protein 9 [Aegilops tauschii]	Molecular Function: protein serine/threonine phosphatase activity (GO:0004722);; Cellular Component: nucleus (GO:0005634);; Biological Process: protein dephosphorylation (GO:0006470);; Biological Process: response to osmotic stress (GO:0006970);; Biological Process: response to heat (GO:0009408);; Biological Process: response to cold (GO:0009409);; Biological Process: response to water deprivatio…
PH02Gene14379.t1	0	0	0	0	0	0	0	[O]	Posttranslational modification, protein turnover, chaperones	K02725|3.69492e-31|sita:101772320|proteasome subunit alpha type-1-like; K02725 20S proteasome subunit alpha 6 [EC:3.4.25.1] (A)	Proteasome (ko03050)	[O]	Posttranslational modification, protein turnover, chaperones	Proteasome subunit	Proteasome subunit alpha type-1 OS=Oryza sativa subsp. japonica (Rice) PE=2 SV=1	O	Posttranslational modification, protein turnover, chaperones	unknown [Zea mays]	Biological Process: defense response (GO:0006952);; Molecular Function: ADP binding (GO:0043531);;
PB.19037.1	0	0	0	0	0	0	0	--	--	--	--	[D]	Cell cycle control, cell division, chromosome partitioning	PIF1-like helicase	--	L	Replication, recombination and repair	helicase-like protein [Oryza sativa Japonica Group]	--
PB.5892.3	0	0	0	0	0	0	0	--	--	--	--	--	--	--	Transcription factor DIVARICATA GN=DIVARICATA OS=Antirrhinum majus (Garden snapdragon) PE=2 SV=1	K	Transcription	PREDICTED: transcription factor MYB1R1-like [Setaria italica]	Cellular Component: chloroplast envelope (GO:0009941);; Cellular Component: membrane (GO:0016020);;
PB.26644.1	0	0	0	0	0	0	0	--	--	--	--	--	--	--	LRR receptor-like serine/threonine-protein kinase ERL2 (Precursor) GN=ERL2 OS=Arabidopsis thaliana (Mouse-ear cress) PE=2 SV=1	S	Function unknown	predicted protein [Hordeum vulgare subsp. vulgare]	Molecular Function: structural constituent of ribosome (GO:0003735);; Cellular Component: cell wall (GO:0005618);; Cellular Component: nucleolus (GO:0005730);; Cellular Component: vacuole (GO:0005773);; Cellular Component: plasma membrane (GO:0005886);; Biological Process: translation (GO:0006412);; Cellular Component: cytosolic large ribosomal subunit (GO:0022625);;
PB.19389.3	0	0	0	0	0	0	0	--	--	--	--	--	--	Domain of unknown function (DUF3883)	--	S	Function unknown	PREDICTED: uncharacterized protein LOC100827209 [Brachypodium distachyon]	Cellular Component: cytosol (GO:0005829);; Biological Process: proteolysis (GO:0006508);; Molecular Function: serine-type peptidase activity (GO:0008236);; Cellular Component: membrane (GO:0016020);;
PH02Gene25105.t1	0	0	0	0	0	0	0	--	--	--	--	--	--	Salt stress response/antifungal	Antifungal protein ginkbilobin-2 (Precursor) GN=GNK2 OS=Ginkgo biloba (Ginkgo) PE=1 SV=1	S	Function unknown	hypothetical protein F775_01011 [Aegilops tauschii]	Molecular Function: cyclin-dependent protein serine/threonine kinase activity (GO:0004693);; Molecular Function: ATP binding (GO:0005524);; Cellular Component: nucleus (GO:0005634);; Cellular Component: cytoplasm (GO:0005737);; Biological Process: protein phosphorylation (GO:0006468);; Biological Process: cell cycle (GO:0007049);; Molecular Function: RNA polymerase II carboxy-terminal domain kina…
PB.20927.4	0	0	0	0	0	0	0	--	--	--	--	--	--	Plant phosphoribosyltransferase C-terminal;; C2 domain	--	S	Function unknown	--	Molecular Function: DNA binding (GO:0003677);; Cellular Component: nucleus (GO:0005634);; Biological Process: regulation of transcription, DNA-templated (GO:0006355);; Biological Process: auxin-activated signaling pathway (GO:0009734);; Biological Process: flower development (GO:0009908);; Molecular Function: protein dimerization activity (GO:0046983);;
PH02Gene03667.t1	0	0	0	0	0	0	0	--	--	--	--	--	--	Domain of unknown function (DUF2828)	--	S	Function unknown	PREDICTED: uncharacterized protein LOC100843414 [Brachypodium distachyon]	Cellular Component: intracellular (GO:0005622);; Biological Process: transcription, DNA-templated (GO:0006351);; Biological Process: response to auxin (GO:0009733);; Biological Process: regulation of gene expression (GO:0010468);; Biological Process: regulation of primary metabolic process (GO:0080090);; Biological Process: regulation of cellular macromolecule biosynthetic process (GO:2000112);;
PH02Gene45031.t1	0	0	0	0	0	0	0	[P]	Inorganic ion transport and metabolism	K04565|6.38939e-35|dosa:Os07t0665200-01|Os07g0665200; Similar to Superoxide dismutase [Cu-Zn].; K04565 superoxide dismutase, Cu-Zn family [EC:1.15.1.1] (A)	Peroxisome (ko04146)	[P]	Inorganic ion transport and metabolism	Copper/zinc superoxide dismutase (SODC)	Superoxide dismutase [Cu-Zn] 2 OS=Oryza sativa subsp. japonica (Rice) PE=1 SV=2	P	Inorganic ion transport and metabolism	--	Molecular Function: nucleic acid binding (GO:0003676);; Cellular Component: cell wall (GO:0005618);; Cellular Component: nuclear envelope (GO:0005635);; Cellular Component: endoplasmic reticulum (GO:0005783);; Cellular Component: cytosol (GO:0005829);; Cellular Component: plasma membrane (GO:0005886);; Biological Process: response to stress (GO:0006950);; Biological Process: protein secretion (GO…
PH02Gene42043.t1	0	0	0	0	0	0	0	[L]	Replication, recombination and repair	K10849|1.65378e-179|osa:4349131|Os10g0518900; K10849 DNA excision repair protein ERCC-1 (A)	Nucleotide excision repair (ko03420)	[L]	Replication, recombination and repair	Binding domain of DNA repair protein Ercc1 (rad10/Swi10);; Helix-hairpin-helix domain;; Helix-hairpin-helix motif	DNA excision repair protein ERCC-1 GN=T12H1.18 OS=Arabidopsis thaliana (Mouse-ear cress) PE=2 SV=1	L	Replication, recombination and repair	predicted protein [Hordeum vulgare subsp. vulgare]	Cellular Component: membrane (GO:0016020);; Cellular Component: cytoplasmic membrane-bounded vesicle (GO:0016023);;
PH02Gene23395.t1	0	0	0	0	0	0	0	[F]	Nucleotide transport and metabolism	K00088|4.68207e-86|sita:101781461|inosine-5'-monophosphate dehydrogenase-like; K00088 IMP dehydrogenase [EC:1.1.1.205] (A)	Purine metabolism (ko00230)	--	--	IMP dehydrogenase / GMP reductase domain	Inosine-5&apos;-monophosphate dehydrogenase 1 {ECO:0000255|HAMAP-Rule:MF_03156} GN=At1g79470 OS=Arabidopsis thaliana (Mouse-ear cress) PE=2 SV=1	F	Nucleotide transport and metabolism	hypothetical protein OsJ_12809 [Oryza sativa Japonica Group]	Cellular Component: integral component of membrane (GO:0016021);; Cellular Component: cytoplasmic membrane-bounded vesicle (GO:0016023);;
PB.26373.5	0	0	0	0	0	0	0	[RTKL]	General function prediction only;; Signal transduction mechanisms;; Transcription;; Replication, recombination and repair	--	--	[T]	Signal transduction mechanisms	--	Serine/threonine-protein kinase PEPKR2 GN=PEPKR2 OS=Arabidopsis thaliana (Mouse-ear cress) PE=2 SV=1	T	Signal transduction mechanisms	hypothetical protein OsJ_29681 [Oryza sativa Japonica Group]	Cellular Component: nucleus (GO:0005634);; Molecular Function: protein dimerization activity (GO:0046983);;
PH02Gene31615.t1	0	0	0	0	0	0	0	--	--	K11855|0|osa:4328857|Os02g0244300; K11855 ubiquitin carboxyl-terminal hydrolase 36/42 [EC:3.4.19.12] (A)	--	[O]	Posttranslational modification, protein turnover, chaperones	Ubiquitin carboxyl-terminal hydrolase;; Ubiquitin carboxyl-terminal hydrolase;; MYND finger	Ubiquitin carboxyl-terminal hydrolase 15 GN=UBP15 OS=Arabidopsis thaliana (Mouse-ear cress) PE=2 SV=2	O	Posttranslational modification, protein turnover, chaperones	Os02g0244300 [Oryza sativa Japonica Group]	Biological Process: glycerol ether metabolic process (GO:0006662);; Molecular Function: electron carrier activity (GO:0009055);; Cellular Component: chloroplast stroma (GO:0009570);; Molecular Function: protein disulfide oxidoreductase activity (GO:0015035);; Biological Process: electron transport chain (GO:0022900);; Biological Process: cell redox homeostasis (GO:0045454);;
PH02Gene04883.t1	0	0	0	0	0	0	0	--	--	K00430|1.40905e-59|zma:100284887|peroxidase 65; K00430 peroxidase [EC:1.11.1.7] (A)	Phenylalanine metabolism (ko00360);; Phenylpropanoid biosynthesis (ko00940)	--	--	Peroxidase	Peroxidase 41 (Precursor) OS=Arabidopsis thaliana (Mouse-ear cress) PE=3 SV=1	G	Carbohydrate transport and metabolism	Peroxidase 65 [Triticum urartu]	--
PB.28823.4	0	0	0	0	0	0	0	--	--	--	--	--	--	Endonuclease/Exonuclease/phosphatase family	Type I inositol 1,4,5-trisphosphate 5-phosphatase CVP2 GN=CVP2 OS=Arabidopsis thaliana (Mouse-ear cress) PE=1 SV=2	T	Signal transduction mechanisms	PREDICTED: type I inositol 1,4,5-trisphosphate 5-phosphatase CVP2-like [Brachypodium distachyon]	Cellular Component: extracellular region (GO:0005576);; Cellular Component: cell wall (GO:0005618);; Cellular Component: membrane (GO:0016020);; Biological Process: sexual reproduction (GO:0019953);;
PH02Gene38170.t1	0	0	0	0	0	0	0	[RTKL]	General function prediction only;; Signal transduction mechanisms;; Transcription;; Replication, recombination and repair	--	--	--	--	Legume lectin domain;; Protein kinase domain;; Protein tyrosine kinase	L-type lectin-domain containing receptor kinase IV.1 (Precursor) GN=F13M22.21 OS=Arabidopsis thaliana (Mouse-ear cress) PE=2 SV=1	T	Signal transduction mechanisms	PREDICTED: uncharacterized protein LOC101775595 [Setaria italica]	Molecular Function: nucleic acid binding (GO:0003676);; Cellular Component: mitochondrion (GO:0005739);; Molecular Function: zinc ion binding (GO:0008270);; Biological Process: DNA integration (GO:0015074);;
PH02Gene12188.t1	0	0	0	0	0	0	0	[RTKL]	General function prediction only;; Signal transduction mechanisms;; Transcription;; Replication, recombination and repair	--	--	[T]	Signal transduction mechanisms	Protein kinase domain;; Protein tyrosine kinase	CBL-interacting protein kinase 8 GN=OSJNBa0086A10.18 OS=Oryza sativa subsp. japonica (Rice) PE=2 SV=1	T	Signal transduction mechanisms	PREDICTED: CBL-interacting protein kinase 8-like, partial [Setaria italica]	Molecular Function: transmembrane receptor protein serine/threonine kinase activity (GO:0004675);; Molecular Function: ATP binding (GO:0005524);; Cellular Component: mitochondrion (GO:0005739);; Cellular Component: plasma membrane (GO:0005886);; Biological Process: protein phosphorylation (GO:0006468);; Biological Process: transmembrane receptor protein serine/threonine kinase signaling pathway (…
PB.20005.3	0	0	0	0	0	0	0	--	--	K08238|0|zma:100285084|glycosyltransferase 5; K08238 xyloglucan 6-xylosyltransferase [EC:2.4.2.39] (A)	--	[GM]	Carbohydrate transport and metabolism;; Cell wall/membrane/envelope biogenesis	galactosyl transferase GMA12/MNN10 family	Xyloglucan 6-xylosyltransferase 2 OS=Arabidopsis thaliana (Mouse-ear cress) PE=1 SV=1	S	Function unknown	glycosyltransferase 5 [Zea mays]	Molecular Function: RNA binding (GO:0003723);; Molecular Function: tRNA (guanine-N2-)-methyltransferase activity (GO:0004809);; Biological Process: nucleocytoplasmic transport (GO:0006913);; Biological Process: tRNA processing (GO:0008033);; Biological Process: methylation (GO:0032259);; Biological Process: macromolecule localization (GO:0033036);; Biological Process: organic substance transport …
PB.1018.9	0	0	0	0	0	0	0	--	--	K14005|0|osa:4344154|Os07g0657200; K14005 protein transport protein SEC31 (A)	Protein processing in endoplasmic reticulum (ko04141)	--	--	Steroid receptor RNA activator (SRA1);; Sec23-binding domain of Sec16	Protein transport protein SEC31 homolog B {ECO:0000305} OS=Arabidopsis thaliana (Mouse-ear cress) PE=1 SV=1	U	Intracellular trafficking, secretion, and vesicular transport	Sec31p [Oryza sativa]	--
PB.14569.61	0	0	0	0	0	0	0	--	--	K00454|0|bdi:100832776|lipoxygenase 2.3, chloroplastic; K00454 lipoxygenase [EC:1.13.11.12] (A)	Linoleic acid metabolism (ko00591);; alpha-Linolenic acid metabolism (ko00592)	--	--	Lipoxygenase;; Lipoxygenase	Lipoxygenase 2.3, chloroplastic (Precursor) GN=LOX2.3 OS=Hordeum vulgare (Barley) PE=1 SV=1	S	Function unknown	PREDICTED: lipoxygenase 2.3, chloroplastic [Brachypodium distachyon]	Cellular Component: mitochondrion (GO:0005739);;
PH02Gene47544.t1	0	0	0	0	0	0	0	--	--	--	--	--	--	Transcriptional repressor, ovate	Transcription repressor OFP7 GN=OFP7 OS=Arabidopsis thaliana (Mouse-ear cress) PE=2 SV=1	S	Function unknown	hypothetical protein OsJ_09780 [Oryza sativa Japonica Group]	Molecular Function: iron ion binding (GO:0005506);; Cellular Component: chloroplast (GO:0009507);; Molecular Function: linoleate 13S-lipoxygenase activity (GO:0016165);; Biological Process: oxylipin biosynthetic process (GO:0031408);; Biological Process: oxidation-reduction process (GO:0055114);;
PB.14350.3	0	0	0	0	0	0	0	--	--	--	--	--	--	Lipase (class 3)	--	S	Function unknown	PREDICTED: uncharacterized protein LOC102712146 [Oryza brachyantha]	Cellular Component: mitochondrion (GO:0005739);; Cellular Component: plastid (GO:0009536);;
PB.21533.13	0	0	0	0	0	0	0	[E]	Amino acid transport and metabolism	K00827|0|sita:101763794|alanine--glyoxylate aminotransferase 2 homolog 1, mitochondrial-like; K00827 alanine-glyoxylate transaminase / (R)-3-amino-2-methylpropionate-pyruvate transaminase [EC:2.6.1.44 2.6.1.40] (A)	Alanine, aspartate and glutamate metabolism (ko00250);; Glycine, serine and threonine metabolism (ko00260)	[E]	Amino acid transport and metabolism	Aminotransferase class-III	Alanine--glyoxylate aminotransferase 2 homolog 1, mitochondrial (Precursor) GN=AGT2 OS=Arabidopsis thaliana (Mouse-ear cress) PE=2 SV=1	E	Amino acid transport and metabolism	--	Cellular Component: plastid (GO:0009536);;
PH02Gene19642.t1	0	0	0	0	0	0	0	--	--	--	--	--	--	Protein of unknown function (DUF1423)	Protein OBERON 3 GN=OBE3 OS=Arabidopsis thaliana (Mouse-ear cress) PE=1 SV=1	S	Function unknown	PREDICTED: protein OBERON 3-like [Setaria italica]	Cellular Component: endoplasmic reticulum (GO:0005783);; Biological Process: proteasome-mediated ubiquitin-dependent protein catabolic process (GO:0043161);;
PB.19005.3	0	0	0	0	0	0	0	[V]	Defense mechanisms	--	--	[Q]	Secondary metabolites biosynthesis, transport and catabolism	ABC-2 type transporter;; ABC transporter;; Plant PDR ABC transporter associated;; ABC-transporter extracellular N-terminal;; AAA domain;; AAA domain;; ATPase family associated with various cellular activities (AAA);; Protein of unknown function, DUF258	Putative pleiotropic drug resistance protein 7 OS=Oryza sativa subsp. japonica (Rice) PE=3 SV=1	V	Defense mechanisms	PREDICTED: putative pleiotropic drug resistance protein 7-like [Setaria italica]	--
PB.17415.14	0	0	0	0	0	0	0	--	--	--	--	--	--	Domain of unknown function DUF223	--	L	Replication, recombination and repair	hypothetical protein LOC_Os10g35880 [Oryza sativa Japonica Group]	Molecular Function: protein serine/threonine phosphatase activity (GO:0004722);; Cellular Component: mitochondrion (GO:0005739);; Biological Process: protein dephosphorylation (GO:0006470);; Cellular Component: integral component of membrane (GO:0016021);; Molecular Function: metal ion binding (GO:0046872);;
PB.2864.7	0	0	0	0	0	0	0	[P]	Inorganic ion transport and metabolism	K01537|0|osa:4352664|Os12g0586600; K01537 Ca2+-transporting ATPase [EC:3.6.3.8] (A)	--	--	--	Cation transporting ATPase, C-terminus;; haloacid dehalogenase-like hydrolase;; haloacid dehalogenase-like hydrolase;; Putative hydrolase of sodium-potassium ATPase alpha subunit;; E1-E2 ATPase;; haloacid dehalogenase-like hydrolase;; Ca2+-ATPase N terminal autoinhibitory domain;; Cation transporter/ATPase, N-terminus	Calcium-transporting ATPase 1, plasma membrane-type OS=Oryza sativa subsp. japonica (Rice) PE=2 SV=1	P	Inorganic ion transport and metabolism	hypothetical protein OsI_38919 [Oryza sativa Indica Group]	Molecular Function: binding (GO:0005488);;
PB.21434.5	0	0	0	0	0	0	0	--	--	--	--	[A]	RNA processing and modification	--	Protein RIK OS=Zea mays (Maize) PE=1 SV=1	S	Function unknown	--	Molecular Function: monooxygenase activity (GO:0004497);; Cellular Component: integral component of membrane (GO:0016021);; Cellular Component: cytoplasmic membrane-bounded vesicle (GO:0016023);;
PB.33370.6	0	0	0	0	0	0	0	--	--	--	--	[PT]	Inorganic ion transport and metabolism;; Signal transduction mechanisms	Ion transport protein;; Cyclic nucleotide-binding domain;; Ion channel;; Domain of unknown function (DUF3354);; Ankyrin repeat;; Ankyrin repeats (3 copies);; Ankyrin repeats (many copies);; Ankyrin repeat;; Ankyrin repeats (many copies)	Potassium channel AKT2 OS=Oryza sativa subsp. japonica (Rice) PE=2 SV=1	U	Intracellular trafficking, secretion, and vesicular transport	hypothetical protein SORBIDRAFT_09g021160 [Sorghum bicolor]	Molecular Function: magnesium ion transmembrane transporter activity (GO:0015095);; Biological Process: magnesium ion transport (GO:0015693);; Cellular Component: membrane (GO:0016020);;
PH02Gene31857.t1	0	0	0	0	0	0	0	[R]	General function prediction only	--	--	--	--	--	--	S	Function unknown	TPA: hypothetical protein ZEAMMB73_111446, partial [Zea mays]	Biological Process: metabolic process (GO:0008152);; Cellular Component: plastid (GO:0009536);; Molecular Function: hydrolase activity (GO:0016787);; Biological Process: response to arsenic-containing substance (GO:0046685);;
PH02Gene30455.t1	0	0	0	0	0	0	0	--	--	--	--	--	--	Glioma tumor suppressor candidate region	--	S	Function unknown	hypothetical protein SORBIDRAFT_06g014270 [Sorghum bicolor]	Cellular Component: nucleus (GO:0005634);; Molecular Function: endodeoxyribonuclease activity, producing 5'-phosphomonoesters (GO:0016888);;
PH02Gene07781.t1	0	0	0	0	0	0	0	--	--	--	--	[O]	Posttranslational modification, protein turnover, chaperones	UBX domain;; UBA-like domain	--	S	Function unknown	hypothetical protein OsI_25687 [Oryza sativa Indica Group]	Biological Process: response to external stimulus (GO:0009605);; Molecular Function: potassium ion transmembrane transporter activity (GO:0015079);; Cellular Component: integral component of membrane (GO:0016021);; Cellular Component: cytoplasmic membrane-bounded vesicle (GO:0016023);; Biological Process: potassium ion transmembrane transport (GO:0071805);;
PB.3110.37	0	0	0	0	0	0	0	--	--	--	--	--	--	NB-ARC domain;; NB-ARC domain	Putative late blight resistance protein homolog R1A-6 GN=R1A-6 OS=Solanum demissum (Wild potato) PE=3 SV=2	S	Function unknown	--	Molecular Function: 6-phosphofructokinase activity (GO:0003872);; Molecular Function: ATP binding (GO:0005524);; Cellular Component: 6-phosphofructokinase complex (GO:0005945);; Biological Process: fructose 6-phosphate metabolic process (GO:0006002);; Biological Process: glycolytic process (GO:0006096);; Biological Process: response to sucrose (GO:0009744);; Biological Process: response to glucos…
PH02Gene36775.t1	0	0	0	0	0	0	0	[B]	Chromatin structure and dynamics	K11251|4.0326e-76|sita:101783345|probable histone H2A variant 3-like; K11251 histone H2A (A)	--	--	--	Core histone H2A/H2B/H3/H4	Probable histone H2A variant 3 OS=Oryza sativa subsp. japonica (Rice) PE=2 SV=1	B	Chromatin structure and dynamics	Os03g0743400 [Oryza sativa Japonica Group]	Molecular Function: amine transmembrane transporter activity (GO:0005275);; Biological Process: amino acid transport (GO:0006865);; Cellular Component: integral component of membrane (GO:0016021);; Cellular Component: cytoplasmic membrane-bounded vesicle (GO:0016023);;
PH02Gene39495.t1	0	0	0	0	0	0	0	[J]	Translation, ribosomal structure and biogenesis	--	--	[J]	Translation, ribosomal structure and biogenesis	--	--	J	Translation, ribosomal structure and biogenesis	Os01g0193600 [Oryza sativa Japonica Group]	--
PH02Gene49489.t1	0	0	0	0	0	0	0	[S]	Function unknown	--	--	[S]	Function unknown	Cysteine-rich secretory protein family	STS14 protein (Precursor) GN=STS14 OS=Solanum tuberosum (Potato) PE=2 SV=1	S	Function unknown	hypothetical protein SORBIDRAFT_01g009100 [Sorghum bicolor]	Molecular Function: lyase activity (GO:0016829);;
PH02Gene49725.t1	0	0	0	0	0	0	0	--	--	--	--	[G]	Carbohydrate transport and metabolism	Galactosyltransferase	Probable beta-1,3-galactosyltransferase 13 GN=B3GALT13 OS=Arabidopsis thaliana (Mouse-ear cress) PE=2 SV=1	S	Function unknown	beta-1,3-galactosyltransferase 6 [Zea mays]	Molecular Function: nucleotide binding (GO:0000166);; Cellular Component: cytoplasmic membrane-bounded vesicle (GO:0016023);;
PB.26563.3	0	0	0	0	0	0	0	--	--	K12843|0|obr:102708177|U4/U6 small nuclear ribonucleoprotein Prp3-like; K12843 U4/U6 small nuclear ribonucleoprotein PRP3 (A)	Spliceosome (ko03040)	[A]	RNA processing and modification	Protein of unknown function (DUF1115);; pre-mRNA processing factor 3 (PRP3);; pre-mRNA processing factor 3 (PRP3)	--	A	RNA processing and modification	hypothetical protein OsI_30534 [Oryza sativa Indica Group]	Cellular Component: mitochondrion (GO:0005739);; Molecular Function: purine ribonucleoside binding (GO:0032550);; Molecular Function: adenyl ribonucleotide binding (GO:0032559);; Molecular Function: anion binding (GO:0043168);;
PB.34278.67	0	0	0	0	0	0	0	--	--	--	--	--	--	--	--	S	Function unknown	PREDICTED: uncharacterized protein LOC101772317 isoform X1 [Setaria italica]	Molecular Function: nucleic acid binding (GO:0003676);; Molecular Function: zinc ion binding (GO:0008270);; Cellular Component: plastid (GO:0009536);;
PB.33756.9	0	0	0	0	0	0	0	[D]	Cell cycle control, cell division, chromosome partitioning	K06671|0|osa:4338016|Os05g0188500; K06671 cohesin complex subunit SA-1/2 (A)	--	[D]	Cell cycle control, cell division, chromosome partitioning	STAG domain	Sister-chromatid cohesion protein 3 GN=SCC3 OS=Arabidopsis thaliana (Mouse-ear cress) PE=1 SV=2	D	Cell cycle control, cell division, chromosome partitioning	PREDICTED: sister-chromatid cohesion protein 3 [Brachypodium distachyon]	Molecular Function: calcium ion binding (GO:0005509);; Cellular Component: integral component of membrane (GO:0016021);; Biological Process: transmembrane transport (GO:0055085);;
PB.2102.81	0	0	0	0	0	0	0	--	--	--	--	--	--	--	Probable histone acetyltransferase HAC-like 1 OS=Oryza sativa subsp. japonica (Rice) PE=3 SV=2	S	Function unknown	PREDICTED: uncharacterized protein LOC104584814 isoform X2 [Brachypodium distachyon]	Biological Process: cytokinesis by cell plate formation (GO:0000911);; Molecular Function: DNA binding (GO:0003677);; Cellular Component: nucleus (GO:0005634);; Cellular Component: chromosome (GO:0005694);; Biological Process: chromatin organization (GO:0006325);; Biological Process: RNA processing (GO:0006396);; Biological Process: fatty acid beta-oxidation (GO:0006635);; Biological Process: mit…
PB.30029.2	0	0	0	0	0	0	0	[T]	Signal transduction mechanisms	K18643|0|osa:4348995|Os10g0494800; K18643 katanin p80 WD40 repeat-containing subunit B1 (A)	--	--	--	con80 domain of Katanin;; WD domain, G-beta repeat;; Eukaryotic translation initiation factor eIF2A	Katanin p80 WD40 repeat-containing subunit B1 homolog {ECO:0000255|HAMAP-Rule:MF_03022} GN=At5g23430 OS=Arabidopsis thaliana (Mouse-ear cress) PE=2 SV=3	S	Function unknown	--	--
PH02Gene04094.t1	0	0	0	0	0	0	0	--	--	--	--	--	--	Domain of unknown function (DUF4378)	--	S	Function unknown	PREDICTED: uncharacterized protein LOC100825763 [Brachypodium distachyon]	Molecular Function: nucleotide binding (GO:0000166);; Molecular Function: transporter activity (GO:0005215);; Cellular Component: vacuole (GO:0005773);; Biological Process: response to stress (GO:0006950);; Cellular Component: plastid (GO:0009536);; Cellular Component: membrane (GO:0016020);; Molecular Function: ATPase activity (GO:0016887);; Biological Process: single-organism cellular process (…
PB.24824.7	0	0	0	0	0	0	0	[T]	Signal transduction mechanisms	K06630|0|osa:4336066|Os04g0462500; K06630 14-3-3 protein epsilon (A)	--	[O]	Posttranslational modification, protein turnover, chaperones	14-3-3 protein	14-3-3-like protein GF14-B OS=Oryza sativa subsp. japonica (Rice) PE=1 SV=2	T	Signal transduction mechanisms	Os04g0462500 [Oryza sativa Japonica Group]	Molecular Function: G-protein coupled GABA receptor activity (GO:0004965);; Molecular Function: ionotropic glutamate receptor activity (GO:0004970);; Molecular Function: extracellular-glutamate-gated ion channel activity (GO:0005234);; Cellular Component: plasma membrane (GO:0005886);; Biological Process: ion transport (GO:0006811);; Biological Process: G-protein coupled receptor signaling pathwa…
PB.385.14	0	0	0	0	0	0	0	--	--	--	--	--	--	X8 domain	Glucan endo-1,3-beta-glucosidase 4 (Precursor) GN=At3g13560 OS=Arabidopsis thaliana (Mouse-ear cress) PE=1 SV=1	S	Function unknown	PREDICTED: glucan endo-1,3-beta-glucosidase 4-like [Oryza brachyantha]	Biological Process: protein folding (GO:0006457);; Cellular Component: prefoldin complex (GO:0016272);; Molecular Function: unfolded protein binding (GO:0051082);;
PH02Gene39813.t1	0	0	0	0	0	0	0	--	--	K00913|1.12312e-104|bdi:100824610|inositol-tetrakisphosphate 1-kinase 1; K00913 inositol-1,3,4-trisphosphate 5/6-kinase / inositol-tetrakisphosphate 1-kinase [EC:2.7.1.159 2.7.1.134] (A)	Inositol phosphate metabolism (ko00562);; Phosphatidylinositol signaling system (ko04070)	--	--	Inositol 1, 3, 4-trisphosphate 5/6-kinase	Inositol-tetrakisphosphate 1-kinase 1 GN=ITPK1 OS=Zea mays (Maize) PE=2 SV=1	G	Carbohydrate transport and metabolism	PREDICTED: inositol-tetrakisphosphate 1-kinase 1 [Brachypodium distachyon]	Biological Process: nuclear-transcribed mRNA catabolic process, nonsense-mediated decay (GO:0000184);; Molecular Function: RNA binding (GO:0003723);; Molecular Function: ATP binding (GO:0005524);; Cellular Component: nucleus (GO:0005634);; Biological Process: rRNA processing (GO:0006364);; Molecular Function: ATP-dependent helicase activity (GO:0008026);;
PB.30865.4	0	0	0	0	0	0	0	[O]	Posttranslational modification, protein turnover, chaperones	--	--	--	--	Subtilase family	CO(2)-response secreted protease {ECO:0000303|PubMed:25043023} (Precursor) OS=Arabidopsis thaliana (Mouse-ear cress) PE=2 SV=1	O	Posttranslational modification, protein turnover, chaperones	--	Biological Process: defense response (GO:0006952);; Cellular Component: cytoplasmic membrane-bounded vesicle (GO:0016023);; Molecular Function: ADP binding (GO:0043531);;
PB.20838.1	0	0	0	0	0	0	0	--	--	--	--	[R]	General function prediction only	--	--	S	Function unknown	--	Molecular Function: DNA binding (GO:0003677);; Biological Process: metabolic process (GO:0008152);;
PB.3278.6	0	0	0	0	0	0	0	--	--	--	--	[P]	Inorganic ion transport and metabolism	Ferroportin1 (FPN1)	Solute carrier family 40 member 2, chloroplastic (Precursor) OS=Oryza sativa subsp. japonica (Rice) PE=2 SV=1	U	Intracellular trafficking, secretion, and vesicular transport	predicted protein [Hordeum vulgare subsp. vulgare]	Cellular Component: mitochondrion (GO:0005739);;
PB.19519.102	0	0	0	0	0	0	0	--	--	K15718|0|obr:102710961|linoleate 9S-lipoxygenase 2-like; K15718 linoleate 9S-lipoxygenase [EC:1.13.11.58] (A)	Linoleic acid metabolism (ko00591)	--	--	Lipoxygenase	Linoleate 9S-lipoxygenase 2 GN=OSJNBa0057G07.15 OS=Oryza sativa subsp. japonica (Rice) PE=2 SV=2	S	Function unknown	PREDICTED: linoleate 9S-lipoxygenase 2-like [Oryza brachyantha]	Molecular Function: DNA binding (GO:0003677);; Cellular Component: nucleus (GO:0005634);; Biological Process: regulation of transcription, DNA-templated (GO:0006355);; Biological Process: auxin-activated signaling pathway (GO:0009734);; Biological Process: flower development (GO:0009908);; Molecular Function: protein dimerization activity (GO:0046983);;
PB.24095.7	0	0	0	0	0	0	0	--	--	--	--	--	--	--	--	S	Function unknown	--	Molecular Function: acid phosphatase activity (GO:0003993);; Cellular Component: vacuole (GO:0005773);; Cellular Component: cytoplasmic membrane-bounded vesicle (GO:0016023);; Biological Process: dephosphorylation (GO:0016311);; Biological Process: cellular phosphate ion homeostasis (GO:0030643);; Biological Process: response to hydrogen peroxide (GO:0042542);;
PB.1174.3	0	0	0	0	0	0	0	--	--	--	--	--	--	--	--	S	Function unknown	predicted protein [Hordeum vulgare subsp. vulgare]	--
PB.13988.3	0	0	0	0	0	0	0	--	--	--	--	--	--	--	Putative nuclear matrix constituent protein 1-like protein GN=At5g65770 OS=Arabidopsis thaliana (Mouse-ear cress) PE=2 SV=1	S	Function unknown	hypothetical protein OsI_08650 [Oryza sativa Indica Group]	Molecular Function: ATP binding (GO:0005524);; Cellular Component: nucleolus (GO:0005730);; Cellular Component: chloroplast (GO:0009507);; Biological Process: DNA duplex unwinding (GO:0032508);; Molecular Function: ATP-dependent 5'-3' DNA helicase activity (GO:0043141);;
PH02Gene45016.t1	0	0	0	0	0	0	0	--	--	--	--	[U]	Intracellular trafficking, secretion, and vesicular transport	Endomembrane protein 70	Transmembrane 9 superfamily member 11 {ECO:0000305} (Precursor) OS=Arabidopsis thaliana (Mouse-ear cress) PE=2 SV=1	S	Function unknown	--	Cellular Component: plastid (GO:0009536);; Cellular Component: cytoplasmic membrane-bounded vesicle (GO:0016023);;
PB.25192.4	0	0	0	0	0	0	0	[DZ]	Cell cycle control, cell division, chromosome partitioning;; Cytoskeleton	--	--	[S]	Function unknown	Regulator of chromosome condensation (RCC1) repeat;; Regulator of chromosome condensation (RCC1) repeat;; Regulator of chromosome condensation (RCC1) repeat;; Regulator of chromosome condensation (RCC1) repeat	Ultraviolet-B receptor UVR8 GN=UVR8 OS=Arabidopsis thaliana (Mouse-ear cress) PE=1 SV=1	DZ	Cell cycle control, cell division, chromosome partitioning;; Cytoskeleton	PREDICTED: protein RCC2-like [Setaria italica]	Biological Process: rRNA processing (GO:0006364);; Biological Process: tRNA metabolic process (GO:0006399);; Cellular Component: chloroplast thylakoid membrane (GO:0009535);; Biological Process: chloroplast relocation (GO:0009902);; Biological Process: thylakoid membrane organization (GO:0010027);; Cellular Component: Tic complex (GO:0031897);; Biological Process: protein import into chloroplast …
PB.9685.3	0	0	0	0	0	0	0	--	--	--	--	--	--	Domain of unknown function (DUF4378);; DUF761-associated sequence motif	--	S	Function unknown	PREDICTED: uncharacterized protein LOC102721821 [Oryza brachyantha]	Cellular Component: plastid (GO:0009536);; Biological Process: gravitropism (GO:0009630);; Biological Process: embryo development ending in seed dormancy (GO:0009793);; Cellular Component: apoplast (GO:0048046);;
PH02Gene42033.t1	0	0	0	0	0	0	0	--	--	--	--	--	--	No apical meristem (NAM) protein	NAC domain-containing protein 100 GN=NAC100 OS=Arabidopsis thaliana (Mouse-ear cress) PE=2 SV=1	S	Function unknown	Protein CUP-SHAPED COTYLEDON 2 [Aegilops tauschii]	Molecular Function: DNA binding (GO:0003677);; Cellular Component: nucleus (GO:0005634);; Molecular Function: protein dimerization activity (GO:0046983);;
PH02Gene34310.t1	0	0	0	0	0	0	0	--	--	--	--	--	--	Protein tyrosine kinase;; Carbohydrate-binding protein of the ER;; Protein kinase domain;; Di-glucose binding within endoplasmic reticulum	Receptor-like protein kinase FERONIA (Precursor) GN=F26O13.190 OS=Arabidopsis thaliana (Mouse-ear cress) PE=1 SV=1	T	Signal transduction mechanisms	hypothetical protein OsI_03893 [Oryza sativa Indica Group]	Molecular Function: peroxidase activity (GO:0004601);; Cellular Component: mitochondrion (GO:0005739);; Biological Process: response to oxidative stress (GO:0006979);; Molecular Function: heme binding (GO:0020037);; Molecular Function: metal ion binding (GO:0046872);; Biological Process: oxidation-reduction process (GO:0055114);;
PH02Gene14906.t1	0	0	0	0	0	0	0	[A]	RNA processing and modification	K14401|0|bdi:100831691|probable cleavage and polyadenylation specificity factor subunit 1; K14401 cleavage and polyadenylation specificity factor subunit 1 (A)	mRNA surveillance pathway (ko03015)	[A]	RNA processing and modification	CPSF A subunit region;; Mono-functional DNA-alkylating methyl methanesulfonate N-term	Probable cleavage and polyadenylation specificity factor subunit 1 GN=OSJNBa0032B23.5 OS=Oryza sativa subsp. japonica (Rice) PE=3 SV=2	A	RNA processing and modification	PREDICTED: probable cleavage and polyadenylation specificity factor subunit 1 isoform X1 [Brachypodium distachyon]	Biological Process: ER to Golgi vesicle-mediated transport (GO:0006888);; Biological Process: cellulose biosynthetic process (GO:0030244);;
PH02Gene33268.t1	0	0	0	0	0	0	0	--	--	--	--	[T]	Signal transduction mechanisms	NB-ARC domain;; Leucine Rich repeats (2 copies);; Leucine rich repeat;; Leucine Rich Repeat	Putative disease resistance protein At1g58400 GN=At1g58400 OS=Arabidopsis thaliana (Mouse-ear cress) PE=3 SV=1	S	Function unknown	Putative disease resistance RPP8-like protein 2 [Aegilops tauschii]	Molecular Function: GTPase activity (GO:0003924);; Molecular Function: calcium ion binding (GO:0005509);; Molecular Function: GTP binding (GO:0005525);; Cellular Component: endosome (GO:0005768);; Biological Process: GTP catabolic process (GO:0006184);; Biological Process: protein targeting to vacuole (GO:0006623);; Biological Process: endocytosis (GO:0006897);; Biological Process: membrane fusio…
PH02Gene05140.t1	0	0	0	0	0	0	0	--	--	--	--	[GC]	Carbohydrate transport and metabolism;; Energy production and conversion	--	UDP-glycosyltransferase 73D1 GN=UGT73D1 OS=Arabidopsis thaliana (Mouse-ear cress) PE=3 SV=1	S	Function unknown	hypothetical protein SORBIDRAFT_06g031630 [Sorghum bicolor]	--
PB.10584.40	0	0	0	0	0	0	0	--	--	--	--	--	--	gag-polypeptide of LTR copia-type;; gag-polypeptide of LTR copia-type;; gag-polypeptide of LTR copia-type	--	L	Replication, recombination and repair	putative retrotransposon RIRE1 poly protein [Zea mays]	--
PB.23204.9	0	0	0	0	0	0	0	--	--	K16578|0|sita:101762102|CLIP-associated protein-like; K16578 CLIP-associating protein 1/2 (A)	--	[R]	General function prediction only	CLASP N terminal;; HEAT repeat;; HEAT repeats;; Vacuolar 14 Fab1-binding region;; HEAT-like repeat;; Adaptin N terminal region;; Protein of unknown function (DUF2454);; Parkin co-regulated protein;; Domain of unknown function (DUF1981);; non-SMC mitotic condensation complex subunit 1;; V-ATPase subunit H	CLIP-associated protein GN=T2G17.1/F11A3.25 OS=Arabidopsis thaliana (Mouse-ear cress) PE=1 SV=1	U	Intracellular trafficking, secretion, and vesicular transport	PREDICTED: CLIP-associated protein-like [Setaria italica]	--
PB.13063.11	0	0	0	0	0	0	0	[R]	General function prediction only	--	--	[P]	Inorganic ion transport and metabolism	Sodium Bile acid symporter family;; SBF-like CPA transporter family (DUF4137)	Sodium/pyruvate cotransporter BASS2, chloroplastic (Precursor) GN=F12C20.6 OS=Arabidopsis thaliana (Mouse-ear cress) PE=2 SV=1	S	Function unknown	hypothetical protein SORBIDRAFT_03g029420 [Sorghum bicolor]	Molecular Function: arginine-tRNA ligase activity (GO:0004814);; Molecular Function: ATP binding (GO:0005524);; Cellular Component: mitochondrion (GO:0005739);; Biological Process: arginyl-tRNA aminoacylation (GO:0006420);; Cellular Component: chloroplast (GO:0009507);;
PH02Gene31438.t1	0	0	0	0	0	0	0	--	--	--	--	[K]	Transcription	Helix-loop-helix DNA-binding domain	Transcription factor bHLH106 GN=T3K9.10 OS=Arabidopsis thaliana (Mouse-ear cress) PE=2 SV=1	K	Transcription	PREDICTED: transcription factor bHLH106-like [Setaria italica]	Biological Process: maltose metabolic process (GO:0000023);; Biological Process: plasma membrane pyruvate transport (GO:0006849);; Molecular Function: bile acid:sodium symporter activity (GO:0008508);; Cellular Component: chloroplast thylakoid (GO:0009534);; Cellular Component: chloroplast envelope (GO:0009941);; Cellular Component: integral component of membrane (GO:0016021);; Biological Process…
PH02Gene24054.t1	0	0	0	0	0	0	0	--	--	--	--	--	--	--	--	IQ	Lipid transport and metabolism;; Secondary metabolites biosynthesis, transport and catabolism	PREDICTED: uncharacterized protein LOC100836614 [Brachypodium distachyon]	Molecular Function: DNA binding (GO:0003677);; Molecular Function: protein dimerization activity (GO:0046983);;
PH02Gene00427.t1	0	0	0	0	0	0	0	--	--	K16914|0|sita:101785360|uncharacterized LOC101785360; K16914 bifunctional lysine-specific demethylase and histidyl-hydroxylase NO66 [EC:1.14.11.- 1.14.11.27] (A)	--	[S]	Function unknown	Cupin superfamily protein;; Cupin-like domain	--	K	Transcription	putative protein phosphatase 2C 45 [Triticum urartu]	Molecular Function: alpha-amylase activity (GO:0004556);; Molecular Function: calcium ion binding (GO:0005509);; Cellular Component: mitochondrion (GO:0005739);; Biological Process: starch catabolic process (GO:0005983);; Molecular Function: beta-amylase activity (GO:0016161);; Biological Process: response to herbivore (GO:0080027);;
PB.20769.70	0	0	0	0	0	0	0	--	--	K15718|0|obr:102710961|linoleate 9S-lipoxygenase 2-like; K15718 linoleate 9S-lipoxygenase [EC:1.13.11.58] (A)	Linoleic acid metabolism (ko00591)	--	--	Lipoxygenase;; PLAT/LH2 domain	Linoleate 9S-lipoxygenase 2 GN=OSJNBa0057G07.15 OS=Oryza sativa subsp. japonica (Rice) PE=2 SV=2	S	Function unknown	--	Biological Process: RNA splicing, via endonucleolytic cleavage and ligation (GO:0000394);; Molecular Function: phosphodiesterase I activity (GO:0004528);; Cellular Component: vacuole (GO:0005773);; Biological Process: methionine biosynthetic process (GO:0009086);; Biological Process: nucleotide metabolic process (GO:0009117);; Cellular Component: plastid (GO:0009536);; Molecular Function: NADH py…
PH02Gene18455.t1	0	0	0	0	0	0	0	[RTKL]	General function prediction only;; Signal transduction mechanisms;; Transcription;; Replication, recombination and repair	--	--	[T]	Signal transduction mechanisms	Protein kinase domain;; Protein tyrosine kinase	Mitogen-activated protein kinase kinase 9 GN=T9L24.32 OS=Arabidopsis thaliana (Mouse-ear cress) PE=1 SV=1	T	Signal transduction mechanisms	PREDICTED: mitogen-activated protein kinase kinase 4-like [Setaria italica]	Molecular Function: oligosaccharyl transferase activity (GO:0004576);; Cellular Component: endoplasmic reticulum membrane (GO:0005789);; Cellular Component: plasma membrane (GO:0005886);; Biological Process: rRNA processing (GO:0006364);; Biological Process: protein glycosylation (GO:0006486);; Biological Process: systemic acquired resistance (GO:0009627);; Biological Process: response to salt st…
PH02Gene43921.t1	0	0	0	0	0	0	0	--	--	--	--	--	--	--	COBRA-like protein 10 (Precursor) GN=COBL10 OS=Arabidopsis thaliana (Mouse-ear cress) PE=2 SV=1	S	Function unknown	--	Molecular Function: glucokinase activity (GO:0004340);; Molecular Function: ATP binding (GO:0005524);; Cellular Component: nucleus (GO:0005634);; Cellular Component: mitochondrion (GO:0005739);; Cellular Component: vacuole (GO:0005773);; Cellular Component: plasma membrane (GO:0005886);; Biological Process: glycolytic process (GO:0006096);; Molecular Function: zinc ion binding (GO:0008270);; Mole…
PB.15148.7	0	0	0	0	0	0	0	[R]	General function prediction only	--	--	[S]	Function unknown	WD domain, G-beta repeat	Protein Mut11 GN=Mut11 OS=Chlamydomonas reinhardtii (Chlamydomonas smithii) PE=2 SV=1	S	Function unknown	PREDICTED: WD repeat-containing protein 44 [Brachypodium distachyon]	Molecular Function: beta-glucuronidase activity (GO:0004566);; Molecular Function: calmodulin binding (GO:0005516);; Biological Process: metabolic process (GO:0008152);; Cellular Component: plant-type cell wall (GO:0009505);; Cellular Component: membrane (GO:0016020);;
PB.33051.25	0	0	0	0	0	0	0	[I]	Lipid transport and metabolism	K01897|0|obr:102719908|long chain acyl-CoA synthetase 2-like; K01897 long-chain acyl-CoA synthetase [EC:6.2.1.3] (A)	Fatty acid biosynthesis (ko00061);; Fatty acid degradation (ko00071);; Fatty acid metabolism (ko01212);; Peroxisome (ko04146)	[I]	Lipid transport and metabolism	AMP-binding enzyme;; AMP-binding enzyme;; AMP-binding enzyme C-terminal domain	Long chain acyl-CoA synthetase 2 GN=F13F21.14 OS=Arabidopsis thaliana (Mouse-ear cress) PE=2 SV=1	I	Lipid transport and metabolism	PREDICTED: long chain acyl-CoA synthetase 2-like [Oryza brachyantha]	Molecular Function: catalytic activity (GO:0003824);; Biological Process: trehalose biosynthetic process (GO:0005992);;
PB.34693.3	0	0	0	0	0	0	0	--	--	K15164|0|sbi:SORBI_10g000410|SORBIDRAFT_10g000410, Sb10g000410; hypothetical protein; K15164 mediator of RNA polymerase II transcription subunit 13 (A)	--	[I]	Lipid transport and metabolism	--	Mediator of RNA polymerase II transcription subunit 13 GN=F7A10.14 OS=Arabidopsis thaliana (Mouse-ear cress) PE=1 SV=1	I	Lipid transport and metabolism	hypothetical protein SORBIDRAFT_10g000410 [Sorghum bicolor]	Cellular Component: 1,3-beta-D-glucan synthase complex (GO:0000148);; Molecular Function: 1,3-beta-D-glucan synthase activity (GO:0003843);; Cellular Component: Golgi apparatus (GO:0005794);; Biological Process: (1->3)-beta-D-glucan biosynthetic process (GO:0006075);; Biological Process: membrane fusion (GO:0006944);; Biological Process: sister chromatid cohesion (GO:0007062);; Biological Process…
PB.29248.6	0	0	0	0	0	0	0	--	--	--	--	--	--	NPH3 family	BTB/POZ domain-containing protein At3g22104 GN=At3g22104 OS=Arabidopsis thaliana (Mouse-ear cress) PE=2 SV=1	S	Function unknown	--	Biological Process: regulation of cyclin-dependent protein serine/threonine kinase activity (GO:0000079);; Cellular Component: nucleus (GO:0005634);; Molecular Function: protein kinase binding (GO:0019901);; Biological Process: cell division (GO:0051301);;
PB.12.5	0	0	0	0	0	0	0	--	--	--	--	--	--	GRAS domain family	Scarecrow-like protein 9 GN=SCL9 OS=Arabidopsis thaliana (Mouse-ear cress) PE=2 SV=1	S	Function unknown	hypothetical protein TRIUR3_08696 [Triticum urartu]	Cellular Component: vacuole (GO:0005773);; Cellular Component: plasma membrane (GO:0005886);; Biological Process: protein targeting to vacuole (GO:0006623);; Molecular Function: phosphatidylethanolamine binding (GO:0008429);; Biological Process: response to sucrose (GO:0009744);; Biological Process: negative regulation of flower development (GO:0009910);; Biological Process: inflorescence develop…
PB.29859.2	0	0	0	0	0	0	0	--	--	--	--	--	--	--	--	S	Function unknown	PREDICTED: actin cytoskeleton-regulatory complex protein PAN1-like isoform X1 [Setaria italica]	--
PB.28412.12	0	0	0	0	0	0	0	--	--	K01805|0|bdi:100844241|xylose isomerase; K01805 xylose isomerase [EC:5.3.1.5] (A)	Pentose and glucuronate interconversions (ko00040);; Fructose and mannose metabolism (ko00051)	--	--	Xylose isomerase-like TIM barrel	Xylose isomerase GN=XYLA OS=Hordeum vulgare (Barley) PE=1 SV=1	G	Carbohydrate transport and metabolism	PREDICTED: xylose isomerase [Brachypodium distachyon]	Biological Process: RNA splicing, via endonucleolytic cleavage and ligation (GO:0000394);; Biological Process: nuclear-transcribed mRNA catabolic process (GO:0000956);; Molecular Function: DNA binding (GO:0003677);; Molecular Function: DNA-directed RNA polymerase activity (GO:0003899);; Cellular Component: DNA-directed RNA polymerase II, core complex (GO:0005665);; Cellular Component: cytosol (GO…
PB.129.4	0	0	0	0	0	0	0	--	--	--	--	[O]	Posttranslational modification, protein turnover, chaperones	Ring finger domain;; RING-H2 zinc finger;; Zinc finger, C3HC4 type (RING finger)	E3 ubiquitin-protein ligase RHF2A GN=RHF2A OS=Arabidopsis thaliana (Mouse-ear cress) PE=2 SV=1	O	Posttranslational modification, protein turnover, chaperones	hypothetical protein OsI_36548 [Oryza sativa Indica Group]	Cellular Component: intracellular (GO:0005622);; Molecular Function: zinc ion binding (GO:0008270);;
PH02Gene22813.t1	0	0	0	0	0	0	0	--	--	K10436|6.97162e-20|zma:100282235|microtubule-associated protein RP/EB family member 3; K10436 microtubule-associated protein, RP/EB family (A)	--	[DZ]	Cell cycle control, cell division, chromosome partitioning;; Cytoskeleton	--	Microtubule-associated protein RP/EB family member 1C GN=EB1C OS=Arabidopsis thaliana (Mouse-ear cress) PE=1 SV=1	Z	Cytoskeleton	TPA: hypothetical protein ZEAMMB73_451292 [Zea mays]	Biological Process: response to wounding (GO:0009611);; Biological Process: coumarin biosynthetic process (GO:0009805);; Biological Process: positive regulation of flavonoid biosynthetic process (GO:0009963);;
PB.20116.12	0	0	0	0	0	0	0	[R]	General function prediction only	--	--	[R]	General function prediction only	WD domain, G-beta repeat;; WD domain, G-beta repeat	Topless-related protein 1 OS=Arabidopsis thaliana (Mouse-ear cress) PE=1 SV=3	S	Function unknown	PREDICTED: protein TOPLESS-like isoform X3 [Setaria italica]	--
PH02Gene38764.t1	0	0	0	0	0	0	0	--	--	--	--	--	--	Transferase family	Uncharacterized acetyltransferase At3g50280 GN=At3g50280 OS=Arabidopsis thaliana (Mouse-ear cress) PE=3 SV=1	S	Function unknown	PREDICTED: uncharacterized acetyltransferase At3g50280-like [Oryza brachyantha]	Molecular Function: hydrolase activity (GO:0016787);;
PH02Gene33754.t1	0	0	0	0	0	0	0	--	--	K05016|5.60817e-20|bdi:100843995|chloride channel protein CLC-c-like; K05016 chloride channel 7 (A)	--	--	--	--	--	P	Inorganic ion transport and metabolism	PREDICTED: chloride channel protein CLC-c-like [Brachypodium distachyon]	Molecular Function: GTPase activity (GO:0003924);; Molecular Function: GTP binding (GO:0005525);; Cellular Component: peroxisome (GO:0005777);; Biological Process: GTP catabolic process (GO:0006184);; Cellular Component: chloroplast outer membrane (GO:0009707);; Biological Process: chloroplast fission (GO:0010020);; Biological Process: peroxisome fission (GO:0016559);; Molecular Function: identic…
PB.862.9	0	0	0	0	0	0	0	--	--	K10696|0|bdi:100828493|E3 ubiquitin-protein ligase BRE1-like 2; K10696 E3 ubiquitin-protein ligase BRE1 [EC:6.3.2.19] (A)	--	[O]	Posttranslational modification, protein turnover, chaperones	Zinc finger, C3HC4 type (RING finger);; Zinc finger, C3HC4 type (RING finger);; Zinc finger, C3HC4 type (RING finger)	E3 ubiquitin-protein ligase BRE1-like 2 OS=Oryza sativa subsp. japonica (Rice) PE=2 SV=1	K	Transcription	PREDICTED: E3 ubiquitin-protein ligase BRE1-like 2 [Brachypodium distachyon]	Molecular Function: ATP binding (GO:0005524);; Cellular Component: mitochondrion (GO:0005739);; Biological Process: regulation of translational fidelity (GO:0006450);; Cellular Component: chloroplast (GO:0009507);; Cellular Component: glutamyl-tRNA(Gln) amidotransferase complex (GO:0030956);; Biological Process: mitochondrial translation (GO:0032543);; Molecular Function: glutaminyl-tRNA synthase…
PH02Gene08748.t1	0	0	0	0	0	0	0	--	--	--	--	[U]	Intracellular trafficking, secretion, and vesicular transport	Endonuclease/Exonuclease/phosphatase family	Type I inositol 1,4,5-trisphosphate 5-phosphatase CVP2 GN=CVP2 OS=Arabidopsis thaliana (Mouse-ear cress) PE=1 SV=2	T	Signal transduction mechanisms	PREDICTED: type I inositol 1,4,5-trisphosphate 5-phosphatase CVP2-like [Brachypodium distachyon]	Molecular Function: glutathione transferase activity (GO:0004364);;
PB.33720.3	0	0	0	0	0	0	0	[RTKL]	General function prediction only;; Signal transduction mechanisms;; Transcription;; Replication, recombination and repair	--	--	--	--	Protein tyrosine kinase;; Protein kinase domain;; Leucine rich repeat;; Leucine Rich repeats (2 copies);; Leucine Rich Repeat	Probable LRR receptor-like serine/threonine-protein kinase At5g10290 (Precursor) GN=At5g10290 OS=Arabidopsis thaliana (Mouse-ear cress) PE=2 SV=1	T	Signal transduction mechanisms	PREDICTED: probable LRR receptor-like serine/threonine-protein kinase At5g10290 [Brachypodium distachyon]	Biological Process: DNA strand renaturation (GO:0000733);; Molecular Function: nucleic acid binding (GO:0003676);; Molecular Function: ATP binding (GO:0005524);; Biological Process: DNA recombination (GO:0006310);; Molecular Function: ATP-dependent helicase activity (GO:0008026);; Molecular Function: four-way junction helicase activity (GO:0009378);; Molecular Function: annealing helicase activit…
PH02Gene11513.t1	0	0	0	0	0	0	0	--	--	--	--	[R]	General function prediction only	gag-polypeptide of LTR copia-type;; Domain of unknown function (DUF4219)	--	L	Replication, recombination and repair	Os10g0459550 [Oryza sativa Japonica Group]	Cellular Component: vacuole (GO:0005773);; Cellular Component: cytosol (GO:0005829);; Biological Process: proteolysis (GO:0006508);; Molecular Function: dipeptidyl-peptidase activity (GO:0008239);;
PH02Gene45426.t1	0	0	0	0	0	0	0	--	--	--	--	--	--	No apical meristem-associated C-terminal domain	Glutathione S-transferase T3 GN=K1O13.1 OS=Arabidopsis thaliana (Mouse-ear cress) PE=2 SV=1	S	Function unknown	hypothetical protein OsI_35808 [Oryza sativa Indica Group]	Molecular Function: protein serine/threonine kinase activity (GO:0004674);; Molecular Function: protein tyrosine kinase activity (GO:0004713);; Molecular Function: ATP binding (GO:0005524);; Biological Process: protein phosphorylation (GO:0006468);;
PB.14074.7	0	0	0	0	0	0	0	[RTKL]	General function prediction only;; Signal transduction mechanisms;; Transcription;; Replication, recombination and repair	--	--	[T]	Signal transduction mechanisms	Protein kinase domain;; Protein tyrosine kinase	Mitogen-activated protein kinase kinase kinase YODA GN=YDA OS=Arabidopsis thaliana (Mouse-ear cress) PE=1 SV=1	T	Signal transduction mechanisms	PREDICTED: mitogen-activated protein kinase kinase kinase YODA-like isoform X1 [Setaria italica]	Cellular Component: vacuole (GO:0005773);; Cellular Component: plasma membrane (GO:0005886);; Biological Process: transport (GO:0006810);; Cellular Component: chloroplast (GO:0009507);; Biological Process: pollen tube growth (GO:0009860);; Cellular Component: integral component of membrane (GO:0016021);; Cellular Component: apoplast (GO:0048046);;
PH02Gene11453.t1	0	0	0	0	0	0	0	--	--	--	--	--	--	Protein kinase domain;; Protein tyrosine kinase	Probable LRR receptor-like serine/threonine-protein kinase At4g31250 (Precursor) GN=At4g31250 OS=Arabidopsis thaliana (Mouse-ear cress) PE=2 SV=1	T	Signal transduction mechanisms	PREDICTED: probable LRR receptor-like serine/threonine-protein kinase RLK [Brachypodium distachyon]	Cellular Component: vacuolar membrane (GO:0005774);; Cellular Component: plastid (GO:0009536);;
PH02Gene15192.t1	0	0	0	0	0	0	0	--	--	--	--	[YU]	Nuclear structure;; Intracellular trafficking, secretion, and vesicular transport	--	Nuclear pore complex protein NUP1 OS=Arabidopsis thaliana (Mouse-ear cress) PE=1 SV=1	S	Function unknown	predicted protein [Hordeum vulgare subsp. vulgare]	Molecular Function: calcium ion binding (GO:0005509);; Molecular Function: calcium-dependent phospholipid binding (GO:0005544);; Biological Process: response to osmotic stress (GO:0006970);; Cellular Component: plasmodesma (GO:0009506);; Biological Process: response to abscisic acid (GO:0009737);; Cellular Component: cell surface (GO:0009986);;
PH02Gene06612.t1	0	0	0	0	0	0	0	--	--	--	--	[T]	Signal transduction mechanisms	NB-ARC domain	Putative disease resistance protein RGA3 GN=RGA3 OS=Solanum bulbocastanum (Wild potato) PE=2 SV=2	S	Function unknown	NBS-type RGA protein, partial [Bambusa multiplex]	--
PB.17657.1	0	0	0	0	0	0	0	--	--	--	--	[R]	General function prediction only	Retrotransposon gag protein;; Zinc knuckle	--	L	Replication, recombination and repair	Os08g0315200 [Oryza sativa Japonica Group]	Molecular Function: nucleic acid binding (GO:0003676);; Molecular Function: catalytic activity (GO:0003824);; Biological Process: DNA metabolic process (GO:0006259);; Cellular Component: intracellular membrane-bounded organelle (GO:0043231);; Cellular Component: cytoplasmic part (GO:0044444);;
PH02Gene01843.t1	0	0	0	0	0	0	0	--	--	K10523|2.66087e-80|bdi:100837741|BTB/POZ and MATH domain-containing protein 2-like; K10523 speckle-type POZ protein (A)	--	[DR]	Cell cycle control, cell division, chromosome partitioning;; General function prediction only	BTB/POZ domain	BTB/POZ and MATH domain-containing protein 1 GN=BPM1 OS=Arabidopsis thaliana (Mouse-ear cress) PE=1 SV=1	S	Function unknown	PREDICTED: BTB/POZ and MATH domain-containing protein 2-like [Brachypodium distachyon]	Molecular Function: protein serine/threonine kinase activity (GO:0004674);; Molecular Function: ATP binding (GO:0005524);; Cellular Component: mitochondrion (GO:0005739);; Biological Process: protein phosphorylation (GO:0006468);;
PH02Gene27648.t1	0	0	0	0	0	0	0	[G]	Carbohydrate transport and metabolism	K00033|5.28807e-26|sita:101785640|6-phosphogluconate dehydrogenase, decarboxylating 1-like; K00033 6-phosphogluconate dehydrogenase [EC:1.1.1.44 1.1.1.343] (A)	Pentose phosphate pathway (ko00030);; Glutathione metabolism (ko00480);; Carbon metabolism (ko01200)	[G]	Carbohydrate transport and metabolism	NAD binding domain of 6-phosphogluconate dehydrogenase	6-phosphogluconate dehydrogenase, decarboxylating 1 OS=Oryza sativa subsp. japonica (Rice) PE=2 SV=1	G	Carbohydrate transport and metabolism	6-phosphogluconate dehydrogenase isoenzyme B [Zea mays]	Cellular Component: nucleus (GO:0005634);; Cellular Component: cytosol (GO:0005829);; Biological Process: cytokinin biosynthetic process (GO:0009691);; Molecular Function: hydrolase activity, hydrolyzing N-glycosyl compounds (GO:0016799);; Molecular Function: protein homodimerization activity (GO:0042803);;
PB.13214.3	0	0	0	0	0	0	0	[LKJ]	Replication, recombination and repair;; Transcription;; Translation, ribosomal structure and biogenesis	K12812|3.03223e-160|zma:100273717|gpm624; LOC100273717; K12812 ATP-dependent RNA helicase UAP56/SUB2 [EC:3.6.4.13] (A)	RNA transport (ko03013);; mRNA surveillance pathway (ko03015);; Spliceosome (ko03040)	[A]	RNA processing and modification	DEAD/DEAH box helicase;; Type III restriction enzyme, res subunit;; Helicase conserved C-terminal domain	DEAD-box ATP-dependent RNA helicase 56 GN=B1156H12.15-1 OS=Oryza sativa subsp. japonica (Rice) PE=2 SV=2	L	Replication, recombination and repair	--	Molecular Function: phosphoprotein phosphatase activity (GO:0004721);; Biological Process: metabolic process (GO:0008152);; Cellular Component: plastid (GO:0009536);; Molecular Function: metal ion binding (GO:0046872);;
PH02Gene47402.t1	0	0	0	0	0	0	0	[G]	Carbohydrate transport and metabolism	K01193|4.11955e-91|bdi:100826413|beta-fructofuranosidase, insoluble isoenzyme 3-like; K01193 beta-fructofuranosidase [EC:3.2.1.26] (A)	Galactose metabolism (ko00052);; Starch and sucrose metabolism (ko00500)	[G]	Carbohydrate transport and metabolism	Glycosyl hydrolases family 32 N-terminal domain	Beta-fructofuranosidase, insoluble isoenzyme 3 (Precursor) OS=Oryza sativa subsp. japonica (Rice) PE=2 SV=1	G	Carbohydrate transport and metabolism	PREDICTED: beta-fructofuranosidase, insoluble isoenzyme 3-like [Brachypodium distachyon]	Cellular Component: mitochondrion (GO:0005739);; Biological Process: pyrimidine ribonucleotide biosynthetic process (GO:0009220);;
PB.23640.3	0	0	0	0	0	0	0	--	--	--	--	--	--	Leucine rich repeat	--	S	Function unknown	--	Cellular Component: membrane (GO:0016020);; Cellular Component: cytoplasmic membrane-bounded vesicle (GO:0016023);;
PB.3560.3	0	0	0	0	0	0	0	--	--	--	--	--	--	--	--	S	Function unknown	hypothetical protein SORBIDRAFT_05g005310 [Sorghum bicolor]	Molecular Function: catalytic activity (GO:0003824);; Biological Process: metabolic process (GO:0008152);; Molecular Function: pyridoxal phosphate binding (GO:0030170);;
PB.23674.31	0	0	0	0	0	0	0	--	--	--	--	--	--	Subtilase family;; Peptidase inhibitor I9	Subtilisin-like protease SBT3.3 {ECO:0000303|PubMed:16193095} (Precursor) OS=Arabidopsis thaliana (Mouse-ear cress) PE=2 SV=1	O	Posttranslational modification, protein turnover, chaperones	hypothetical protein SORBIDRAFT_06g001140 [Sorghum bicolor]	Molecular Function: structural constituent of ribosome (GO:0003735);; Cellular Component: plasma membrane (GO:0005886);; Biological Process: translation (GO:0006412);; Cellular Component: cytosolic large ribosomal subunit (GO:0022625);;
PB.5186.3	0	0	0	0	0	0	0	[RTKL]	General function prediction only;; Signal transduction mechanisms;; Transcription;; Replication, recombination and repair	--	--	[R]	General function prediction only	Protein kinase domain;; Protein tyrosine kinase;; Protein kinase domain;; Protein tyrosine kinase	Protein kinase G11A GN=OsI_021818 OS=Oryza sativa subsp. indica (Rice) PE=2 SV=1	T	Signal transduction mechanisms	Os08g0491200 [Oryza sativa Japonica Group]	Molecular Function: monooxygenase activity (GO:0004497);; Molecular Function: iron ion binding (GO:0005506);; Molecular Function: electron carrier activity (GO:0009055);; Cellular Component: cytoplasmic membrane-bounded vesicle (GO:0016023);; Molecular Function: oxidoreductase activity, acting on paired donors, with incorporation or reduction of molecular oxygen (GO:0016705);; Molecular Function:…
PH02Gene46725.t1	0	0	0	0	0	0	0	[O]	Posttranslational modification, protein turnover, chaperones	K07399|1.35479e-30|bdi:100824637|cytochrome c biogenesis protein CCS1, chloroplastic; K07399 cytochrome c biogenesis protein (A)	--	--	--	ResB-like family	Cytochrome c biogenesis protein CCS1, chloroplastic (Precursor) OS=Oryza sativa subsp. japonica (Rice) PE=2 SV=1	O	Posttranslational modification, protein turnover, chaperones	PREDICTED: cytochrome c biogenesis protein CCS1, chloroplastic [Brachypodium distachyon]	--
PH02Gene00607.t1	0	0	0	0	0	0	0	--	--	--	--	[PQ]	Inorganic ion transport and metabolism;; Secondary metabolites biosynthesis, transport and catabolism	FAD-binding domain;; Ferric reductase NAD binding domain	Ferric reduction oxidase 3, mitochondrial (Precursor) GN=F19G10.4 OS=Arabidopsis thaliana (Mouse-ear cress) PE=2 SV=1	U	Intracellular trafficking, secretion, and vesicular transport	Os04g0578600 [Oryza sativa Japonica Group]	Cellular Component: cytoplasm (GO:0005737);; Biological Process: proline transport (GO:0015824);; Biological Process: peptidyl-diphthamide biosynthetic process from peptidyl-histidine (GO:0017183);;
PB.1979.2	0	0	0	0	0	0	0	--	--	--	--	[R]	General function prediction only	--	--	L	Replication, recombination and repair	PREDICTED: uncharacterized protein LOC102617792 [Citrus sinensis]	Molecular Function: metal ion binding (GO:0046872);;
PH02Gene15000.t1	0	0	0	0	0	0	0	[RTKL]	General function prediction only;; Signal transduction mechanisms;; Transcription;; Replication, recombination and repair	--	--	[T]	Signal transduction mechanisms	Protein kinase domain;; Protein tyrosine kinase	Mitogen-activated protein kinase kinase kinase 2 GN=ANP2 OS=Arabidopsis thaliana (Mouse-ear cress) PE=2 SV=1	T	Signal transduction mechanisms	Putative NPK1-related protein kinase [Oryza sativa Japonica Group]	Molecular Function: nucleotide binding (GO:0000166);; Cellular Component: mitochondrion (GO:0005739);; Biological Process: nucleobase-containing compound metabolic process (GO:0006139);; Biological Process: phosphate-containing compound metabolic process (GO:0006796);; Molecular Function: transferase activity, transferring phosphorus-containing groups (GO:0016772);; Molecular Function: nucleoside…
PH02Gene47478.t1	0	0	0	0	0	0	0	--	--	--	--	--	--	Protein of unknown function, DUF594	--	S	Function unknown	PREDICTED: uncharacterized protein LOC101783679 [Setaria italica]	Cellular Component: Golgi membrane (GO:0000139);; Biological Process: pollen tube growth (GO:0009860);; Biological Process: sexual reproduction (GO:0019953);;
PB.13217.2	0	0	0	0	0	0	0	[RTKL]	General function prediction only;; Signal transduction mechanisms;; Transcription;; Replication, recombination and repair	--	--	--	--	Protein kinase domain;; Protein tyrosine kinase;; Salt stress response/antifungal;; Salt stress response/antifungal	Cysteine-rich receptor-like protein kinase 2 (Precursor) GN=CRK2 OS=Arabidopsis thaliana (Mouse-ear cress) PE=2 SV=1	T	Signal transduction mechanisms	--	Molecular Function: hydrolase activity, hydrolyzing O-glycosyl compounds (GO:0004553);; Cellular Component: mitochondrion (GO:0005739);; Biological Process: carbohydrate metabolic process (GO:0005975);;
PB.567.4	0	0	0	0	0	0	0	[J]	Translation, ribosomal structure and biogenesis	K03113|4.24336e-61|osa:4343445|Os07g0529800; K03113 translation initiation factor 1 (A)	RNA transport (ko03013)	[J]	Translation, ribosomal structure and biogenesis	Translation initiation factor SUI1	Protein translation factor SUI1 homolog GN=GOS2 OS=Oryza sativa subsp. japonica (Rice) PE=3 SV=1	J	Translation, ribosomal structure and biogenesis	hypothetical protein OsJ_24532 [Oryza sativa Japonica Group]	Molecular Function: dihydrolipoyllysine-residue acetyltransferase activity (GO:0004742);; Cellular Component: plasma membrane (GO:0005886);; Biological Process: acetyl-CoA metabolic process (GO:0006084);; Biological Process: embryo development ending in seed dormancy (GO:0009793);; Cellular Component: chloroplast envelope (GO:0009941);; Biological Process: sterol biosynthetic process (GO:0016126)…
PB.29463.10	0	0	0	0	0	0	0	--	--	K06617|0|sita:101763493|probable galactinol--sucrose galactosyltransferase 2-like; K06617 raffinose synthase [EC:2.4.1.82] (A)	Galactose metabolism (ko00052)	--	--	Raffinose synthase or seed imbibition protein Sip1	Probable galactinol--sucrose galactosyltransferase 2 GN=T8H10.120 OS=Arabidopsis thaliana (Mouse-ear cress) PE=2 SV=2	S	Function unknown	seed imbibition protein [Hordeum vulgare subsp. vulgare]	Molecular Function: translation initiation factor activity (GO:0003743);; Cellular Component: nucleus (GO:0005634);; Biological Process: DNA repair (GO:0006281);; Biological Process: translational initiation (GO:0006413);; Biological Process: regulation of translation (GO:0006417);; Biological Process: virus induced gene silencing (GO:0009616);; Biological Process: vegetative phase change (GO:001…
PB.20848.34	0	0	0	0	0	0	0	--	--	K15718|3.35693e-147|sita:101757274|putative linoleate 9S-lipoxygenase 3-like; K15718 linoleate 9S-lipoxygenase [EC:1.13.11.58] (A)	Linoleic acid metabolism (ko00591)	--	--	Lipoxygenase;; PLAT/LH2 domain	Putative linoleate 9S-lipoxygenase 3 GN=OSJNBb0017F17.2 OS=Oryza sativa subsp. japonica (Rice) PE=3 SV=1	S	Function unknown	--	Cellular Component: nucleus (GO:0005634);; Cellular Component: vacuole (GO:0005773);; Cellular Component: plasma membrane (GO:0005886);; Molecular Function: sucrose:proton symporter activity (GO:0008506);; Biological Process: response to nematode (GO:0009624);; Molecular Function: monosaccharide transmembrane transporter activity (GO:0015145);; Biological Process: monosaccharide transport (GO:001…
PH02Gene24141.t1	0	0	0	0	0	0	0	--	--	--	--	--	--	Protein of unknown function (DUF1218)	--	S	Function unknown	Os05g0435300 [Oryza sativa Japonica Group]	Cellular Component: nucleus (GO:0005634);; Cellular Component: plastid (GO:0009536);; Biological Process: pollen development (GO:0009555);; Biological Process: embryo development ending in seed dormancy (GO:0009793);; Biological Process: negative regulation of flower development (GO:0009910);; Biological Process: maintenance of DNA methylation (GO:0010216);; Molecular Function: histone demethylas…
PB.230.101	0	0	0	0	0	0	0	--	--	--	--	[T]	Signal transduction mechanisms	NB-ARC domain;; Leucine Rich repeats (2 copies);; AAA domain	Disease resistance protein RPM1 GN=F17A9.20 OS=Arabidopsis thaliana (Mouse-ear cress) PE=1 SV=1	S	Function unknown	--	Cellular Component: nucleus (GO:0005634);; Biological Process: regulation of transcription, DNA-templated (GO:0006355);; Biological Process: regulation of translation (GO:0006417);; Biological Process: auxin-activated signaling pathway (GO:0009734);; Molecular Function: protein dimerization activity (GO:0046983);;
PH02Gene49704.t1	0	0	0	0	0	0	0	--	--	--	--	[O]	Posttranslational modification, protein turnover, chaperones	Ring finger domain;; Zinc finger, C3HC4 type (RING finger)	Putative RING-H2 finger protein ATL71 GN=ATL71 OS=Arabidopsis thaliana (Mouse-ear cress) PE=3 SV=1	O	Posttranslational modification, protein turnover, chaperones	uncharacterized LOC100279967 [Zea mays]	Molecular Function: nucleotide binding (GO:0000166);; Cellular Component: cytoplasm (GO:0005737);; Cellular Component: Cul4-RING E3 ubiquitin ligase complex (GO:0080008);;
PB.21909.10	0	0	0	0	0	0	0	--	--	--	--	--	--	ARID/BRIGHT DNA binding domain	AT-rich interactive domain-containing protein 4 GN=ARID4 OS=Arabidopsis thaliana (Mouse-ear cress) PE=2 SV=1	S	Function unknown	PREDICTED: AT-rich interactive domain-containing protein 4-like isoform X1 [Setaria italica]	Biological Process: microtubule cytoskeleton organization (GO:0000226);; Cellular Component: nuclear chromosome, telomeric region (GO:0000784);; Biological Process: cytokinesis by cell plate formation (GO:0000911);; Molecular Function: nucleic acid binding (GO:0003676);; Cellular Component: endoplasmic reticulum (GO:0005783);; Cellular Component: cytosol (GO:0005829);; Biological Process: protein…
PB.1008.2	0	0	0	0	0	0	0	[KL]	Transcription;; Replication, recombination and repair	K11367|0|bdi:100826108|protein CHROMATIN REMODELING 5; K11367 chromodomain-helicase-DNA-binding protein 1 [EC:3.6.4.12] (A)	--	[K]	Transcription	Domain of unknown function (DUF4208);; Helicase conserved C-terminal domain;; Allexivirus 40kDa protein	Protein CHROMATIN REMODELING 5 {ECO:0000303|PubMed:16547115} OS=Arabidopsis thaliana (Mouse-ear cress) PE=3 SV=1	L	Replication, recombination and repair	PREDICTED: protein CHROMATIN REMODELING 5 [Brachypodium distachyon]	--
PB.25165.8	0	0	0	0	0	0	0	--	--	--	--	--	--	Plant protein of unknown function (DUF869)	Filament-like plant protein 7 GN=FPP7 OS=Arabidopsis thaliana (Mouse-ear cress) PE=3 SV=2	S	Function unknown	hypothetical protein OsI_17686 [Oryza sativa Indica Group]	Molecular Function: DNA binding (GO:0003677);; Molecular Function: chromatin binding (GO:0003682);; Molecular Function: ATP binding (GO:0005524);; Cellular Component: nucleus (GO:0005634);; Biological Process: chromatin assembly or disassembly (GO:0006333);; Molecular Function: ATP-dependent helicase activity (GO:0008026);; Cellular Component: plasmodesma (GO:0009506);;
PB.16537.8	0	0	0	0	0	0	0	[Z]	Cytoskeleton	K10398|0|osa:9268593|Os05g0117798; K10398 kinesin family member 11 (A)	--	[Z]	Cytoskeleton	Kinesin motor domain	125 kDa kinesin-related protein GN=TKRP125 OS=Nicotiana tabacum (Common tobacco) PE=1 SV=1	Z	Cytoskeleton	Os05g0117798 [Oryza sativa Japonica Group]	Cellular Component: cytoplasmic membrane-bounded vesicle (GO:0016023);;
PH02Gene24952.t1	0	0	0	0	0	0	0	--	--	--	--	[GC]	Carbohydrate transport and metabolism;; Energy production and conversion	UDP-glucoronosyl and UDP-glucosyl transferase	Putative UDP-rhamnose:rhamnosyltransferase 1 OS=Fragaria ananassa (Strawberry) PE=2 SV=1	S	Function unknown	hypothetical protein SORBIDRAFT_02g005940 [Sorghum bicolor]	Molecular Function: microtubule motor activity (GO:0003777);; Molecular Function: ATP binding (GO:0005524);; Cellular Component: kinesin complex (GO:0005871);; Cellular Component: microtubule (GO:0005874);; Cellular Component: plasma membrane (GO:0005886);; Biological Process: microtubule-based movement (GO:0007018);; Molecular Function: microtubule binding (GO:0008017);;
PH02Gene41912.t1	0	0	0	0	0	0	0	[J]	Translation, ribosomal structure and biogenesis	K01874|3.45902e-35|csv:101208697|probable methionine--tRNA ligase-like; K01874 methionyl-tRNA synthetase [EC:6.1.1.10] (A)	Selenocompound metabolism (ko00450);; Aminoacyl-tRNA biosynthesis (ko00970)	[J]	Translation, ribosomal structure and biogenesis	tRNA synthetases class I (M);; Importin beta binding domain	Probable methionine--tRNA ligase OS=Oryza sativa subsp. japonica (Rice) PE=2 SV=2	J	Translation, ribosomal structure and biogenesis	hypothetical protein ZEAMMB73_707221 [Zea mays]	Cellular Component: intracellular membrane-bounded organelle (GO:0043231);; Cellular Component: cytoplasmic part (GO:0044444);;
PB.5428.11	0	0	0	0	0	0	0	--	--	--	--	[G]	Carbohydrate transport and metabolism	Calcineurin-like phosphoesterase;; Iron/zinc purple acid phosphatase-like protein C	Purple acid phosphatase 23 (Precursor) GN=F18A5.90 OS=Arabidopsis thaliana (Mouse-ear cress) PE=1 SV=2	S	Function unknown	PREDICTED: purple acid phosphatase 23, partial [Brachypodium distachyon]	Molecular Function: glutathione peroxidase activity (GO:0004602);; Biological Process: response to oxidative stress (GO:0006979);; Biological Process: oxidation-reduction process (GO:0055114);;
PH02Gene43998.t1	0	0	0	0	0	0	0	[P]	Inorganic ion transport and metabolism	--	--	[P]	Inorganic ion transport and metabolism	Sodium/hydrogen exchanger family	Cation/H(+) antiporter 2 GN=T8K14.18 OS=Arabidopsis thaliana (Mouse-ear cress) PE=2 SV=1	P	Inorganic ion transport and metabolism	PREDICTED: cation/H(+) antiporter 15-like [Zea mays]	Molecular Function: protein serine/threonine phosphatase activity (GO:0004722);; Biological Process: protein dephosphorylation (GO:0006470);; Molecular Function: metal ion binding (GO:0046872);;
PB.27119.3	0	0	0	0	0	0	0	--	--	--	--	--	--	RIC1;; RIC1	--	S	Function unknown	PREDICTED: protein RIC1 homolog [Setaria italica]	--
PH02Gene17060.t1	0	0	0	0	0	0	0	[RTKL]	General function prediction only;; Signal transduction mechanisms;; Transcription;; Replication, recombination and repair	--	--	[T]	Signal transduction mechanisms	Protein kinase domain;; Protein tyrosine kinase	--	T	Signal transduction mechanisms	hypothetical protein OsJ_26747 [Oryza sativa Japonica Group]	Molecular Function: protein serine/threonine kinase activity (GO:0004674);; Molecular Function: calcium ion binding (GO:0005509);; Molecular Function: ATP binding (GO:0005524);; Biological Process: protein phosphorylation (GO:0006468);; Cellular Component: cytoplasmic membrane-bounded vesicle (GO:0016023);; Molecular Function: polysaccharide binding (GO:0030247);;
PH02Gene45765.t1	0	0	0	0	0	0	0	--	--	--	--	[I]	Lipid transport and metabolism	Lipase (class 3)	Galactolipase DONGLE, chloroplastic (Precursor) GN=T20M3.6 OS=Arabidopsis thaliana (Mouse-ear cress) PE=1 SV=1	S	Function unknown	PREDICTED: galactolipase DONGLE, chloroplastic-like [Setaria italica]	--
PB.11007.9	0	0	0	0	0	0	0	[A]	RNA processing and modification	--	--	[A]	RNA processing and modification	LUC7 N_terminus	--	A	RNA processing and modification	RNA-binding protein Luc7-like 2, putative, expressed [Oryza sativa Japonica Group]	Cellular Component: endoplasmic reticulum (GO:0005783);; Cellular Component: Golgi apparatus (GO:0005794);; Biological Process: negative regulation of ethylene-activated signaling pathway (GO:0010105);;
PB.30295.6	0	0	0	0	0	0	0	[RTKL]	General function prediction only;; Signal transduction mechanisms;; Transcription;; Replication, recombination and repair	--	--	--	--	Protein kinase domain;; Protein tyrosine kinase;; PAN-like domain;; D-mannose binding lectin	G-type lectin S-receptor-like serine/threonine-protein kinase At1g34300 (Precursor) GN=At1g34300 OS=Arabidopsis thaliana (Mouse-ear cress) PE=2 SV=1	T	Signal transduction mechanisms	PREDICTED: G-type lectin S-receptor-like serine/threonine-protein kinase At5g24080-like [Oryza brachyantha]	Cellular Component: membrane (GO:0016020);;
PB.28939.3	0	0	0	0	0	0	0	[D]	Cell cycle control, cell division, chromosome partitioning	--	--	[YU]	Nuclear structure;; Intracellular trafficking, secretion, and vesicular transport	Importin-beta N-terminal domain	Importin beta-like SAD2 homolog {ECO:0000305} OS=Arabidopsis thaliana (Mouse-ear cress) PE=1 SV=1	O	Posttranslational modification, protein turnover, chaperones	hypothetical protein OsI_27439 [Oryza sativa Indica Group]	Molecular Function: monooxygenase activity (GO:0004497);; Molecular Function: iron ion binding (GO:0005506);; Molecular Function: electron carrier activity (GO:0009055);; Cellular Component: cytoplasmic membrane-bounded vesicle (GO:0016023);; Molecular Function: oxidoreductase activity, acting on paired donors, with incorporation or reduction of molecular oxygen (GO:0016705);; Molecular Function:…
PB.27928.6	0	0	0	0	0	0	0	--	--	K11593|0|osa:4330281|Os02g0672200; K11593 eukaryotic translation initiation factor 2C (A)	--	[J]	Translation, ribosomal structure and biogenesis	Piwi domain;; PAZ domain;; Glycine-rich region of argonaut;; Domain of unknown function (DUF1785)	Protein argonaute 1A GN=OJ1493_H11.13 OS=Oryza sativa subsp. japonica (Rice) PE=2 SV=1	J	Translation, ribosomal structure and biogenesis	Os02g0672200 [Oryza sativa Japonica Group]	Biological Process: response to salt stress (GO:0009651);; Cellular Component: membrane (GO:0016020);;
PB.24901.3	0	0	0	0	0	0	0	--	--	--	--	[V]	Defense mechanisms	Protein of unknown function (DUF1068)	--	S	Function unknown	PREDICTED: uncharacterized protein LOC101784252 [Setaria italica]	Molecular Function: transporter activity (GO:0005215);; Cellular Component: plasma membrane (GO:0005886);; Biological Process: oligopeptide transport (GO:0006857);; Cellular Component: integral component of membrane (GO:0016021);;
PH02Gene43701.t1	0	0	0	0	0	0	0	[L]	Replication, recombination and repair	K02212|7.75123e-58|obr:102718231|DNA replication licensing factor mcm4-like; K02212 DNA replication licensing factor MCM4 [EC:3.6.4.12] (A)	DNA replication (ko03030)	[L]	Replication, recombination and repair	MCM2/3/5 family	DNA replication licensing factor MCM4 GN=OSJNBa0051H17.26 OS=Oryza sativa subsp. japonica (Rice) PE=3 SV=2	L	Replication, recombination and repair	hypothetical protein ZEAMMB73_257264 [Zea mays]	Molecular Function: oxygen-dependent protoporphyrinogen oxidase activity (GO:0004729);; Cellular Component: mitochondrion (GO:0005739);; Biological Process: porphyrin-containing compound biosynthetic process (GO:0006779);; Biological Process: auxin biosynthetic process (GO:0009851);; Cellular Component: chloroplast envelope (GO:0009941);; Biological Process: inflorescence development (GO:0010229)…
PB.14297.3	0	0	0	0	0	0	0	[G]	Carbohydrate transport and metabolism	--	--	[G]	Carbohydrate transport and metabolism	Alpha amylase, C-terminal all-beta domain;; Alpha amylase, catalytic domain;; Carbohydrate-binding module 48 (Isoamylase N-terminal domain)	1,4-alpha-glucan-branching enzyme 2, chloroplastic/amyloplastic (Precursor) GN=SBE1 OS=Zea mays (Maize) PE=1 SV=1	G	Carbohydrate transport and metabolism	PREDICTED: 1,4-alpha-glucan-branching enzyme 2, chloroplastic/amyloplastic-like [Brachypodium distachyon]	--
PH02Gene45603.t1	0	0	0	0	0	0	0	[R]	General function prediction only	K03030|2.24021e-94|bdi:100826657|26S proteasome non-ATPase regulatory subunit 14 homolog; K03030 26S proteasome regulatory subunit N11 (A)	Proteasome (ko03050)	[O]	Posttranslational modification, protein turnover, chaperones	JAB1/Mov34/MPN/PAD-1 ubiquitin protease	26S proteasome non-ATPase regulatory subunit 14 homolog GN=RPN11 OS=Arabidopsis thaliana (Mouse-ear cress) PE=1 SV=1	S	Function unknown	TPA: hypothetical protein ZEAMMB73_788031 [Zea mays]	Cellular Component: extracellular region (GO:0005576);; Molecular Function: cellulase activity (GO:0008810);; Biological Process: cellulose catabolic process (GO:0030245);;
PB.10164.8	0	0	0	0	0	0	0	[RTKL]	General function prediction only;; Signal transduction mechanisms;; Transcription;; Replication, recombination and repair	--	--	--	--	Protein tyrosine kinase;; Protein kinase domain;; Leucine Rich repeats (2 copies);; Leucine rich repeat;; Leucine Rich Repeat	Probable leucine-rich repeat receptor-like protein kinase At5g49770 (Precursor) GN=At5g49770 OS=Arabidopsis thaliana (Mouse-ear cress) PE=2 SV=1	S	Function unknown	Protein kinase domain containing protein, expressed [Oryza sativa Japonica Group]	--
PH02Gene15015.t1	0	0	0	0	0	0	0	[E]	Amino acid transport and metabolism	K15849|3.75799e-113|osa:4324941|Os01g0871300; K15849 bifunctional aspartate aminotransferase and glutamate/aspartate-prephenate aminotransferase [EC:2.6.1.1 2.6.1.78 2.6.1.79] (A)	Tyrosine metabolism (ko00350);; Phenylalanine metabolism (ko00360);; Phenylalanine, tyrosine and tryptophan biosynthesis (ko00400);; Isoquinoline alkaloid biosynthesis (ko00950);; Tropane, piperidine and pyridine alkaloid biosynthesis (ko00960);; Biosynthesis of amino acids (ko01230)	[E]	Amino acid transport and metabolism	Aminotransferase class I and II	Bifunctional aspartate aminotransferase and glutamate/aspartate-prephenate aminotransferase (Precursor) OS=Petunia hybrida (Petunia) PE=1 SV=1	E	Amino acid transport and metabolism	putative aspartate aminotransferase [Oryza sativa Japonica Group]	Biological Process: chlorophyll catabolic process (GO:0015996);;
PB.17072.9	0	0	0	0	0	0	0	--	--	--	--	--	--	ARID/BRIGHT DNA binding domain	AT-rich interactive domain-containing protein 4 GN=ARID4 OS=Arabidopsis thaliana (Mouse-ear cress) PE=2 SV=1	S	Function unknown	hypothetical protein OsJ_29479 [Oryza sativa Japonica Group]	Molecular Function: binding (GO:0005488);; Biological Process: transcription, DNA-templated (GO:0006351);; Cellular Component: plastid (GO:0009536);;
PB.23022.38	0	0	0	0	0	0	0	[O]	Posttranslational modification, protein turnover, chaperones	K03032|0|sita:101760225|26S proteasome non-ATPase regulatory subunit 1-like; K03032 26S proteasome regulatory subunit N2 (A)	Proteasome (ko03050)	[O]	Posttranslational modification, protein turnover, chaperones	Proteasome/cyclosome repeat;; HEAT repeats;; HEAT repeat;; HEAT-like repeat	26S proteasome non-ATPase regulatory subunit 1 homolog A GN=RPN2A OS=Arabidopsis thaliana (Mouse-ear cress) PE=1 SV=1	O	Posttranslational modification, protein turnover, chaperones	B0402A04.3 [Oryza sativa Indica Group]	Molecular Function: DNA binding (GO:0003677);; Cellular Component: nucleus (GO:0005634);; Molecular Function: zinc ion binding (GO:0008270);;
PH02Gene33057.t1	0	0	0	0	0	0	0	--	--	--	--	--	--	Myb/SANT-like DNA-binding domain	Zinc finger CCCH domain-containing protein 43 GN=OSJNBa0077L03.22 OS=Oryza sativa subsp. japonica (Rice) PE=2 SV=1	S	Function unknown	PREDICTED: zinc finger CCCH domain-containing protein 43-like [Setaria italica]	Cellular Component: mitochondrion (GO:0005739);; Cellular Component: plastid (GO:0009536);; Biological Process: cellular process (GO:0009987);; Cellular Component: cytoplasmic membrane-bounded vesicle (GO:0016023);; Molecular Function: kinase activity (GO:0016301);;
PB.23750.6	0	0	0	0	0	0	0	[R]	General function prediction only	--	--	[S]	Function unknown	Predicted integral membrane metal-binding protein (DUF2296);; Ferric iron reductase FhuF-like transporter	Uncharacterized protein At2g24330 GN=At2g24330 OS=Arabidopsis thaliana (Mouse-ear cress) PE=2 SV=1	S	Function unknown	hypothetical protein [Oryza minuta]	Molecular Function: calcium ion binding (GO:0005509);; Cellular Component: plasma membrane (GO:0005886);; Biological Process: Golgi to vacuole transport (GO:0006896);; Cellular Component: plastid (GO:0009536);; Molecular Function: amino-terminal vacuolar sorting propeptide binding (GO:0009940);; Cellular Component: cytoplasmic membrane-bounded vesicle (GO:0016023);; Cellular Component: Golgi tran…
PH02Gene41292.t1	0	0	0	0	0	0	0	--	--	K00913|1.20419e-26|osa:4332146|Os03g0230500; K00913 inositol-1,3,4-trisphosphate 5/6-kinase / inositol-tetrakisphosphate 1-kinase [EC:2.7.1.159 2.7.1.134] (A)	Inositol phosphate metabolism (ko00562);; Phosphatidylinositol signaling system (ko04070)	--	--	Inositol 1, 3, 4-trisphosphate 5/6-kinase;; PAC2 family	Inositol-tetrakisphosphate 1-kinase 2 GN=ITPK2 OS=Arabidopsis thaliana (Mouse-ear cress) PE=2 SV=2	G	Carbohydrate transport and metabolism	hypothetical protein OsJ_10020 [Oryza sativa Japonica Group]	--
PH02Gene22089.t1	0	0	0	0	0	0	0	--	--	K17279|6.2729e-18|bdi:100825643|protein HVA22-like; K17279 receptor expression-enhancing protein 5/6 (A)	--	[U]	Intracellular trafficking, secretion, and vesicular transport	TB2/DP1, HVA22 family	Protein HVA22 GN=HVA22 OS=Hordeum vulgare (Barley) PE=2 SV=1	U	Intracellular trafficking, secretion, and vesicular transport	hypothetical protein TRIUR3_27094 [Triticum urartu]	--
PB.17297.8	0	0	0	0	0	0	0	[P]	Inorganic ion transport and metabolism	--	--	[P]	Inorganic ion transport and metabolism	Sodium/hydrogen exchanger family	Sodium/hydrogen exchanger 2 GN=NHX2 OS=Arabidopsis thaliana (Mouse-ear cress) PE=2 SV=2	P	Inorganic ion transport and metabolism	Na+/H+ exchanger [Phyllostachys edulis]	Biological Process: response to cold (GO:0009409);; Biological Process: response to water deprivation (GO:0009414);; Biological Process: pollen development (GO:0009555);; Biological Process: response to abscisic acid (GO:0009737);; Biological Process: flower development (GO:0009908);; Biological Process: negative regulation of autophagy (GO:0010507);; Cellular Component: membrane (GO:0016020);; C…
PB.12552.4	0	0	0	0	0	0	0	--	--	K12879|0|bdi:100843152|THO complex subunit 2-like; K12879 THO complex subunit 2 (A)	RNA transport (ko03013);; Spliceosome (ko03040)	[K]	Transcription	Transcription- and export-related complex subunit	THO complex subunit 2 GN=F5A9.21/F5A9.22 OS=Arabidopsis thaliana (Mouse-ear cress) PE=1 SV=1	S	Function unknown	PREDICTED: THO complex subunit 2-like isoform X2 [Brachypodium distachyon]	Cellular Component: mitochondrion (GO:0005739);;
PB.35430.3	0	0	0	0	0	0	0	--	--	--	--	[T]	Signal transduction mechanisms	Protein tyrosine kinase;; Protein kinase domain	Putative serine/threonine-protein kinase-like protein CCR3 (Precursor) GN=F27K19.130 OS=Arabidopsis thaliana (Mouse-ear cress) PE=2 SV=1	T	Signal transduction mechanisms	Os05g0127300 [Oryza sativa Japonica Group]	Molecular Function: purine nucleobase transmembrane transporter activity (GO:0005345);; Biological Process: adenine transport (GO:0015853);; Biological Process: guanine transport (GO:0015854);; Biological Process: nucleobase-containing compound transport (GO:0015931);; Cellular Component: membrane (GO:0016020);; Biological Process: transmembrane transport (GO:0055085);;
PH02Gene30012.t1	0	0	0	0	0	0	0	--	--	--	--	[O]	Posttranslational modification, protein turnover, chaperones	Xylanase inhibitor C-terminal	--	O	Posttranslational modification, protein turnover, chaperones	hypothetical protein OsJ_04800 [Oryza sativa Japonica Group]	Molecular Function: nucleotide binding (GO:0000166);; Cellular Component: membrane (GO:0016020);; Molecular Function: kinase activity (GO:0016301);; Biological Process: phosphorylation (GO:0016310);; Cellular Component: intracellular part (GO:0044424);;
PB.876.2	0	0	0	0	0	0	0	[S]	Function unknown	--	--	[T]	Signal transduction mechanisms	Leucine Rich repeats (2 copies);; Leucine rich repeat;; Leucine Rich Repeat	Putative disease resistance protein At3g14460 GN=At3g14460 OS=Arabidopsis thaliana (Mouse-ear cress) PE=3 SV=1	S	Function unknown	PREDICTED: putative disease resistance protein RGA4-like [Oryza brachyantha]	Molecular Function: nucleic acid binding (GO:0003676);; Molecular Function: zinc ion binding (GO:0008270);;
PH02Gene23264.t1	0	0	0	0	0	0	0	[P]	Inorganic ion transport and metabolism	K01537|5.54174e-68|zma:103640660|probable calcium-transporting ATPase 4, plasma membrane-type; K01537 Ca2+-transporting ATPase [EC:3.6.3.8] (A)	--	[P]	Inorganic ion transport and metabolism	haloacid dehalogenase-like hydrolase	Probable calcium-transporting ATPase 5, plasma membrane-type OS=Oryza sativa subsp. japonica (Rice) PE=3 SV=1	P	Inorganic ion transport and metabolism	P-type ATPase [Hordeum vulgare]	Cellular Component: nucleosome (GO:0000786);; Molecular Function: DNA binding (GO:0003677);; Cellular Component: nucleolus (GO:0005730);; Biological Process: nucleosome assembly (GO:0006334);; Cellular Component: chloroplast (GO:0009507);; Molecular Function: protein heterodimerization activity (GO:0046982);;
PB.29999.10	0	0	0	0	0	0	0	--	--	--	--	--	--	--	--	--	--	--	Molecular Function: calcium-transporting ATPase activity (GO:0005388);; Molecular Function: calmodulin binding (GO:0005516);; Molecular Function: ATP binding (GO:0005524);; Cellular Component: plasma membrane (GO:0005886);; Cellular Component: chloroplast (GO:0009507);; Biological Process: response to nematode (GO:0009624);; Biological Process: response to salt stress (GO:0009651);; Cellular Comp…
PB.31937.9	0	0	0	0	0	0	0	--	--	--	--	--	--	SAM dependent carboxyl methyltransferase	Anthranilate O-methyltransferase 1 GN=AAMT1 OS=Zea mays (Maize) PE=1 SV=1	S	Function unknown	hypothetical protein OsJ_20777 [Oryza sativa Japonica Group]	Molecular Function: Rab GTPase activator activity (GO:0005097);; Cellular Component: cytosol (GO:0005829);; Cellular Component: chloroplast (GO:0009507);; Biological Process: positive regulation of Rab GTPase activity (GO:0032851);;
PH02Gene31336.t1	0	0	0	0	0	0	0	--	--	--	--	[T]	Signal transduction mechanisms	Organic solute transporter Ostalpha	--	S	Function unknown	hypothetical protein [Zea mays]	Molecular Function: DNA binding (GO:0003677);; Molecular Function: chromatin binding (GO:0003682);; Cellular Component: nucleus (GO:0005634);; Biological Process: regulation of transcription, DNA-templated (GO:0006355);; Biological Process: response to salicylic acid (GO:0009751);; Biological Process: response to jasmonic acid (GO:0009753);; Biological Process: response to UV-B (GO:0010224);;
PB.3383.8	0	0	0	0	0	0	0	[J]	Translation, ribosomal structure and biogenesis	K03680|0|obr:102700698|translation initiation factor eIF-2B subunit delta-like; K03680 translation initiation factor eIF-2B subunit delta (A)	RNA transport (ko03013)	[J]	Translation, ribosomal structure and biogenesis	Initiation factor 2 subunit family	--	J	Translation, ribosomal structure and biogenesis	hypothetical protein OsI_12800 [Oryza sativa Indica Group]	Molecular Function: ribokinase activity (GO:0004747);; Cellular Component: mitochondrion (GO:0005739);; Biological Process: D-ribose metabolic process (GO:0006014);;
PH02Gene49857.t1	0	0	0	0	0	0	0	[RTKL]	General function prediction only;; Signal transduction mechanisms;; Transcription;; Replication, recombination and repair	--	--	--	--	Protein kinase domain;; Protein tyrosine kinase	Probable LRR receptor-like serine/threonine-protein kinase At1g51880 (Precursor) GN=At1g51880 OS=Arabidopsis thaliana (Mouse-ear cress) PE=2 SV=1	T	Signal transduction mechanisms	PREDICTED: putative leucine-rich repeat receptor-like protein kinase At2g19210 [Brachypodium distachyon]	Molecular Function: nucleic acid binding (GO:0003676);; Molecular Function: zinc ion binding (GO:0008270);;
PH02Gene04155.t1	0	0	0	0	0	0	0	--	--	--	--	--	--	--	--	S	Function unknown	PREDICTED: uncharacterized protein LOC102704932 [Oryza brachyantha]	Molecular Function: mannosyl-oligosaccharide 1,2-alpha-mannosidase activity (GO:0004571);; Molecular Function: aminoacyl-tRNA ligase activity (GO:0004812);; Molecular Function: calcium ion binding (GO:0005509);; Cellular Component: mitochondrion (GO:0005739);; Biological Process: protein N-linked glycosylation (GO:0006487);; Cellular Component: membrane (GO:0016020);;
PB.14966.2	0	0	0	0	0	0	0	[LR]	Replication, recombination and repair;; General function prediction only	K07766|1.19748e-59|sbi:SORBI_04g028750|SORBIDRAFT_04g028750, Sb04g028750; hypothetical protein; K07766 diphosphoinositol-polyphosphate diphosphatase [EC:3.6.1.52] (A)	--	[T]	Signal transduction mechanisms	NUDIX domain	Nudix hydrolase 17, mitochondrial (Precursor) GN=T8O11.16 OS=Arabidopsis thaliana (Mouse-ear cress) PE=2 SV=1	L	Replication, recombination and repair	hypothetical protein SORBIDRAFT_04g028750 [Sorghum bicolor]	Molecular Function: metal ion binding (GO:0046872);;
PH02Gene42597.t1	0	0	0	0	0	0	0	--	--	--	--	--	--	--	--	--	--	hypothetical protein [Zea mays]	Cellular Component: mitochondrion (GO:0005739);; Cellular Component: cytosol (GO:0005829);; Biological Process: response to salt stress (GO:0009651);; Biological Process: vegetative to reproductive phase transition of meristem (GO:0010228);; Molecular Function: chaperone binding (GO:0051087);;
PH02Gene00396.t1	0	0	0	0	0	0	0	[O]	Posttranslational modification, protein turnover, chaperones	K09578|1.14862e-39|obr:102721361|peptidyl-prolyl cis-trans isomerase Pin1-like; K09578 peptidyl-prolyl cis-trans isomerase NIMA-interacting 1 [EC:5.2.1.8] (A)	--	[O]	Posttranslational modification, protein turnover, chaperones	PPIC-type PPIASE domain;; PPIC-type PPIASE domain	Peptidyl-prolyl cis-trans isomerase Pin1 GN=PIN1 OS=Malus domestica (Apple) PE=2 SV=1	O	Posttranslational modification, protein turnover, chaperones	PREDICTED: peptidyl-prolyl cis-trans isomerase Pin1-like [Oryza brachyantha]	Molecular Function: nucleotide binding (GO:0000166);; Molecular Function: poly(A) binding (GO:0008143);;
PB.36015.27	0	0	0	0	0	0	0	[LKJ]	Replication, recombination and repair;; Transcription;; Translation, ribosomal structure and biogenesis	K12812|1.06398e-127|zma:100273717|gpm624; LOC100273717; K12812 ATP-dependent RNA helicase UAP56/SUB2 [EC:3.6.4.13] (A)	RNA transport (ko03013);; mRNA surveillance pathway (ko03015);; Spliceosome (ko03040)	[A]	RNA processing and modification	DEAD/DEAH box helicase;; Type III restriction enzyme, res subunit;; Helicase conserved C-terminal domain	DEAD-box ATP-dependent RNA helicase 15 OS=Oryza sativa subsp. japonica (Rice) PE=2 SV=1	L	Replication, recombination and repair	uncharacterized protein LOC100273717 [Zea mays]	Cellular Component: mitochondrion (GO:0005739);; Cellular Component: membrane (GO:0016020);;
PB.33053.20	0	0	0	0	0	0	0	--	--	--	--	--	--	Tetratricopeptide repeat;; Tetratricopeptide repeat	--	S	Function unknown	PREDICTED: E3 ubiquitin-protein ligase CHFR-like [Brachypodium distachyon]	Molecular Function: iron ion binding (GO:0005506);; Cellular Component: cytoplasm (GO:0005737);; Biological Process: fatty acid metabolic process (GO:0006631);; Biological Process: response to wounding (GO:0009611);; Molecular Function: linoleate 13S-lipoxygenase activity (GO:0016165);; Biological Process: electron transport chain (GO:0022900);; Biological Process: response to other organism (GO:…
PB.31901.7	0	0	0	0	0	0	0	--	--	--	--	[S]	Function unknown	Armadillo/beta-catenin-like repeat;; HEAT repeats;; C2 domain;; V-ATPase subunit H;; Armadillo-like	Synaptotagmin-2 GN=T20H2.13 OS=Arabidopsis thaliana (Mouse-ear cress) PE=2 SV=1	S	Function unknown	PREDICTED: uncharacterized protein LOC102720527 [Oryza brachyantha]	Molecular Function: cyclin-dependent protein serine/threonine kinase activity (GO:0004693);; Molecular Function: ATP binding (GO:0005524);; Biological Process: protein phosphorylation (GO:0006468);; Molecular Function: RNA polymerase II carboxy-terminal domain kinase activity (GO:0008353);;
PB.22455.1	0	0	0	0	0	0	0	--	--	--	--	[R]	General function prediction only	--	--	--	--	--	Cellular Component: cytoplasm (GO:0005737);; Cellular Component: plasma membrane (GO:0005886);; Cellular Component: plasmodesma (GO:0009506);; Biological Process: plant-type cell wall biogenesis (GO:0009832);; Molecular Function: ligase activity (GO:0016874);; Biological Process: cellulose biosynthetic process (GO:0030244);; Biological Process: anisotropic cell growth (GO:0051211);;
PB.10987.9	0	0	0	0	0	0	0	[FJ]	Nucleotide transport and metabolism;; Translation, ribosomal structure and biogenesis	--	--	[F]	Nucleotide transport and metabolism	Cytidine and deoxycytidylate deaminase zinc-binding region	--	FJ	Nucleotide transport and metabolism;; Translation, ribosomal structure and biogenesis	--	--
PH02Gene44118.t1	0	0	0	0	0	0	0	--	--	--	--	[J]	Translation, ribosomal structure and biogenesis	Endoribonuclease L-PSP	Reactive Intermediate Deaminase A, chloroplastic {ECO:0000303|PubMed:25070638} (Precursor) OS=Arabidopsis thaliana (Mouse-ear cress) PE=1 SV=1	S	Function unknown	NAC domain-containing protein 8 [Triticum urartu]	Molecular Function: RNA binding (GO:0003723);;
PH02Gene42574.t1	0	0	0	0	0	0	0	--	--	K17794|7.01841e-32|sbi:SORBI_01g049640|SORBIDRAFT_01g049640, Sb01g049640; hypothetical protein; K17794 mitochondrial import inner membrane translocase subunit TIM23 (A)	--	[U]	Intracellular trafficking, secretion, and vesicular transport	Tim17/Tim22/Tim23/Pmp24 family	Mitochondrial import inner membrane translocase subunit TIM23-2 GN=TIM23-2 OS=Arabidopsis thaliana (Mouse-ear cress) PE=1 SV=1	O	Posttranslational modification, protein turnover, chaperones	hypothetical protein SORBIDRAFT_01g049640 [Sorghum bicolor]	Molecular Function: carboxylic ester hydrolase activity (GO:0004091);; Cellular Component: plastid (GO:0009536);; Molecular Function: S-formylglutathione hydrolase activity (GO:0018738);; Biological Process: formaldehyde catabolic process (GO:0046294);;
PB.11078.4	0	0	0	0	0	0	0	--	--	--	--	[S]	Function unknown	Trafficking protein Mon1	--	U	Intracellular trafficking, secretion, and vesicular transport	--	Cellular Component: ubiquitin ligase complex (GO:0000151);; Biological Process: ubiquitin-dependent protein catabolic process (GO:0006511);; Molecular Function: zinc ion binding (GO:0008270);; Biological Process: protein ubiquitination (GO:0016567);; Molecular Function: ubiquitin-ubiquitin ligase activity (GO:0034450);; Biological Process: cellular process regulating host cell cycle in response t…
PH02Gene16554.t1	0	0	0	0	0	0	0	--	--	--	--	[R]	General function prediction only	PPR repeat;; PPR repeat family;; PPR repeat;; Pentatricopeptide repeat domain	Protein Rf1, mitochondrial (Precursor) GN=Rf1 OS=Oryza sativa subsp. indica (Rice) PE=2 SV=1	S	Function unknown	PREDICTED: pentatricopeptide repeat-containing protein At1g09900-like [Brachypodium distachyon]	Biological Process: response to abscisic acid (GO:0009737);; Biological Process: pollen tube development (GO:0048868);;
PB.14028.4	0	0	0	0	0	0	0	--	--	--	--	--	--	--	--	S	Function unknown	putative zinc-binding protein [Oryza sativa Japonica Group]	Molecular Function: protein serine/threonine kinase activity (GO:0004674);; Molecular Function: ATP binding (GO:0005524);; Biological Process: protein phosphorylation (GO:0006468);; Cellular Component: integral component of membrane (GO:0016021);; Cellular Component: cytoplasmic membrane-bounded vesicle (GO:0016023);;
PB.26274.1	0	0	0	0	0	0	0	--	--	--	--	--	--	Putative gypsy type transposon	--	--	--	PH01B001G05.3 [Phyllostachys edulis]	Molecular Function: protein kinase activity (GO:0004672);; Molecular Function: ATP binding (GO:0005524);; Biological Process: protein phosphorylation (GO:0006468);; Cellular Component: integral component of membrane (GO:0016021);; Cellular Component: cytoplasmic membrane-bounded vesicle (GO:0016023);;
PB.6560.2	0	0	0	0	0	0	0	--	--	--	--	[P]	Inorganic ion transport and metabolism	Tesmin/TSO1-like CXC domain, cysteine-rich domain	Protein tesmin/TSO1-like CXC 5 GN=TCX5 OS=Arabidopsis thaliana (Mouse-ear cress) PE=1 SV=1	S	Function unknown	hypothetical protein OsI_03825 [Oryza sativa Indica Group]	Biological Process: photomorphogenesis (GO:0009640);; Biological Process: response to auxin (GO:0009733);; Biological Process: response to cytokinin (GO:0009735);; Biological Process: response to abscisic acid (GO:0009737);; Biological Process: response to gibberellin (GO:0009739);; Biological Process: response to brassinosteroid (GO:0009741);; Biological Process: negative regulation of DNA bindi…
PH02Gene08324.t1	0	0	0	0	0	0	0	--	--	K12611|1.517e-75|bdi:100846038|mRNA-decapping enzyme-like protein; K12611 mRNA-decapping enzyme 1B [EC:3.-.-.-] (A)	RNA degradation (ko03018)	[KA]	Transcription;; RNA processing and modification	Dcp1-like decapping family	mRNA-decapping enzyme-like protein GN=At1g08370 OS=Arabidopsis thaliana (Mouse-ear cress) PE=1 SV=2	S	Function unknown	PREDICTED: mRNA-decapping enzyme-like protein [Brachypodium distachyon]	--
PH02Gene10610.t1	0	0	0	0	0	0	0	--	--	--	--	[R]	General function prediction only	PPR repeat family;; PPR repeat;; PPR repeat;; Pentatricopeptide repeat domain	Putative pentatricopeptide repeat-containing protein At1g02420 GN=At1g02420 OS=Arabidopsis thaliana (Mouse-ear cress) PE=3 SV=2	S	Function unknown	PREDICTED: putative pentatricopeptide repeat-containing protein At1g02420-like [Oryza brachyantha]	--
PB.12911.6	0	0	0	0	0	0	0	--	--	--	--	[R]	General function prediction only	PPR repeat;; Pentatricopeptide repeat domain;; PPR repeat family;; PPR repeat;; DYW family of nucleic acid deaminases	Pentatricopeptide repeat-containing protein At2g25580 GN=PCMP-H75 OS=Arabidopsis thaliana (Mouse-ear cress) PE=2 SV=2	S	Function unknown	hypothetical protein TRIUR3_24875 [Triticum urartu]	Cellular Component: integral component of membrane (GO:0016021);; Cellular Component: cytoplasmic membrane-bounded vesicle (GO:0016023);;
PB.579.4	0	0	0	0	0	0	0	--	--	--	--	[O]	Posttranslational modification, protein turnover, chaperones	Domain associated at C-terminal with AAA;; ATPase family associated with various cellular activities (AAA);; Protein of unknown function (DUF815)	ATP-dependent zinc metalloprotease FTSH 1, chloroplastic (Precursor) GN=F14I3.14 OS=Arabidopsis thaliana (Mouse-ear cress) PE=1 SV=2	O	Posttranslational modification, protein turnover, chaperones	predicted protein [Hordeum vulgare subsp. vulgare]	Molecular Function: endonuclease activity (GO:0004519);; Molecular Function: exonuclease activity (GO:0004527);;
PH02Gene40603.t1	0	0	0	0	0	0	0	--	--	--	--	--	--	Domain of unknown function (DUF239)	--	S	Function unknown	PREDICTED: uncharacterized protein LOC102707270 [Oryza brachyantha]	Molecular Function: magnesium ion binding (GO:0000287);; Biological Process: metabolic process (GO:0008152);; Molecular Function: terpene synthase activity (GO:0010333);;
PB.24793.9	0	0	0	0	0	0	0	--	--	--	--	--	--	--	--	S	Function unknown	PREDICTED: uncharacterized protein LOC102700888 [Oryza brachyantha]	Biological Process: MAPK cascade (GO:0000165);; Molecular Function: MAP kinase activity (GO:0004707);; Molecular Function: ATP binding (GO:0005524);; Cellular Component: vacuole (GO:0005773);; Cellular Component: plasma membrane (GO:0005886);; Biological Process: protein phosphorylation (GO:0006468);; Biological Process: regulation of meristem growth (GO:0010075);;
PB.20534.6	0	0	0	0	0	0	0	--	--	--	--	--	--	Domain of unknown function (DUF3406);; AIG1 family;; 50S ribosome-binding GTPase;; Protein of unknown function, DUF258;; Septin;; Gtr1/RagA G protein conserved region	Translocase of chloroplast 159, chloroplastic GN=At4g02510 OS=Arabidopsis thaliana (Mouse-ear cress) PE=1 SV=1	S	Function unknown	PREDICTED: translocase of chloroplast 159, chloroplastic-like [Brachypodium distachyon]	Cellular Component: cytosol (GO:0005829);; Cellular Component: plasmodesma (GO:0009506);; Biological Process: embryo development ending in seed dormancy (GO:0009793);; Biological Process: vegetative to reproductive phase transition of meristem (GO:0010228);; Cellular Component: membrane (GO:0016020);; Molecular Function: transferase activity (GO:0016740);;
PH02Gene30885.t1	0	0	0	0	0	0	0	--	--	--	--	--	--	PRA1 family protein	PRA1 family protein B4 GN=PRA1B4 OS=Arabidopsis thaliana (Mouse-ear cress) PE=1 SV=1	U	Intracellular trafficking, secretion, and vesicular transport	PREDICTED: PRA1 family protein B2-like [Setaria italica]	Molecular Function: protein kinase activity (GO:0004672);; Molecular Function: ATP binding (GO:0005524);; Biological Process: protein phosphorylation (GO:0006468);; Cellular Component: integral component of membrane (GO:0016021);; Cellular Component: cytoplasmic membrane-bounded vesicle (GO:0016023);;
PH02Gene07177.t1	0	0	0	0	0	0	0	--	--	K13457|0|sita:101783603|disease resistance protein RPM1-like; K13457 disease resistance protein RPM1 (A)	Plant-pathogen interaction (ko04626)	[T]	Signal transduction mechanisms	NB-ARC domain;; Leucine Rich repeats (2 copies);; Leucine rich repeat;; AAA domain;; AAA ATPase domain	Disease resistance protein RPM1 GN=F17A9.20 OS=Arabidopsis thaliana (Mouse-ear cress) PE=1 SV=1	S	Function unknown	PREDICTED: disease resistance protein RPM1-like [Setaria italica]	Molecular Function: ATP binding (GO:0005524);; Cellular Component: mitochondrion (GO:0005739);; Biological Process: protein folding (GO:0006457);; Biological Process: proteolysis (GO:0006508);; Molecular Function: peptidase activity (GO:0008233);; Molecular Function: nucleoside-triphosphatase activity (GO:0017111);; Molecular Function: unfolded protein binding (GO:0051082);;
PB.28966.1	0	0	0	0	0	0	0	[RTKL]	General function prediction only;; Signal transduction mechanisms;; Transcription;; Replication, recombination and repair	--	--	[T]	Signal transduction mechanisms	--	CBL-interacting protein kinase 2 OS=Oryza sativa subsp. japonica (Rice) PE=2 SV=1	T	Signal transduction mechanisms	PREDICTED: CBL-interacting protein kinase 2-like isoform X1 [Setaria italica]	Biological Process: RNA methylation (GO:0001510);; Molecular Function: DNA binding (GO:0003677);; Molecular Function: sequence-specific DNA binding transcription factor activity (GO:0003700);; Molecular Function: RNA binding (GO:0003723);; Cellular Component: mitochondrion (GO:0005739);; Biological Process: regulation of transcription, DNA-templated (GO:0006355);; Biological Process: RNA processi…
PH02Gene20709.t1	0	0	0	0	0	0	0	--	--	--	--	[DR]	Cell cycle control, cell division, chromosome partitioning;; General function prediction only	MATH domain	Ubiquitin carboxyl-terminal hydrolase 12 GN=UBP12 OS=Arabidopsis thaliana (Mouse-ear cress) PE=1 SV=2	S	Function unknown	hypothetical protein SORBIDRAFT_01g019210 [Sorghum bicolor]	Molecular Function: magnesium ion binding (GO:0000287);; Molecular Function: phospholipid-translocating ATPase activity (GO:0004012);; Molecular Function: ATP binding (GO:0005524);; Cellular Component: mitochondrion (GO:0005739);; Cellular Component: plasma membrane (GO:0005886);; Biological Process: cation transport (GO:0006812);; Cellular Component: chloroplast envelope (GO:0009941);; Biologica…
PB.1401.20	0	0	0	0	0	0	0	[BQ]	Chromatin structure and dynamics;; Secondary metabolites biosynthesis, transport and catabolism	--	--	[B]	Chromatin structure and dynamics	Histone deacetylase domain	Histone deacetylase 15 GN=HDA15 OS=Arabidopsis thaliana (Mouse-ear cress) PE=2 SV=2	BQ	Chromatin structure and dynamics;; Secondary metabolites biosynthesis, transport and catabolism	histone deacetylase RPD3/HDA1 class II [Hordeum vulgare]	Molecular Function: methyltransferase activity (GO:0008168);; Biological Process: methylation (GO:0032259);;
PH02Gene49383.t1	0	0	0	0	0	0	0	[RTKL]	General function prediction only;; Signal transduction mechanisms;; Transcription;; Replication, recombination and repair	--	--	--	--	Protein kinase domain;; Protein tyrosine kinase;; Wall-associated receptor kinase galacturonan-binding	G-type lectin S-receptor-like serine/threonine-protein kinase At5g35370 (Precursor) GN=At5g35370 OS=Arabidopsis thaliana (Mouse-ear cress) PE=2 SV=2	T	Signal transduction mechanisms	hypothetical protein OsI_13128 [Oryza sativa Indica Group]	Molecular Function: histone deacetylase activity (GO:0004407);; Molecular Function: zinc ion binding (GO:0008270);; Biological Process: DNA mediated transformation (GO:0009294);; Cellular Component: plastid (GO:0009536);; Biological Process: histone deacetylation (GO:0016575);; Biological Process: photoperiodism, flowering (GO:0048573);;
PB.5017.2	0	0	0	0	0	0	0	[R]	General function prediction only	K11293|0|fve:101314247|protein HIRA-like; K11293 protein HIRA/HIR1 (A)	--	[DK]	Cell cycle control, cell division, chromosome partitioning;; Transcription	WD domain, G-beta repeat;; TUP1-like enhancer of split;; TUP1-like enhancer of split	Protein HIRA OS=Zea mays (Maize) PE=1 SV=1	K	Transcription	PREDICTED: uncharacterized protein LOC100384176 isoform X1 [Zea mays]	Cellular Component: ubiquitin ligase complex (GO:0000151);; Molecular Function: ubiquitin-protein transferase activity (GO:0004842);; Cellular Component: chloroplast (GO:0009507);; Biological Process: protein ubiquitination (GO:0016567);;
PH02Gene28930.t1	0	0	0	0	0	0	0	--	--	--	--	--	--	--	--	K	Transcription	hypothetical protein F775_02927 [Aegilops tauschii]	Molecular Function: phosphoenolpyruvate carboxykinase (ATP) activity (GO:0004612);; Molecular Function: ATP binding (GO:0005524);; Cellular Component: mitochondrion (GO:0005739);; Biological Process: gluconeogenesis (GO:0006094);;
PH02Gene29169.t1	0	0	0	0	0	0	0	--	--	K11982|7.23255e-73|obr:102704502|E3 ubiquitin-protein ligase RNF126-like; K11982 E3 ubiquitin-protein ligase RNF115/126 [EC:6.3.2.19] (A)	--	[O]	Posttranslational modification, protein turnover, chaperones	Ring finger domain;; zinc-finger;; RING-H2 zinc finger;; Zinc finger, C3HC4 type (RING finger);; Anaphase-promoting complex subunit 11 RING-H2 finger	E3 ubiquitin-protein ligase RING1 GN=RING1 OS=Gossypium hirsutum (Upland cotton) PE=1 SV=1	O	Posttranslational modification, protein turnover, chaperones	RING finger protein 126 [Aegilops tauschii]	--
PB.33491.4	0	0	0	0	0	0	0	[Z]	Cytoskeleton	K07375|0|ppp:PHYPADRAFT_223215|hypothetical protein; K07375 tubulin beta (A)	Phagosome (ko04145)	[Z]	Cytoskeleton	Tubulin C-terminal domain;; Tubulin/FtsZ family, GTPase domain;; Tubulin/FtsZ family, GTPase domain;; Misato Segment II tubulin-like domain	Tubulin beta-6 chain GN=MXC9.21 OS=Arabidopsis thaliana (Mouse-ear cress) PE=2 SV=1	Z	Cytoskeleton	PREDICTED: tubulin beta-5 chain-like [Tarenaya hassleriana]	Cellular Component: plastid (GO:0009536);;
PH02Gene46252.t1	0	0	0	0	0	0	0	--	--	--	--	--	--	Putative S-adenosyl-L-methionine-dependent methyltransferase	Probable methyltransferase PMT24 GN=At1g29470 OS=Arabidopsis thaliana (Mouse-ear cress) PE=2 SV=1	S	Function unknown	--	Biological Process: polysaccharide biosynthetic process (GO:0000271);; Molecular Function: GTPase activity (GO:0003924);; Molecular Function: structural constituent of cytoskeleton (GO:0005200);; Molecular Function: GTP binding (GO:0005525);; Cellular Component: microtubule (GO:0005874);; Cellular Component: plasma membrane (GO:0005886);; Biological Process: acetyl-CoA metabolic process (GO:00060…
PH02Gene40706.t1	0	0	0	0	0	0	0	[B]	Chromatin structure and dynamics	K15223|3.73118e-59|sita:101783867|protein bassoon-like; K15223 upstream activation factor subunit UAF30 (A)	--	[K]	Transcription	SWIB/MDM2 domain	Phosphatidylinositol:ceramide inositolphosphotransferase OS=Oryza sativa subsp. japonica (Rice) PE=2 SV=1	B	Chromatin structure and dynamics	SWIB/MDM2 domain-containing protein [Oryza punctata]	Biological Process: double-strand break repair via homologous recombination (GO:0000724);; Cellular Component: condensed nuclear chromosome (GO:0000794);; Molecular Function: DNA binding (GO:0003677);; Molecular Function: nuclease activity (GO:0004518);; Biological Process: mitotic recombination (GO:0006312);; Biological Process: chiasma assembly (GO:0051026);; Biological Process: nucleic acid ph…
PB.3797.4	0	0	0	0	0	0	0	--	--	--	--	[A]	RNA processing and modification	RNA polymerase II-binding domain.	Polyadenylation and cleavage factor homolog 4 {ECO:0000305} OS=Arabidopsis thaliana (Mouse-ear cress) PE=1 SV=1	S	Function unknown	Os09g0566100 [Oryza sativa Japonica Group]	Molecular Function: aminopeptidase activity (GO:0004177);; Biological Process: proteolysis (GO:0006508);;
PB.12795.2	0	0	0	0	0	0	0	--	--	--	--	[T]	Signal transduction mechanisms	NB-ARC domain;; Leucine rich repeat;; Leucine Rich repeats (2 copies);; Leucine Rich Repeat;; NB-ARC domain	Probable disease resistance protein At1g12290 GN=At1g12290 OS=Arabidopsis thaliana (Mouse-ear cress) PE=2 SV=1	S	Function unknown	PREDICTED: disease resistance protein At4g27190-like [Brachypodium distachyon]	Molecular Function: metal ion binding (GO:0046872);;
PH02Gene35873.t1	0	0	0	0	0	0	0	--	--	--	--	--	--	--	MACPF domain-containing protein CAD1 GN=CAD1 OS=Arabidopsis thaliana (Mouse-ear cress) PE=2 SV=1	S	Function unknown	PREDICTED: MACPF domain-containing protein CAD1-like [Elaeis guineensis]	Biological Process: defense response (GO:0006952);; Molecular Function: ADP binding (GO:0043531);;
PB.36509.7	0	0	0	0	0	0	0	[QR]	Secondary metabolites biosynthesis, transport and catabolism;; General function prediction only	--	--	--	--	Putative S-adenosyl-L-methionine-dependent methyltransferase;; Methyltransferase domain;; Methyltransferase domain	Probable methyltransferase PMT23 GN=At2g40280 OS=Arabidopsis thaliana (Mouse-ear cress) PE=2 SV=2	S	Function unknown	unknown protein [Oryza sativa Japonica Group]	Biological Process: signal transduction (GO:0007165);; Biological Process: plant-type hypersensitive response (GO:0009626);; Biological Process: response to endogenous stimulus (GO:0009719);; Biological Process: membrane organization (GO:0016044);; Biological Process: regulation of cellular metabolic process (GO:0031323);; Biological Process: regulation of defense response (GO:0031347);; Biologic…
PB.31626.4	0	0	0	0	0	0	0	[GR]	Carbohydrate transport and metabolism;; General function prediction only	--	--	--	--	--	Germin-like protein 5-1 (Precursor) OS=Oryza sativa subsp. japonica (Rice) PE=2 SV=1	S	Function unknown	germin-like protein 6a [Hordeum vulgare subsp. vulgare]	Cellular Component: plasma membrane (GO:0005886);; Molecular Function: transferase activity, transferring hexosyl groups (GO:0016758);; Biological Process: lipid glycosylation (GO:0030259);;
PB.17987.1	0	0	0	0	0	0	0	[L]	Replication, recombination and repair	--	--	[R]	General function prediction only	--	RNA-directed DNA polymerase homolog OS=Oenothera berteroana (Bertero&apos;s evening primrose) PE=4 SV=1	L	Replication, recombination and repair	PREDICTED: uncharacterized protein LOC101783348 [Setaria italica]	Molecular Function: superoxide dismutase activity (GO:0004784);; Cellular Component: plant-type cell wall (GO:0009505);; Cellular Component: cytoplasmic membrane-bounded vesicle (GO:0016023);; Molecular Function: manganese ion binding (GO:0030145);; Molecular Function: nutrient reservoir activity (GO:0045735);; Cellular Component: apoplast (GO:0048046);; Biological Process: oxidation-reduction pr…
PB.4338.1	0	0	0	0	0	0	0	--	--	--	--	--	--	Ulp1 protease family, C-terminal catalytic domain	--	S	Function unknown	putative transposon protein [Phyllostachys edulis]	Cellular Component: mitochondrion (GO:0005739);;
PB.191.32	0	0	0	0	0	0	0	--	--	--	--	--	--	Protein of unknown function (DUF1668)	--	S	Function unknown	hypothetical protein SORBIDRAFT_02g034610 [Sorghum bicolor]	Cellular Component: vacuole (GO:0005773);;
PB.7826.15	0	0	0	0	0	0	0	--	--	--	--	--	--	CAAD domains of cyanobacterial aminoacyl-tRNA synthetase	Protein CURVATURE THYLAKOID 1C, chloroplastic (Precursor) GN=CURT1C OS=Arabidopsis thaliana (Mouse-ear cress) PE=1 SV=1	S	Function unknown	unnamed protein product [Triticum aestivum]	--
PH02Gene22334.t1	0	0	0	0	0	0	0	[E]	Amino acid transport and metabolism	K01256|8.28531e-88|osa:4346337|Os08g0562700; K01256 aminopeptidase N [EC:3.4.11.2] (A)	Glutathione metabolism (ko00480)	[EO]	Amino acid transport and metabolism;; Posttranslational modification, protein turnover, chaperones	Peptidase family M1;; Peptidase MA superfamily	Puromycin-sensitive aminopeptidase OS=Oryza sativa subsp. japonica (Rice) PE=2 SV=1	E	Amino acid transport and metabolism	Os08g0562700 [Oryza sativa Japonica Group]	Biological Process: regulation of transcription, DNA-templated (GO:0006355);;
PB.8577.8	0	0	0	0	0	0	0	--	--	K09338|0|osa:4331345|Os03g0109400; K09338 homeobox-leucine zipper protein (A)	--	--	--	START domain;; Homeobox domain;; MEKHLA domain	Homeobox-leucine zipper protein HOX10 GN=HOX10 OS=Oryza sativa subsp. indica (Rice) PE=2 SV=2	K	Transcription	hypothetical protein OsI_09681 [Oryza sativa Indica Group]	Molecular Function: nucleotide binding (GO:0000166);; Molecular Function: nucleic acid binding (GO:0003676);; Biological Process: transport (GO:0006810);; Cellular Component: plastid (GO:0009536);;
PB.22588.2	0	0	0	0	0	0	0	--	--	--	--	--	--	CUE domain	--	S	Function unknown	PREDICTED: uncharacterized protein LOC100825830 [Brachypodium distachyon]	Molecular Function: binding (GO:0005488);;
PH02Gene42239.t1	0	0	0	0	0	0	0	[C]	Energy production and conversion	K02115|1.04319e-18|osa:4343366|Os07g0513000; K02115 F-type H+-transporting ATPase subunit gamma (A)	Oxidative phosphorylation (ko00190);; Photosynthesis (ko00195)	[C]	Energy production and conversion	ATP synthase	Inceptin (Precursor) OS=Zea mays (Maize) PE=1 SV=1	C	Energy production and conversion	hypothetical protein OsJ_24423 [Oryza sativa Japonica Group]	Molecular Function: nucleotide binding (GO:0000166);; Molecular Function: nucleic acid binding (GO:0003676);; Molecular Function: isomerase activity (GO:0016853);;
PH02Gene13431.t1	0	0	0	0	0	0	0	--	--	K08232|5.01994e-81|osa:4347885|Os09g0567300; K08232 monodehydroascorbate reductase (NADH) [EC:1.6.5.4] (A)	Ascorbate and aldarate metabolism (ko00053)	[R]	General function prediction only	Pyridine nucleotide-disulphide oxidoreductase;; Pyridine nucleotide-disulphide oxidoreductase	Probable monodehydroascorbate reductase, cytoplasmic isoform 3 GN=At3g52880 OS=Arabidopsis thaliana (Mouse-ear cress) PE=1 SV=1	S	Function unknown	Os09g0567300 [Oryza sativa Japonica Group]	Cellular Component: mitochondrion (GO:0005739);; Biological Process: anion transport (GO:0006820);; Cellular Component: chloroplast (GO:0009507);; Cellular Component: plastid envelope (GO:0009526);; Biological Process: response to bacterium (GO:0009617);; Molecular Function: channel activity (GO:0015267);; Cellular Component: integral component of membrane (GO:0016021);; Cellular Component: organ…
PB.35982.5	0	0	0	0	0	0	0	--	--	--	--	--	--	--	--	M	Cell wall/membrane/envelope biogenesis	PREDICTED: polygalacturonase At1g48100-like [Setaria italica]	Cellular Component: endoplasmic reticulum membrane (GO:0005789);; Biological Process: protein glycosylation (GO:0006486);; Biological Process: lipid metabolic process (GO:0006629);; Cellular Component: integral component of membrane (GO:0016021);; Molecular Function: oxidoreductase activity, acting on the CH-CH group of donors (GO:0016627);; Biological Process: oxidation-reduction process (GO:005…
PB.15110.3	0	0	0	0	0	0	0	--	--	--	--	--	--	GRAS domain family	Scarecrow-like protein 6 GN=SCL6 OS=Arabidopsis thaliana (Mouse-ear cress) PE=1 SV=1	S	Function unknown	PREDICTED: scarecrow-like protein 27 [Brachypodium distachyon]	Molecular Function: polygalacturonase activity (GO:0004650);; Cellular Component: extracellular region (GO:0005576);; Cellular Component: mitochondrion (GO:0005739);; Biological Process: carbohydrate metabolic process (GO:0005975);;
PH02Gene07759.t1	0	0	0	0	0	0	0	--	--	--	--	[R]	General function prediction only	10 TM Acyl Transferase domain found in Cas1p	--	S	Function unknown	PREDICTED: CAS1 domain-containing protein 1-like [Oryza brachyantha]	Molecular Function: protein serine/threonine kinase activity (GO:0004674);; Molecular Function: ATP binding (GO:0005524);; Cellular Component: plasma membrane (GO:0005886);; Biological Process: protein phosphorylation (GO:0006468);; Biological Process: response to salt stress (GO:0009651);;
PB.26644.10	0	0	0	0	0	0	0	[FE]	Nucleotide transport and metabolism;; Amino acid transport and metabolism	K00948|3.62278e-32|dosa:Os02t0127700-01|Os02g0127700; Similar to Ribose-phosphate pyrophosphokinase.; K00948 ribose-phosphate pyrophosphokinase [EC:2.7.6.1] (A)	Pentose phosphate pathway (ko00030);; Purine metabolism (ko00230);; Carbon metabolism (ko01200);; Biosynthesis of amino acids (ko01230)	[FE]	Nucleotide transport and metabolism;; Amino acid transport and metabolism	N-terminal domain of ribose phosphate pyrophosphokinase;; TB2/DP1, HVA22 family;; Leucine Rich Repeat	Ribose-phosphate pyrophosphokinase 1 GN=PRS1 OS=Spinacia oleracea (Spinach) PE=2 SV=1	S	Function unknown	hypothetical protein ZEAMMB73_106666 [Zea mays]	Molecular Function: sequence-specific DNA binding transcription factor activity (GO:0003700);; Molecular Function: ubiquitin thiolesterase activity (GO:0004221);; Biological Process: regulation of transcription, DNA-templated (GO:0006355);; Biological Process: ubiquitin-dependent protein catabolic process (GO:0006511);; Molecular Function: cysteine-type peptidase activity (GO:0008234);; Molecular…
PB.20226.8	0	0	0	0	0	0	0	[R]	General function prediction only	K13217|0|osa:4332022|Os03g0210400; K13217 pre-mRNA-processing factor 39 (A)	--	[A]	RNA processing and modification	--	Cleavage stimulation factor subunit 77 {ECO:0000303|PubMed:12379796} OS=Arabidopsis thaliana (Mouse-ear cress) PE=1 SV=1	A	RNA processing and modification	Os03g0210400 [Oryza sativa Japonica Group]	Molecular Function: magnesium ion binding (GO:0000287);; Molecular Function: protein serine/threonine kinase activity (GO:0004674);; Molecular Function: ribose phosphate diphosphokinase activity (GO:0004749);; Molecular Function: ATP binding (GO:0005524);; Biological Process: protein phosphorylation (GO:0006468);; Biological Process: ribonucleoside monophosphate biosynthetic process (GO:0009156);…
PB.16111.27	0	0	0	0	0	0	0	--	--	K12133|0|osa:4344703|Os08g0157600; K12133 MYB-related transcription factor LHY (A)	Circadian rhythm - plant (ko04712)	[O]	Posttranslational modification, protein turnover, chaperones	Myb-like DNA-binding domain	Protein LHY GN=LHY OS=Arabidopsis thaliana (Mouse-ear cress) PE=1 SV=2	K	Transcription	hypothetical protein OsI_27882 [Oryza sativa Indica Group]	Cellular Component: ubiquitin ligase complex (GO:0000151);; Molecular Function: signal transducer activity (GO:0004871);; Cellular Component: cytosol (GO:0005829);; Biological Process: ubiquitin-dependent protein catabolic process (GO:0006511);; Biological Process: signal transduction (GO:0007165);; Biological Process: glucuronoxylan metabolic process (GO:0010413);; Cellular Component: integral c…
PH02Gene42336.t1	0	0	0	0	0	0	0	--	--	K09286|1.86158e-34|sbi:SORBI_01g028930|SORBIDRAFT_01g028930, Sb01g028930; hypothetical protein; K09286 EREBP-like factor (A)	--	--	--	AP2 domain	Ethylene-responsive transcription factor 5 GN=MQL5_9 OS=Arabidopsis thaliana (Mouse-ear cress) PE=2 SV=1	S	Function unknown	hypothetical protein SORBIDRAFT_01g028930 [Sorghum bicolor]	Cellular Component: plasma membrane (GO:0005886);; Biological Process: response to light stimulus (GO:0009416);;
PB.25165.15	0	0	0	0	0	0	0	--	--	--	--	--	--	Plant protein of unknown function (DUF869)	Filament-like plant protein 7 GN=FPP7 OS=Arabidopsis thaliana (Mouse-ear cress) PE=3 SV=2	S	Function unknown	hypothetical protein OsI_17686 [Oryza sativa Indica Group]	Biological Process: nuclear division (GO:0000280);; Biological Process: cytokinesis by cell plate formation (GO:0000911);; Molecular Function: protein serine/threonine kinase activity (GO:0004674);; Molecular Function: ATP binding (GO:0005524);; Biological Process: DNA replication initiation (GO:0006270);; Biological Process: regulation of DNA replication (GO:0006275);; Biological Process: DNA me…
PH02Gene45326.t1	0	0	0	0	0	0	0	[RTKL]	General function prediction only;; Signal transduction mechanisms;; Transcription;; Replication, recombination and repair	--	--	[T]	Signal transduction mechanisms	Protein kinase domain;; Protein tyrosine kinase	Serine/threonine-protein kinase BLUS1 GN=BLUS1 OS=Arabidopsis thaliana (Mouse-ear cress) PE=1 SV=1	T	Signal transduction mechanisms	PREDICTED: LOW QUALITY PROTEIN: serine/threonine-protein kinase BLUS1-like [Oryza brachyantha]	Molecular Function: nucleotide binding (GO:0000166);; Molecular Function: alcohol dehydrogenase activity, zinc-dependent (GO:0004024);; Molecular Function: polygalacturonase activity (GO:0004650);; Cellular Component: extracellular region (GO:0005576);; Biological Process: carbohydrate metabolic process (GO:0005975);; Molecular Function: zinc ion binding (GO:0008270);; Biological Process: oxidati…
PH02Gene16572.t1	0	0	0	0	0	0	0	--	--	--	--	--	--	Protein of unknown function (DUF679)	--	S	Function unknown	hypothetical protein F775_17628 [Aegilops tauschii]	Molecular Function: acetylglucosaminyltransferase activity (GO:0008375);; Cellular Component: membrane (GO:0016020);; Cellular Component: cytoplasmic membrane-bounded vesicle (GO:0016023);;
PH02Gene31018.t1	0	0	0	0	0	0	0	[J]	Translation, ribosomal structure and biogenesis	K10760|2.44288e-144|zma:103646537|adenylate isopentenyltransferase 5, chloroplastic-like; K10760 adenylate isopentenyltransferase (cytokinin synthase) (A)	Zeatin biosynthesis (ko00908)	[J]	Translation, ribosomal structure and biogenesis	IPP transferase;; Isopentenyl transferase	Adenylate isopentenyltransferase 5, chloroplastic (Precursor) GN=IPT5 OS=Arabidopsis thaliana (Mouse-ear cress) PE=1 SV=2	J	Translation, ribosomal structure and biogenesis	predicted protein [Hordeum vulgare subsp. vulgare]	Cellular Component: plastid (GO:0009536);; Cellular Component: membrane (GO:0016020);;
PH02Gene39235.t1	0	0	0	0	0	0	0	[M]	Cell wall/membrane/envelope biogenesis	K00820|7.66235e-24|obr:102717572|glutamine--fructose-6-phosphate aminotransferase [isomerizing] 2-like; K00820 glucosamine--fructose-6-phosphate aminotransferase (isomerizing) [EC:2.6.1.16] (A)	Alanine, aspartate and glutamate metabolism (ko00250);; Amino sugar and nucleotide sugar metabolism (ko00520)	[M]	Cell wall/membrane/envelope biogenesis	--	--	M	Cell wall/membrane/envelope biogenesis	PREDICTED: glutamine--fructose-6-phosphate aminotransferase [isomerizing] 2-like [Oryza brachyantha]	Cellular Component: nucleus (GO:0005634);; Cellular Component: vacuole (GO:0005773);; Cellular Component: peroxisome (GO:0005777);; Molecular Function: glycolate oxidase activity (GO:0008891);; Cellular Component: chloroplast stroma (GO:0009570);; Biological Process: oxidative photosynthetic carbon pathway (GO:0009854);; Biological Process: regulation of photosynthesis (GO:0010109);; Molecular Fu…
PH02Gene09021.t1	0	0	0	0	0	0	0	--	--	--	--	--	--	Transcriptional regulator of RNA polII, SAGA, subunit	--	S	Function unknown	PREDICTED: uncharacterized protein LOC101758965 isoform X1 [Setaria italica]	Molecular Function: nucleotide binding (GO:0000166);; Cellular Component: nuclear chromosome (GO:0000228);; Molecular Function: protein serine/threonine kinase activity (GO:0004674);; Biological Process: DNA replication (GO:0006260);; Biological Process: double-strand break repair (GO:0006302);; Biological Process: DNA recombination (GO:0006310);; Biological Process: regulation of transcription, …
PH02Gene09050.t1	0	0	0	0	0	0	0	--	--	--	--	--	--	Transferase family	3&apos;-N-debenzoyl-2&apos;-deoxytaxol N-benzoyltransferase GN=TAX10 OS=Taxus canadensis (Canadian yew) PE=1 SV=1	S	Function unknown	hypothetical protein OsI_00639 [Oryza sativa Indica Group]	--
PH02Gene45272.t1	0	0	0	0	0	0	0	--	--	--	--	--	--	--	--	S	Function unknown	Os10g0580900 [Oryza sativa Japonica Group]	Cellular Component: vacuole (GO:0005773);; Cellular Component: integral component of membrane (GO:0016021);; Cellular Component: cytoplasmic membrane-bounded vesicle (GO:0016023);; Biological Process: viral replication complex formation and maintenance (GO:0046786);;
PH02Gene07914.t1	0	0	0	0	0	0	0	--	--	--	--	--	--	--	--	--	--	hypothetical protein OsI_04726 [Oryza sativa Indica Group]	Molecular Function: nucleotidyltransferase activity (GO:0016779);;
PB.17361.22	0	0	0	0	0	0	0	--	--	--	--	[F]	Nucleotide transport and metabolism	Permease family	Nucleobase-ascorbate transporter 6 GN=NAT6 OS=Arabidopsis thaliana (Mouse-ear cress) PE=2 SV=2	F	Nucleotide transport and metabolism	Os09g0381100 [Oryza sativa Japonica Group]	Cellular Component: membrane (GO:0016020);; Cellular Component: cytoplasmic membrane-bounded vesicle (GO:0016023);;
PB.31809.2	0	0	0	0	0	0	0	--	--	--	--	--	--	--	36.4 kDa proline-rich protein GN=TPRP-F1 OS=Solanum lycopersicum (Tomato) PE=2 SV=1	S	Function unknown	PREDICTED: 36.4 kDa proline-rich protein-like [Setaria italica]	Biological Process: response to nematode (GO:0009624);; Cellular Component: plant-type vacuole membrane (GO:0009705);; Biological Process: response to zinc ion (GO:0010043);; Cellular Component: integral component of membrane (GO:0016021);; Biological Process: zinc ion homeostasis (GO:0055069);; Biological Process: transmembrane transport (GO:0055085);; Biological Process: response to karrikin (G…
PH02Gene42852.t1	0	0	0	0	0	0	0	[R]	General function prediction only	--	--	--	--	Domain of unknown function (DUF3411);; WD domain, G-beta repeat	Coatomer subunit beta&apos;-1 GN=OSJNBa0007O20.8-1 OS=Oryza sativa subsp. japonica (Rice) PE=2 SV=1	--	--	PREDICTED: uncharacterized protein LOC102710038, partial [Oryza brachyantha]	Molecular Function: nucleotide binding (GO:0000166);; Molecular Function: phosphogluconate dehydrogenase (decarboxylating) activity (GO:0004616);; Cellular Component: mitochondrion (GO:0005739);; Biological Process: pentose-phosphate shunt (GO:0006098);; Biological Process: valine metabolic process (GO:0006573);; Molecular Function: 3-hydroxyisobutyrate dehydrogenase activity (GO:0008442);; Cellu…
PB.24851.9	0	0	0	0	0	0	0	--	--	--	--	--	--	MULE transposase domain;; FAR1 DNA-binding domain;; SWIM zinc finger	Protein FAR1-RELATED SEQUENCE 6 GN=FRS6 OS=Arabidopsis thaliana (Mouse-ear cress) PE=2 SV=1	S	Function unknown	hypothetical protein SORBIDRAFT_06g020040 [Sorghum bicolor]	Cellular Component: mitochondrion (GO:0005739);; Molecular Function: purine ribonucleoside binding (GO:0032550);; Molecular Function: adenyl ribonucleotide binding (GO:0032559);; Molecular Function: anion binding (GO:0043168);;
PB.14193.3	0	0	0	0	0	0	0	--	--	K17987|0|bdi:100826577|uncharacterized LOC100826577; K17987 next to BRCA1 gene 1 protein (A)	--	[S]	Function unknown	UBA/TS-N domain;; Zinc finger, ZZ type;; PB1 domain	--	S	Function unknown	ubiquitin-associated protein [Triticum aestivum]	Molecular Function: sequence-specific DNA binding transcription factor activity (GO:0003700);; Cellular Component: nucleus (GO:0005634);; Molecular Function: zinc ion binding (GO:0008270);; Molecular Function: sequence-specific DNA binding (GO:0043565);; Biological Process: positive regulation of transcription, DNA-templated (GO:0045893);;
PH02Gene48724.t1	0	0	0	0	0	0	0	--	--	K18624|1.13201e-33|bdi:100830732|macrophage erythroblast attacher; K18624 macrophage erythroblast attacher (A)	--	[S]	Function unknown	--	--	S	Function unknown	Macrophage erythroblast attacher [Triticum urartu]	Cellular Component: mitochondrion (GO:0005739);; Cellular Component: integral component of membrane (GO:0016021);;
PH02Gene41498.t1	0	0	0	0	0	0	0	--	--	--	--	--	--	D-mannose binding lectin;; S-locus glycoprotein family	Putative receptor protein kinase ZmPK1 (Precursor) GN=PK1 OS=Zea mays (Maize) PE=2 SV=2	T	Signal transduction mechanisms	unnamed protein product [Triticum aestivum]	Cellular Component: cytosol (GO:0005829);; Cellular Component: plastid (GO:0009536);;
PH02Gene36926.t1	0	0	0	0	0	0	0	--	--	K14306|1.02722e-25|obr:102719630|nuclear pore glycoprotein p62-like; K14306 nuclear pore complex protein Nup62 (A)	RNA transport (ko03013)	--	--	Nsp1-like C-terminal region	Nuclear pore complex protein NUP62 {ECO:0000303|PubMed:21189294} OS=Arabidopsis thaliana (Mouse-ear cress) PE=1 SV=1	U	Intracellular trafficking, secretion, and vesicular transport	PREDICTED: nuclear pore glycoprotein p62-like [Oryza brachyantha]	Molecular Function: nucleotide binding (GO:0000166);; Molecular Function: methylenetetrahydrofolate dehydrogenase (NADP+) activity (GO:0004488);; Cellular Component: cytosol (GO:0005829);; Biological Process: folic acid-containing compound biosynthetic process (GO:0009396);; Cellular Component: chloroplast (GO:0009507);; Molecular Function: hydrolase activity (GO:0016787);; Biological Process: cy…
PB.17379.2	0	0	0	0	0	0	0	--	--	K09286|1.51752e-61|bdi:100838838|ethylene-responsive transcription factor RAP2-13-like; K09286 EREBP-like factor (A)	--	--	--	AP2 domain	Ethylene-responsive transcription factor ERF060 GN=ERF060 OS=Arabidopsis thaliana (Mouse-ear cress) PE=2 SV=1	K	Transcription	drought-responsive factor-like transcription factor DRFL1a [Triticum aestivum]	Molecular Function: phosphatidylinositol-3-phosphatase activity (GO:0004438);; Molecular Function: protein tyrosine phosphatase activity (GO:0004725);; Biological Process: peptidyl-tyrosine dephosphorylation (GO:0035335);; Molecular Function: phosphatidylinositol-3,5-bisphosphate 3-phosphatase activity (GO:0052629);;
PB.8691.8	0	0	0	0	0	0	0	[RTKL]	General function prediction only;; Signal transduction mechanisms;; Transcription;; Replication, recombination and repair	K08857|0|obr:102712065|serine/threonine-protein kinase Nek1-like; K08857 NIMA (never in mitosis gene a)-related kinase [EC:2.7.11.1] (A)	--	--	--	Protein kinase domain;; Protein tyrosine kinase;; Kinase-like	Serine/threonine-protein kinase Nek2 GN=OsJ_035350 OS=Oryza sativa subsp. japonica (Rice) PE=2 SV=1	T	Signal transduction mechanisms	PREDICTED: serine/threonine-protein kinase Nek1-like [Oryza brachyantha]	Cellular Component: cytoplasmic membrane-bounded vesicle (GO:0016023);;
PH02Gene43741.t1	0	0	0	0	0	0	0	[E]	Amino acid transport and metabolism	K00640|4.28535e-40|sbi:SORBI_01g048040|SORBIDRAFT_01g048040, Sb01g048040; hypothetical protein; K00640 serine O-acetyltransferase [EC:2.3.1.30] (A)	Cysteine and methionine metabolism (ko00270);; Sulfur metabolism (ko00920);; Carbon metabolism (ko01200);; Biosynthesis of amino acids (ko01230)	[E]	Amino acid transport and metabolism	Serine acetyltransferase, N-terminal	Probable serine acetyltransferase 2 GN=OJ1006F06.16 OS=Oryza sativa subsp. japonica (Rice) PE=2 SV=1	E	Amino acid transport and metabolism	hypothetical protein SORBIDRAFT_01g048040 [Sorghum bicolor]	Cellular Component: nucleolus (GO:0005730);; Biological Process: fatty acid catabolic process (GO:0009062);; Biological Process: response to salt stress (GO:0009651);; Biological Process: response to abscisic acid (GO:0009737);;
PB.36339.2	0	0	0	0	0	0	0	[MG]	Cell wall/membrane/envelope biogenesis;; Carbohydrate transport and metabolism	--	--	[GM]	Carbohydrate transport and metabolism;; Cell wall/membrane/envelope biogenesis	NAD dependent epimerase/dehydratase family;; 3-beta hydroxysteroid dehydrogenase/isomerase family;; Male sterility protein;; RmlD substrate binding domain;; Polysaccharide biosynthesis protein	UDP-glucuronic acid decarboxylase 2 GN=F26K9_260 OS=Arabidopsis thaliana (Mouse-ear cress) PE=1 SV=1	M	Cell wall/membrane/envelope biogenesis	PREDICTED: UDP-glucuronic acid decarboxylase 2-like [Setaria italica]	Molecular Function: monooxygenase activity (GO:0004497);; Molecular Function: iron ion binding (GO:0005506);; Cellular Component: mitochondrion (GO:0005739);; Molecular Function: electron carrier activity (GO:0009055);; Cellular Component: chloroplast thylakoid membrane (GO:0009535);; Biological Process: response to wounding (GO:0009611);; Biological Process: response to fungus (GO:0009620);; Bio…
PH02Gene17141.t1	0	0	0	0	0	0	0	--	--	--	--	--	--	Domain of unknown function (DUF4228)	--	S	Function unknown	hypothetical protein SORBIDRAFT_10g022510 [Sorghum bicolor]	Molecular Function: nucleic acid binding (GO:0003676);; Molecular Function: catalytic activity (GO:0003824);; Biological Process: DNA metabolic process (GO:0006259);;
PB.13500.7	0	0	0	0	0	0	0	[F]	Nucleotide transport and metabolism	--	--	[TZ]	Signal transduction mechanisms;; Cytoskeleton	Phosphoribulokinase / Uridine kinase family;; AAA domain;; AAA domain;; AAA domain;; Zeta toxin;; AAA domain;; ATPase family associated with various cellular activities (AAA);; AAA domain (dynein-related subfamily);; NACHT domain;; Molybdopterin guanine dinucleotide synthesis protein B	Putative uracil phosphoribosyltransferase GN=UKL3 OS=Arabidopsis thaliana (Mouse-ear cress) PE=2 SV=1	F	Nucleotide transport and metabolism	PREDICTED: uncharacterized protein LOC103641538 isoform X1 [Zea mays]	Cellular Component: plastid (GO:0009536);;
PB.9932.9	0	0	0	0	0	0	0	--	--	--	--	--	--	Terpene synthase family, metal binding domain;; Terpene synthase, N-terminal domain	Alpha-terpineol synthase, chloroplastic (Precursor) OS=Magnolia grandiflora (Southern magnolia) PE=1 SV=1	O	Posttranslational modification, protein turnover, chaperones	hypothetical protein SORBIDRAFT_06g002820 [Sorghum bicolor]	Molecular Function: DNA binding (GO:0003677);; Molecular Function: helicase activity (GO:0004386);; Molecular Function: ATP binding (GO:0005524);; Biological Process: gravitropism (GO:0009630);;
PH02Gene50268.t1	0	0	0	0	0	0	0	[E]	Amino acid transport and metabolism	K00600|1.20187e-41|sita:101758360|serine hydroxymethyltransferase, mitochondrial-like; K00600 glycine hydroxymethyltransferase [EC:2.1.2.1] (A)	Glycine, serine and threonine metabolism (ko00260);; Cyanoamino acid metabolism (ko00460);; Glyoxylate and dicarboxylate metabolism (ko00630);; One carbon pool by folate (ko00670);; Carbon metabolism (ko01200);; Biosynthesis of amino acids (ko01230)	[E]	Amino acid transport and metabolism	Serine hydroxymethyltransferase	Serine hydroxymethyltransferase 1, mitochondrial (Precursor) GN=F20D10.50 OS=Arabidopsis thaliana (Mouse-ear cress) PE=1 SV=1	E	Amino acid transport and metabolism	PREDICTED: serine hydroxymethyltransferase, mitochondrial-like [Setaria italica]	Cellular Component: mitochondrion (GO:0005739);; Molecular Function: alternative oxidase activity (GO:0009916);; Cellular Component: integral component of membrane (GO:0016021);; Biological Process: electron transport chain (GO:0022900);; Molecular Function: metal ion binding (GO:0046872);; Cellular Component: respiratory chain (GO:0070469);;
PB.24295.3	0	0	0	0	0	0	0	[O]	Posttranslational modification, protein turnover, chaperones	--	--	--	--	ACT domain;; ACT domain;; ACT domain	ACT domain-containing protein ACR4 {ECO:0000305} OS=Arabidopsis thaliana (Mouse-ear cress) PE=2 SV=1	S	Function unknown	predicted protein [Hordeum vulgare subsp. vulgare]	Cellular Component: mitochondrion (GO:0005739);; Biological Process: glycine metabolic process (GO:0006544);; Biological Process: cellular aromatic compound metabolic process (GO:0006725);; Biological Process: one-carbon metabolic process (GO:0006730);; Biological Process: defense response (GO:0006952);; Cellular Component: chloroplast (GO:0009507);; Biological Process: response to carbohydrate (…
PH02Gene44175.t1	0	0	0	0	0	0	0	[R]	General function prediction only	--	--	[I]	Lipid transport and metabolism	Alpha/beta hydrolase family;; Alpha/beta hydrolase family;; alpha/beta hydrolase fold	--	S	Function unknown	PREDICTED: bifunctional epoxide hydrolase 2-like [Setaria italica]	Cellular Component: mitochondrion (GO:0005739);; Cellular Component: plasma membrane (GO:0005886);;
PB.20062.10	0	0	0	0	0	0	0	--	--	--	--	[TU]	Signal transduction mechanisms;; Intracellular trafficking, secretion, and vesicular transport	ANTH domain	Probable clathrin assembly protein At4g32285 GN=At4g32285 OS=Arabidopsis thaliana (Mouse-ear cress) PE=1 SV=2	U	Intracellular trafficking, secretion, and vesicular transport	Os03g0275500 [Oryza sativa Japonica Group]	Cellular Component: mitochondrion (GO:0005739);; Cellular Component: vacuole (GO:0005773);;
PB.18935.4	0	0	0	0	0	0	0	--	--	--	--	--	--	BTB/POZ domain;; BTB And C-terminal Kelch	BTB/POZ domain-containing protein POB1 GN=POB1 OS=Arabidopsis thaliana (Mouse-ear cress) PE=2 SV=2	S	Function unknown	PREDICTED: BTB/POZ domain-containing protein POB1 [Brachypodium distachyon]	Cellular Component: membrane (GO:0016020);; Cellular Component: cytoplasmic membrane-bounded vesicle (GO:0016023);; Molecular Function: kinase activity (GO:0016301);; Biological Process: phosphorylation (GO:0016310);;
PB.8619.6	0	0	0	0	0	0	0	[R]	General function prediction only	K03364|0|osa:4331448|Os03g0123300; K03364 cell division cycle 20-like protein 1, cofactor of APC complex (A)	Ubiquitin mediated proteolysis (ko04120)	[DO]	Cell cycle control, cell division, chromosome partitioning;; Posttranslational modification, protein turnover, chaperones	WD domain, G-beta repeat;; Eukaryotic translation initiation factor eIF2A	Protein FIZZY-RELATED 2 GN=F7H19.90 OS=Arabidopsis thaliana (Mouse-ear cress) PE=1 SV=1	S	Function unknown	PREDICTED: protein FIZZY-RELATED 2-like isoform X3 [Setaria italica]	Cellular Component: mitochondrion (GO:0005739);; Cellular Component: membrane (GO:0016020);;
PB.36498.8	0	0	0	0	0	0	0	--	--	--	--	[U]	Intracellular trafficking, secretion, and vesicular transport	Rab-GTPase-TBC domain	--	S	Function unknown	PREDICTED: TBC1 domain family member 10B-like [Setaria italica]	Biological Process: cytokinesis by cell plate formation (GO:0000911);; Molecular Function: transporter activity (GO:0005215);; Molecular Function: ATP binding (GO:0005524);; Cellular Component: nucleus (GO:0005634);; Cellular Component: chromosome (GO:0005694);; Biological Process: DNA replication initiation (GO:0006270);; Biological Process: regulation of DNA replication (GO:0006275);; Biologica…
PB.28298.2	0	0	0	0	0	0	0	--	--	--	--	[R]	General function prediction only	--	--	L	Replication, recombination and repair	putative retrotransposon protein [Phyllostachys edulis]	--
PB.34650.5	0	0	0	0	0	0	0	[E]	Amino acid transport and metabolism	K01583|0|osa:4340008|Os06g0131300; K01583 arginine decarboxylase [EC:4.1.1.19] (A)	Arginine and proline metabolism (ko00330)	--	--	Pyridoxal-dependent decarboxylase, pyridoxal binding domain;; Pyridoxal-dependent decarboxylase, C-terminal sheet domain	Arginine decarboxylase 1 GN=P0493C11.18 OS=Oryza sativa subsp. japonica (Rice) PE=1 SV=1	E	Amino acid transport and metabolism	Os06g0131300 [Oryza sativa Japonica Group]	Cellular Component: plant-type vacuole (GO:0000325);; Molecular Function: ATP binding (GO:0005524);; Cellular Component: cell wall (GO:0005618);; Cellular Component: vacuolar membrane (GO:0005774);; Cellular Component: plasma membrane (GO:0005886);; Biological Process: Golgi organization (GO:0007030);; Biological Process: pollen development (GO:0009555);; Biological Process: response to salt stre…
PB.11243.19	0	0	0	0	0	0	0	--	--	--	--	[U]	Intracellular trafficking, secretion, and vesicular transport	Vps53-like, N-terminal;; Protein of unknown function N-terminal domain (DUF2450)	Vacuolar protein sorting-associated protein 53 A OS=Arabidopsis thaliana (Mouse-ear cress) PE=1 SV=1	U	Intracellular trafficking, secretion, and vesicular transport	--	Cellular Component: nucleolus organizer region (GO:0005731);; Cellular Component: mitochondrion (GO:0005739);; Biological Process: male meiosis (GO:0007140);; Biological Process: female meiotic division (GO:0007143);; Biological Process: megagametogenesis (GO:0009561);; Biological Process: gene silencing by RNA (GO:0031047);; Biological Process: histone H3-K9 demethylation (GO:0033169);; Molecula…
PH02Gene02613.t1	0	0	0	0	0	0	0	[G]	Carbohydrate transport and metabolism	K00134|6.41057e-31|osa:4344564|Os08g0126300; K00134 glyceraldehyde 3-phosphate dehydrogenase [EC:1.2.1.12] (A)	Glycolysis / Gluconeogenesis (ko00010);; Carbon fixation in photosynthetic organisms (ko00710);; Carbon metabolism (ko01200);; Biosynthesis of amino acids (ko01230)	[G]	Carbohydrate transport and metabolism	Glyceraldehyde 3-phosphate dehydrogenase, NAD binding domain	Glyceraldehyde-3-phosphate dehydrogenase, cytosolic GN=GAPC OS=Oryza sativa subsp. indica (Rice) PE=2 SV=1	G	Carbohydrate transport and metabolism	Glyceraldehyde-3-phosphate dehydrogenase-2C cytosolic [Gossypium arboreum]	Biological Process: rRNA processing (GO:0006364);; Cellular Component: chloroplast thylakoid membrane (GO:0009535);; Biological Process: chloroplast relocation (GO:0009902);; Cellular Component: chloroplast envelope (GO:0009941);; Biological Process: thylakoid membrane organization (GO:0010027);; Biological Process: photosystem II assembly (GO:0010207);; Molecular Function: P-P-bond-hydrolysis-dr…
PH02Gene47332.t1	0	0	0	0	0	0	0	[RTKL]	General function prediction only;; Signal transduction mechanisms;; Transcription;; Replication, recombination and repair	--	--	[T]	Signal transduction mechanisms	Protein kinase domain;; Protein tyrosine kinase	Proline-rich receptor-like protein kinase PERK4 GN=PERK4 OS=Arabidopsis thaliana (Mouse-ear cress) PE=1 SV=1	T	Signal transduction mechanisms	PREDICTED: proline-rich receptor-like protein kinase PERK4-like [Setaria italica]	Molecular Function: glyceraldehyde-3-phosphate dehydrogenase (NAD+) (phosphorylating) activity (GO:0004365);; Cellular Component: cytoplasm (GO:0005737);; Biological Process: glycolytic process (GO:0006096);; Molecular Function: NADP binding (GO:0050661);; Molecular Function: NAD binding (GO:0051287);; Biological Process: oxidation-reduction process (GO:0055114);;
PB.19108.22	0	0	0	0	0	0	0	[R]	General function prediction only	K16302|5.30759e-75|obr:102717248|DUF21 domain-containing protein At4g14240-like; K16302 metal transporter CNNM (A)	--	[S]	Function unknown	--	DUF21 domain-containing protein At4g14240 OS=Arabidopsis thaliana (Mouse-ear cress) PE=1 SV=1	P	Inorganic ion transport and metabolism	hypothetical protein OsI_19861 [Oryza sativa Indica Group]	Molecular Function: DNA binding (GO:0003677);; Molecular Function: protein serine/threonine kinase activity (GO:0004674);; Molecular Function: ATP binding (GO:0005524);; Cellular Component: nucleus (GO:0005634);; Cellular Component: plasma membrane (GO:0005886);; Biological Process: DNA methylation (GO:0006306);; Biological Process: protein phosphorylation (GO:0006468);; Molecular Function: methy…
PB.3110.80	0	0	0	0	0	0	0	--	--	--	--	--	--	NB-ARC domain;; AAA domain;; AAA ATPase domain;; NACHT domain	Putative disease resistance RPP13-like protein 1 GN=RPPL1 OS=Arabidopsis thaliana (Mouse-ear cress) PE=3 SV=1	S	Function unknown	Putative disease resistance protein RGA3 [Triticum urartu]	--
PH02Gene17897.t1	0	0	0	0	0	0	0	[O]	Posttranslational modification, protein turnover, chaperones	--	--	--	--	Subtilase family;; Peptidase inhibitor I9;; PA domain	Subtilisin-like protease (Precursor) GN=At5g67360 OS=Arabidopsis thaliana (Mouse-ear cress) PE=1 SV=1	O	Posttranslational modification, protein turnover, chaperones	hypothetical protein SHCRBa_028_H13_F_280 [Saccharum hybrid cultivar R570]	Biological Process: defense response (GO:0006952);; Cellular Component: cytoplasmic membrane-bounded vesicle (GO:0016023);; Molecular Function: ADP binding (GO:0043531);;
PB.18326.3	0	0	0	0	0	0	0	[O]	Posttranslational modification, protein turnover, chaperones	K09496|0|osa:4329211|Os02g0332200; K09496 T-complex protein 1 subunit delta (A)	--	[O]	Posttranslational modification, protein turnover, chaperones	TCP-1/cpn60 chaperonin family	T-complex protein 1 subunit delta {ECO:0000303|PubMed:11599560} GN=MRC8 OS=Arabidopsis thaliana (Mouse-ear cress) PE=1 SV=1	O	Posttranslational modification, protein turnover, chaperones	Os02g0332200 [Oryza sativa Japonica Group]	Cellular Component: mitochondrion (GO:0005739);;
PB.26738.4	0	0	0	0	0	0	0	[R]	General function prediction only	K15026|0|sita:101761519|eukaryotic translation initiation factor 2A-like; K15026 translation initiation factor 2A (A)	--	[J]	Translation, ribosomal structure and biogenesis	Eukaryotic translation initiation factor eIF2A;; Eukaryotic translation initiation factor eIF2A	--	J	Translation, ribosomal structure and biogenesis	hypothetical protein OsI_07992 [Oryza sativa Indica Group]	Molecular Function: ubiquitin thiolesterase activity (GO:0004221);; Molecular Function: ubiquitin-specific protease activity (GO:0004843);; Cellular Component: nucleus (GO:0005634);; Cellular Component: cytoplasm (GO:0005737);; Biological Process: ubiquitin-dependent protein catabolic process (GO:0006511);; Molecular Function: omega peptidase activity (GO:0008242);; Biological Process: shoot syst…
PB.8172.2	0	0	0	0	0	0	0	[T]	Signal transduction mechanisms	--	--	--	--	CHASE domain;; Histidine kinase-, DNA gyrase B-, and HSP90-like ATPase;; Response regulator receiver domain;; His Kinase A (phospho-acceptor) domain	Histidine kinase 3 GN=F17L21.11 OS=Arabidopsis thaliana (Mouse-ear cress) PE=1 SV=1	T	Signal transduction mechanisms	--	Molecular Function: ATP binding (GO:0005524);; Biological Process: defense response (GO:0006952);; Cellular Component: cytoplasmic membrane-bounded vesicle (GO:0016023);; Molecular Function: nucleoside-triphosphatase activity (GO:0017111);; Molecular Function: ADP binding (GO:0043531);;
PB.12593.2	0	0	0	0	0	0	0	--	--	K10750|0|obr:102707167|chromatin assembly factor 1 subunit FSM-like; K10750 chromatin assembly factor 1 subunit A (A)	--	[B]	Chromatin structure and dynamics	Chromatin assembly factor 1 subunit A	Chromatin assembly factor 1 subunit FSM OS=Oryza sativa subsp. japonica (Rice) PE=2 SV=1	K	Transcription	PREDICTED: chromatin assembly factor 1 subunit FSM-like isoform X1 [Oryza brachyantha]	Molecular Function: phosphorelay sensor kinase activity (GO:0000155);; Molecular Function: phosphorelay response regulator activity (GO:0000156);; Biological Process: response to superoxide (GO:0000303);; Molecular Function: osmosensor activity (GO:0005034);; Molecular Function: ATP binding (GO:0005524);; Cellular Component: mitochondrion (GO:0005739);; Cellular Component: plasma membrane (GO:000…
PH02Gene31882.t1	0	0	0	0	0	0	0	[RTKL]	General function prediction only;; Signal transduction mechanisms;; Transcription;; Replication, recombination and repair	--	--	--	--	Protein kinase domain;; Protein tyrosine kinase;; Leucine rich repeat;; Leucine Rich repeats (2 copies);; Leucine Rich Repeat;; Leucine rich repeat;; Leucine Rich repeat	Tyrosine-sulfated glycopeptide receptor 1 GN=PSYR1 OS=Arabidopsis thaliana (Mouse-ear cress) PE=2 SV=1	S	Function unknown	putative leucine-rich repeat receptor-like kinase [Oryza sativa Indica Group]	--
PB.25764.4	0	0	0	0	0	0	0	--	--	K13783|0|osa:4336618|Os04g0555300; K13783 MFS transporter, OPA family, solute carrier family 37 (glycerol-3-phosphate transporter), member 1/2 (A)	--	[G]	Carbohydrate transport and metabolism	Major Facilitator Superfamily	Putative glycerol-3-phosphate transporter 1 GN=At3g47420 OS=Arabidopsis thaliana (Mouse-ear cress) PE=2 SV=1	G	Carbohydrate transport and metabolism	hypothetical protein OsI_16932 [Oryza sativa Indica Group]	Molecular Function: peptide receptor activity (GO:0001653);; Molecular Function: protein serine/threonine kinase activity (GO:0004674);; Molecular Function: transmembrane signaling receptor activity (GO:0004888);; Molecular Function: ATP binding (GO:0005524);; Biological Process: protein phosphorylation (GO:0006468);; Biological Process: response to wounding (GO:0009611);; Cellular Component: int…
PB.15485.4	0	0	0	0	0	0	0	[RTKL]	General function prediction only;; Signal transduction mechanisms;; Transcription;; Replication, recombination and repair	K08959|0|bdi:100838101|casein kinase I isoform alpha-like; K08959 casein kinase 1, delta [EC:2.7.11.1] (A)	--	[T]	Signal transduction mechanisms	Protein kinase domain;; Protein tyrosine kinase;; Casein kinase 1 gamma C terminal	Casein kinase I isoform delta-like GN=At4g26100 OS=Arabidopsis thaliana (Mouse-ear cress) PE=2 SV=2	T	Signal transduction mechanisms	PREDICTED: casein kinase I isoform alpha-like [Brachypodium distachyon]	Molecular Function: transferase activity (GO:0016740);;
PH02Gene24062.t1	0	0	0	0	0	0	0	[I]	Lipid transport and metabolism	K02372|1.47657e-45|tcc:TCM_046682|Thioesterase superfamily protein isoform 1; K02372 3-hydroxyacyl-[acyl-carrier-protein] dehydratase [EC:4.2.1.59] (A)	Fatty acid biosynthesis (ko00061);; Biotin metabolism (ko00780);; Fatty acid metabolism (ko01212)	--	--	FabA-like domain	--	I	Lipid transport and metabolism	PREDICTED: uncharacterized protein LOC104106427 [Nicotiana tomentosiformis]	Cellular Component: integral component of membrane (GO:0016021);; Cellular Component: cytoplasmic membrane-bounded vesicle (GO:0016023);;
PB.17899.13	0	0	0	0	0	0	0	--	--	--	--	[T]	Signal transduction mechanisms	NB-ARC domain;; Leucine Rich repeats (2 copies);; Leucine rich repeat;; AAA domain;; Leucine Rich Repeat	Disease resistance protein RPM1 GN=F17A9.20 OS=Arabidopsis thaliana (Mouse-ear cress) PE=1 SV=1	S	Function unknown	hypothetical protein OsI_36459 [Oryza sativa Indica Group]	Molecular Function: nucleotide binding (GO:0000166);; Cellular Component: heterotrimeric G-protein complex (GO:0005834);; Cellular Component: Cul4-RING E3 ubiquitin ligase complex (GO:0080008);;
PH02Gene33916.t1	0	0	0	0	0	0	0	--	--	--	--	[R]	General function prediction only	PPR repeat family;; PPR repeat;; PPR repeat;; Pentatricopeptide repeat domain;; Tetratricopeptide repeat	Putative pentatricopeptide repeat-containing protein At1g16830 GN=At1g16830 OS=Arabidopsis thaliana (Mouse-ear cress) PE=3 SV=2	S	Function unknown	PREDICTED: putative pentatricopeptide repeat-containing protein At1g16830 [Brachypodium distachyon]	Molecular Function: structural molecule activity (GO:0005198);; Biological Process: intracellular protein transport (GO:0006886);; Biological Process: vesicle-mediated transport (GO:0016192);; Cellular Component: membrane coat (GO:0030117);; Cellular Component: COPI-coated vesicle membrane (GO:0030663);;
PH02Gene48789.t1	0	0	0	0	0	0	0	[O]	Posttranslational modification, protein turnover, chaperones	K12733|1.15678e-60|osa:4346316|Os08g0559400; K12733 peptidyl-prolyl cis-trans isomerase-like 1 [EC:5.2.1.8] (A)	Spliceosome (ko03040)	[O]	Posttranslational modification, protein turnover, chaperones	Cyclophilin type peptidyl-prolyl cis-trans isomerase/CLD	Peptidyl-prolyl cis-trans isomerase CYP18-2 GN=CYP18-2 OS=Arabidopsis thaliana (Mouse-ear cress) PE=2 SV=1	O	Posttranslational modification, protein turnover, chaperones	SKIP interacting protein 12 [Oryza sativa]	Molecular Function: ubiquitin-protein transferase activity (GO:0004842);; Cellular Component: cytoplasm (GO:0005737);; Biological Process: ubiquitin-dependent protein catabolic process (GO:0006511);; Biological Process: response to stress (GO:0006950);; Biological Process: cellular component organization (GO:0016043);; Molecular Function: ubiquitin protein ligase binding (GO:0031625);; Biological…
PH02Gene48806.t1	0	0	0	0	0	0	0	[RTKL]	General function prediction only;; Signal transduction mechanisms;; Transcription;; Replication, recombination and repair	--	--	[T]	Signal transduction mechanisms	Protein tyrosine kinase;; Protein kinase domain;; Exportin 1-like protein	Serine/threonine-protein kinase EDR1 GN=F22O13.20 OS=Arabidopsis thaliana (Mouse-ear cress) PE=1 SV=1	T	Signal transduction mechanisms	PREDICTED: serine/threonine-protein kinase EDR1-like isoform X2 [Zea mays]	Molecular Function: serine-type endopeptidase activity (GO:0004252);; Cellular Component: endoplasmic reticulum (GO:0005783);; Cellular Component: Golgi apparatus (GO:0005794);; Biological Process: protein glycosylation (GO:0006486);; Biological Process: proteolysis (GO:0006508);; Biological Process: ER to Golgi vesicle-mediated transport (GO:0006888);; Biological Process: hyperosmotic salinity r…
PB.12989.54	0	0	0	0	0	0	0	[QR]	Secondary metabolites biosynthesis, transport and catabolism;; General function prediction only	K05929|0|sita:101784745|phosphoethanolamine N-methyltransferase 1-like; K05929 phosphoethanolamine N-methyltransferase [EC:2.1.1.103] (A)	Glycerophospholipid metabolism (ko00564)	[IR]	Lipid transport and metabolism;; General function prediction only	Methyltransferase domain;; Methyltransferase domain;; Methyltransferase domain;; Methyltransferase domain;; Methyltransferase domain;; Methyltransferase domain;; ubiE/COQ5 methyltransferase family;; Mycolic acid cyclopropane synthetase;; AdoMet dependent proline di-methyltransferase;; Tellurite resistance protein TehB;; Methyltransferase domain;; Methyltransferase small domain;; CheR methyltransf…	Phosphoethanolamine N-methyltransferase 1 GN=MEB5.22 OS=Arabidopsis thaliana (Mouse-ear cress) PE=1 SV=1	S	Function unknown	PREDICTED: phosphoethanolamine N-methyltransferase 1-like [Setaria italica]	Cellular Component: vacuolar membrane (GO:0005774);; Cellular Component: plasma membrane (GO:0005886);; Cellular Component: plasmodesma (GO:0009506);; Cellular Component: chloroplast envelope (GO:0009941);; Cellular Component: cytoplasmic membrane-bounded vesicle (GO:0016023);;
PH02Gene24340.t1	0	0	0	0	0	0	0	--	--	--	--	[S]	Function unknown	U-box domain;; Armadillo/beta-catenin-like repeat;; Zinc-finger of the MIZ type in Nse subunit	U-box domain-containing protein 19 GN=PUB19 OS=Arabidopsis thaliana (Mouse-ear cress) PE=2 SV=1	S	Function unknown	predicted protein [Hordeum vulgare subsp. vulgare]	Molecular Function: nucleic acid binding (GO:0003676);; Molecular Function: protein serine/threonine kinase activity (GO:0004674);; Molecular Function: ATP binding (GO:0005524);; Biological Process: protein phosphorylation (GO:0006468);; Molecular Function: zinc ion binding (GO:0008270);;
PH02Gene17689.t1	0	0	0	0	0	0	0	[O]	Posttranslational modification, protein turnover, chaperones	K04079|6.64163e-135|osa:4347402|Os09g0482100; K04079 molecular chaperone HtpG (A)	Protein processing in endoplasmic reticulum (ko04141);; Plant-pathogen interaction (ko04626)	[O]	Posttranslational modification, protein turnover, chaperones	Hsp90 protein;; Histidine kinase-, DNA gyrase B-, and HSP90-like ATPase;; Histidine kinase-, DNA gyrase B-, and HSP90-like ATPase	Heat shock protein 81-2 OS=Oryza sativa subsp. japonica (Rice) PE=2 SV=1	O	Posttranslational modification, protein turnover, chaperones	hypothetical protein OsJ_27834 [Oryza sativa Japonica Group]	Cellular Component: plastid (GO:0009536);;
PH02Gene46852.t1	0	0	0	0	0	0	0	[R]	General function prediction only	K05277|1.37583e-148|sita:101754899|leucoanthocyanidin dioxygenase-like; K05277 leucoanthocyanidin dioxygenase [EC:1.14.11.19] (A)	Flavonoid biosynthesis (ko00941)	--	--	non-haem dioxygenase in morphine synthesis N-terminal;; 2OG-Fe(II) oxygenase superfamily	Leucoanthocyanidin dioxygenase GN=A2 OS=Zea mays (Maize) PE=2 SV=1	S	Function unknown	ANS [Indosasa hispida]	Biological Process: positive regulation of flower development (GO:0009911);; Biological Process: vegetative to reproductive phase transition of meristem (GO:0010228);; Biological Process: histone H3-K4 methylation (GO:0051568);; Cellular Component: RNA polymerase I core factor complex (GO:0070860);;
PB.6040.13	0	0	0	0	0	0	0	--	--	--	--	--	--	--	--	S	Function unknown	hypothetical protein SORBIDRAFT_06g025430 [Sorghum bicolor]	Molecular Function: iron ion binding (GO:0005506);; Biological Process: proteolysis (GO:0006508);; Biological Process: vacuole organization (GO:0007033);; Molecular Function: metallopeptidase activity (GO:0008237);; Biological Process: response to wounding (GO:0009611);; Biological Process: anthocyanin-containing compound biosynthetic process (GO:0009718);; Biological Process: response to jasmoni…
PB.20197.27	0	0	0	0	0	0	0	[R]	General function prediction only	--	--	[Z]	Cytoskeleton	Tetratricopeptide repeat;; Tetratricopeptide repeat;; Tetratricopeptide repeat;; TPR repeat;; Tetratricopeptide repeat;; Tetratricopeptide repeat;; Tetratricopeptide repeat;; Tetratricopeptide repeat;; Tetratricopeptide repeat;; Tetratricopeptide repeat;; Tetratricopeptide repeat	--	S	Function unknown	PREDICTED: kinesin light chain 3 [Brachypodium distachyon]	Molecular Function: zinc ion binding (GO:0008270);;
PH02Gene13404.t1	0	0	0	0	0	0	0	--	--	--	--	--	--	Protein of unknown function (DUF295)	--	S	Function unknown	hypothetical protein OsI_08422 [Oryza sativa Indica Group]	Molecular Function: protein serine/threonine kinase activity (GO:0004674);; Molecular Function: protein tyrosine kinase activity (GO:0004713);; Molecular Function: ATP binding (GO:0005524);; Cellular Component: plasma membrane (GO:0005886);; Biological Process: protein phosphorylation (GO:0006468);; Cellular Component: cytoplasmic membrane-bounded vesicle (GO:0016023);;
PB.20378.9	0	0	0	0	0	0	0	--	--	--	--	--	--	Domain of unknown function (DUF3527)	--	S	Function unknown	Os03g0139200 [Oryza sativa Japonica Group]	--
PH02Gene24957.t1	0	0	0	0	0	0	0	[LKJ]	Replication, recombination and repair;; Transcription;; Translation, ribosomal structure and biogenesis	K14776|5.96334e-14|sita:101759006|DEAD-box ATP-dependent RNA helicase 32-like; K14776 ATP-dependent RNA helicase DDX10/DBP4 [EC:3.6.4.13] (A)	--	[A]	RNA processing and modification	DEAD/DEAH box helicase	DEAD-box ATP-dependent RNA helicase 32 OS=Oryza sativa subsp. japonica (Rice) PE=2 SV=2	L	Replication, recombination and repair	PREDICTED: DEAD-box ATP-dependent RNA helicase 32-like [Setaria italica]	Cellular Component: endoplasmic reticulum membrane (GO:0005789);; Biological Process: lipid metabolic process (GO:0006629);; Cellular Component: integral component of membrane (GO:0016021);;
PH02Gene17167.t1	0	0	0	0	0	0	0	--	--	--	--	--	--	BSD domain	--	S	Function unknown	Os04g0662000 [Oryza sativa Japonica Group]	Cellular Component: cytosol (GO:0005829);; Biological Process: pyrimidine ribonucleotide biosynthetic process (GO:0009220);; Cellular Component: chloroplast stroma (GO:0009570);; Molecular Function: sequence-specific DNA binding (GO:0043565);;
PH02Gene16656.t1	0	0	0	0	0	0	0	[IQR]	Lipid transport and metabolism;; Secondary metabolites biosynthesis, transport and catabolism;; General function prediction only	--	--	[R]	General function prediction only	short chain dehydrogenase;; Enoyl-(Acyl carrier protein) reductase;; KR domain;; 3-beta hydroxysteroid dehydrogenase/isomerase family;; NAD dependent epimerase/dehydratase family	Sex determination protein tasselseed-2 GN=TS2 OS=Zea mays (Maize) PE=2 SV=1	S	Function unknown	hypothetical protein OsJ_10511 [Oryza sativa Japonica Group]	Molecular Function: metalloendopeptidase activity (GO:0004222);; Biological Process: proteolysis (GO:0006508);; Molecular Function: zinc ion binding (GO:0008270);; Cellular Component: cytoplasmic membrane-bounded vesicle (GO:0016023);; Cellular Component: extracellular matrix (GO:0031012);;
PH02Gene02130.t1	0	0	0	0	0	0	0	--	--	--	--	[R]	General function prediction only	Protein of unknown function (DUF1749)	--	S	Function unknown	unnamed protein product [Oryza sativa Japonica Group]	Molecular Function: zinc ion binding (GO:0008270);;
PB.4117.15	0	0	0	0	0	0	0	--	--	--	--	--	--	--	Probable LRR receptor-like serine/threonine-protein kinase At1g67720 (Precursor) GN=At1g67720 OS=Arabidopsis thaliana (Mouse-ear cress) PE=2 SV=1	T	Signal transduction mechanisms	leucine-rich repeat family protein, putative, expressed [Oryza sativa Japonica Group]	--
PH02Gene23473.t1	0	0	0	0	0	0	0	--	--	--	--	--	--	Plant transposase (Ptta/En/Spm family)	--	S	Function unknown	uncharacterized protein LOC100277396 [Zea mays]	Molecular Function: DNA binding (GO:0003677);; Molecular Function: oxidoreductase activity (GO:0016491);; Biological Process: oxidation-reduction process (GO:0055114);;
PH02Gene47857.t1	0	0	0	0	0	0	0	--	--	--	--	[R]	General function prediction only	PPR repeat family;; PPR repeat;; Pentatricopeptide repeat domain	Pentatricopeptide repeat-containing protein At4g35130, chloroplastic (Precursor) GN=PCMP-H27 OS=Arabidopsis thaliana (Mouse-ear cress) PE=3 SV=1	S	Function unknown	pentatricopeptide, putative, expressed [Oryza sativa Japonica Group]	--
PH02Gene21425.t1	0	0	0	0	0	0	0	--	--	--	--	--	--	GDSL/SGNH-like Acyl-Esterase family found in Pmr5 and Cas1p;; PMR5 N terminal Domain	Protein trichome birefringence-like 37 GN=TBL37 OS=Arabidopsis thaliana (Mouse-ear cress) PE=2 SV=2	S	Function unknown	PREDICTED: uncharacterized protein LOC101773522 [Setaria italica]	--
PB.19993.2	0	0	0	0	0	0	0	--	--	K14514|0|dosa:Os03t0324300-02|Os03g0324300; Similar to ETHYLENE-INSENSITIVE3-like 1 protein.; K14514 ethylene-insensitive protein 3 (A)	Plant hormone signal transduction (ko04075)	--	--	Ethylene insensitive 3	Protein ETHYLENE INSENSITIVE 3 GN=EIN3 OS=Arabidopsis thaliana (Mouse-ear cress) PE=1 SV=1	K	Transcription	hypothetical protein OsI_11369 [Oryza sativa Indica Group]	Cellular Component: membrane (GO:0016020);;
PH02Gene10964.t1	0	0	0	0	0	0	0	--	--	--	--	[PET]	Inorganic ion transport and metabolism;; Amino acid transport and metabolism;; Signal transduction mechanisms	--	Glutamate receptor 2.8 (Precursor) GN=T9I4.19 OS=Arabidopsis thaliana (Mouse-ear cress) PE=2 SV=2	S	Function unknown	PREDICTED: glutamate receptor 2.7-like, partial [Oryza brachyantha]	Biological Process: MAPK cascade (GO:0000165);; Molecular Function: magnesium ion binding (GO:0000287);; Molecular Function: inorganic diphosphatase activity (GO:0004427);; Biological Process: protein targeting to membrane (GO:0006612);; Biological Process: phosphate-containing compound metabolic process (GO:0006796);; Biological Process: response to cold (GO:0009409);; Cellular Component: chloro…
PB.23708.2	0	0	0	0	0	0	0	--	--	--	--	--	--	Zinc finger, C2H2 type	--	S	Function unknown	hypothetical protein ZEAMMB73_700752 [Zea mays]	Molecular Function: G-protein coupled receptor activity (GO:0004930);; Molecular Function: ionotropic glutamate receptor activity (GO:0004970);; Molecular Function: extracellular-glutamate-gated ion channel activity (GO:0005234);; Biological Process: ion transport (GO:0006811);; Biological Process: G-protein coupled receptor signaling pathway (GO:0007186);; Cellular Component: integral component …
PH02Gene17422.t1	0	0	0	0	0	0	0	[J]	Translation, ribosomal structure and biogenesis	K01880|0|sbi:SORBI_06g014710|SORBIDRAFT_06g014710, Sb06g014710; hypothetical protein; K01880 glycyl-tRNA synthetase [EC:6.1.1.14] (A)	Aminoacyl-tRNA biosynthesis (ko00970)	[J]	Translation, ribosomal structure and biogenesis	tRNA synthetase class II core domain (G, H, P, S and T);; Anticodon binding domain	Glycine--tRNA ligase 1, mitochondrial (Precursor) GN=GLYRS-1 OS=Arabidopsis thaliana (Mouse-ear cress) PE=2 SV=1	J	Translation, ribosomal structure and biogenesis	hypothetical protein OsI_15722 [Oryza sativa Indica Group]	Biological Process: purine nucleobase transport (GO:0006863);; Cellular Component: integral component of membrane (GO:0016021);;
PB.15996.10	0	0	0	0	0	0	0	[O]	Posttranslational modification, protein turnover, chaperones	K09489|0|bdi:100838785|heat shock 70 kDa protein 14-like; K09489 heat shock 70kDa protein 4 (A)	--	[O]	Posttranslational modification, protein turnover, chaperones	Hsp70 protein	Heat shock 70 kDa protein 14 OS=Arabidopsis thaliana (Mouse-ear cress) PE=2 SV=1	O	Posttranslational modification, protein turnover, chaperones	PREDICTED: heat shock 70 kDa protein 14-like [Brachypodium distachyon]	Cellular Component: plastid (GO:0009536);;
PB.26280.4	0	0	0	0	0	0	0	--	--	--	--	[T]	Signal transduction mechanisms	BAG domain	BAG family molecular chaperone regulator 1 GN=BAG1 OS=Arabidopsis thaliana (Mouse-ear cress) PE=1 SV=1	O	Posttranslational modification, protein turnover, chaperones	PREDICTED: BAG family molecular chaperone regulator 1-like [Brachypodium distachyon]	Biological Process: unsaturated fatty acid biosynthetic process (GO:0006636);; Biological Process: phosphatidylglycerol biosynthetic process (GO:0006655);; Cellular Component: plastoglobule (GO:0010287);; Biological Process: chlorophyll biosynthetic process (GO:0015995);; Biological Process: carotenoid biosynthetic process (GO:0016117);; Biological Process: carotene biosynthetic process (GO:00161…
PB.16540.22	0	0	0	0	0	0	0	--	--	K09284|4.90637e-76|zma:103629196|AP2-like ethylene-responsive transcription factor TOE3; K09284 AP2-like factor, euAP2 lineage (A)	--	--	--	AP2 domain	Floral homeotic protein APETALA 2 GN=AP2 OS=Arabidopsis thaliana (Mouse-ear cress) PE=1 SV=1	K	Transcription	transcription factor AP2 [Phyllostachys edulis]	Cellular Component: nucleus (GO:0005634);; Cellular Component: plasma membrane (GO:0005886);; Molecular Function: zinc ion binding (GO:0008270);; Biological Process: negative regulation of long-day photoperiodism, flowering (GO:0048579);;
PB.31726.8	0	0	0	0	0	0	0	--	--	--	--	[O]	Posttranslational modification, protein turnover, chaperones	Xylanase inhibitor N-terminal;; Eukaryotic aspartyl protease;; Xylanase inhibitor C-terminal	Protein ASPARTIC PROTEASE IN GUARD CELL 2 (Precursor) GN=ASPG2 OS=Arabidopsis thaliana (Mouse-ear cress) PE=2 SV=1	O	Posttranslational modification, protein turnover, chaperones	predicted protein [Hordeum vulgare subsp. vulgare]	--
PH02Gene28365.t1	0	0	0	0	0	0	0	--	--	--	--	[A]	RNA processing and modification	Putative methyltransferase	--	S	Function unknown	H0811D08.3 [Oryza sativa Indica Group]	Molecular Function: aspartic-type endopeptidase activity (GO:0004190);; Biological Process: proteolysis (GO:0006508);; Cellular Component: cytoplasmic membrane-bounded vesicle (GO:0016023);;
PH02Gene23142.t1	0	0	0	0	0	0	0	--	--	--	--	--	--	--	--	S	Function unknown	PREDICTED: uncharacterized protein LOC101771316 [Setaria italica]	Molecular Function: oxidoreductase activity (GO:0016491);; Biological Process: oxidation-reduction process (GO:0055114);;
PB.3350.1	0	0	0	0	0	0	0	--	--	--	--	[R]	General function prediction only	--	--	L	Replication, recombination and repair	PREDICTED: uncharacterized protein LOC104581367 [Brachypodium distachyon]	Cellular Component: vacuolar proton-transporting V-type ATPase, V0 domain (GO:0000220);; Cellular Component: endosome (GO:0005768);; Cellular Component: trans-Golgi network (GO:0005802);; Biological Process: ATP catabolic process (GO:0006200);; Cellular Component: trans-Golgi network transport vesicle membrane (GO:0012510);; Molecular Function: hydrogen ion transmembrane transporter activity (GO:…
PH02Gene37357.t1	0	0	0	0	0	0	0	--	--	K12400|5.19473e-105|dosa:Os01t0916200-01|Os01g0916200; Similar to predicted protein.; K12400 AP-4 complex subunit epsilon-1 (A)	--	[U]	Intracellular trafficking, secretion, and vesicular transport	Adaptin N terminal region	AP-4 complex subunit epsilon GN=At1g31730 OS=Arabidopsis thaliana (Mouse-ear cress) PE=1 SV=1	U	Intracellular trafficking, secretion, and vesicular transport	--	Molecular Function: structural molecule activity (GO:0005198);; Biological Process: intracellular protein transport (GO:0006886);; Biological Process: vesicle-mediated transport (GO:0016192);; Cellular Component: COPI vesicle coat (GO:0030126);;
PH02Gene49910.t1	0	0	0	0	0	0	0	[RTKL]	General function prediction only;; Signal transduction mechanisms;; Transcription;; Replication, recombination and repair	K08494|2.15468e-40|zma:100285150|novel plant SNARE 11; K08494 novel plant SNARE (A)	--	--	--	Protein kinase domain;; Protein tyrosine kinase	Novel plant SNARE 13 GN=NPSN13 OS=Arabidopsis thaliana (Mouse-ear cress) PE=1 SV=1	S	Function unknown	hypothetical protein OsI_27024 [Oryza sativa Indica Group]	Cellular Component: cytosol (GO:0005829);; Biological Process: glucose catabolic process (GO:0006007);; Biological Process: protein N-linked glycosylation (GO:0006487);; Biological Process: intracellular protein transport (GO:0006886);; Cellular Component: plasmodesma (GO:0009506);; Biological Process: vesicle-mediated transport (GO:0016192);; Cellular Component: membrane coat (GO:0030117);; Mole…
PH02Gene06167.t1	0	0	0	0	0	0	0	[T]	Signal transduction mechanisms	--	--	[TR]	Signal transduction mechanisms;; General function prediction only	Calcineurin-like phosphoesterase	--	S	Function unknown	PREDICTED: uncharacterized protein LOC100832205 [Brachypodium distachyon]	--
PB.9139.3	0	0	0	0	0	0	0	--	--	--	--	--	--	Glycosyl hydrolases family 17	Glucan endo-1,3-beta-glucosidase 10 (Precursor) GN=At5g42100 OS=Arabidopsis thaliana (Mouse-ear cress) PE=1 SV=1	G	Carbohydrate transport and metabolism	Os03g0246100 [Oryza sativa Japonica Group]	Molecular Function: nucleic acid binding (GO:0003676);; Molecular Function: zinc ion binding (GO:0008270);; Biological Process: DNA integration (GO:0015074);;
PH02Gene14886.t1	0	0	0	0	0	0	0	[V]	Defense mechanisms	K05658|2.60369e-89|sita:101783382|ABC transporter B family member 21-like; K05658 ATP-binding cassette, subfamily B (MDR/TAP), member 1 [EC:3.6.3.44] (A)	ABC transporters (ko02010)	[Q]	Secondary metabolites biosynthesis, transport and catabolism	ABC transporter;; ABC transporter transmembrane region	ABC transporter B family member 11 GN=T14P4.15 OS=Arabidopsis thaliana (Mouse-ear cress) PE=2 SV=1	V	Defense mechanisms	unknown [Zea mays]	--
PH02Gene18612.t1	0	0	0	0	0	0	0	--	--	--	--	--	--	--	--	S	Function unknown	Os03g0285100 [Oryza sativa Japonica Group]	--
PB.11683.11	0	0	0	0	0	0	0	--	--	K16900|0|bdi:100836769|two pore calcium channel protein 1; K16900 two pore calcium channel protein, plant (A)	--	[PT]	Inorganic ion transport and metabolism;; Signal transduction mechanisms	Ion transport protein;; Ion transport protein	Two pore calcium channel protein 1 GN=TPC1 OS=Triticum aestivum (Wheat) PE=2 SV=1	U	Intracellular trafficking, secretion, and vesicular transport	PREDICTED: two pore calcium channel protein 1 isoform X2 [Brachypodium distachyon]	Molecular Function: ATP binding (GO:0005524);; Cellular Component: vacuole (GO:0005773);; Cellular Component: plasma membrane (GO:0005886);; Biological Process: ATP biosynthetic process (GO:0006754);; Cellular Component: chloroplast envelope (GO:0009941);; Biological Process: glucose mediated signaling pathway (GO:0010255);; Biological Process: ATP hydrolysis coupled proton transport (GO:0015991)…
PH02Gene47170.t1	0	0	0	0	0	0	0	--	--	K11663|1.22836e-41|bdi:100835477|SWR1 complex subunit 6; K11663 zinc finger HIT domain-containing protein 1 (A)	--	[R]	General function prediction only	--	SWR1 complex subunit 6 OS=Arabidopsis thaliana (Mouse-ear cress) PE=1 SV=1	S	Function unknown	PREDICTED: SWR1 complex subunit 6 [Brachypodium distachyon]	Cellular Component: nucleus (GO:0005634);; Cellular Component: endoplasmic reticulum (GO:0005783);;
PB.34887.4	0	0	0	0	0	0	0	--	--	--	--	[R]	General function prediction only	Aluminium activated malate transporter	Aluminum-activated malate transporter 9 GN=ALMT9 OS=Arabidopsis thaliana (Mouse-ear cress) PE=2 SV=1	S	Function unknown	aluminum-activated malate transporter-like [Oryza sativa Japonica Group]	Biological Process: GPI anchor biosynthetic process (GO:0006506);; Cellular Component: integral component of membrane (GO:0016021);; Molecular Function: phosphatidylinositol N-acetylglucosaminyltransferase activity (GO:0017176);;
PB.4298.4	0	0	0	0	0	0	0	--	--	K08770|0|dosa:Os02t0161900-01|Os02g0161900; Similar to polyubiquitin containing 7 ubiquitin monomers.; K08770 ubiquitin C (A)	--	[OR]	Posttranslational modification, protein turnover, chaperones;; General function prediction only	Ubiquitin family;; Ubiquitin-2 like Rad60 SUMO-like;; Ubiquitin-like domain;; Telomere stability and silencing;; DUF2407 ubiquitin-like domain;; Ubiquitin-2 like Rad60 SUMO-like;; Protein of unknown function (DUF2870);; FlgD Ig-like domain;; GLUT4 regulating protein TUG	NEDD8-like protein RUB2 (Precursor) GN=T20F21.24 OS=Arabidopsis thaliana (Mouse-ear cress) PE=1 SV=3	O	Posttranslational modification, protein turnover, chaperones	Polyubiquitin 10 OS=Arabidopsis thaliana GN=UBQ10 PE=1 SV=2 [Rhizoctonia solani AG-1 IB]	Molecular Function: protein serine/threonine phosphatase activity (GO:0004722);; Cellular Component: nuclear envelope (GO:0005635);; Cellular Component: cytosol (GO:0005829);; Biological Process: protein dephosphorylation (GO:0006470);; Biological Process: nucleocytoplasmic transport (GO:0006913);; Cellular Component: plasmodesma (GO:0009506);; Biological Process: red or far-red light signaling p…
PB.24510.88	0	0	0	0	0	0	0	[O]	Posttranslational modification, protein turnover, chaperones	--	--	--	--	Subtilase family;; Peptidase inhibitor I9	Subtilisin-like protease SBT3.3 {ECO:0000303|PubMed:16193095} (Precursor) OS=Arabidopsis thaliana (Mouse-ear cress) PE=2 SV=1	O	Posttranslational modification, protein turnover, chaperones	hypothetical protein SORBIDRAFT_06g001140 [Sorghum bicolor]	Cellular Component: plastid (GO:0009536);; Biological Process: cell redox homeostasis (GO:0045454);;
PH02Gene00301.t1	0	0	0	0	0	0	0	[GEPR]	Carbohydrate transport and metabolism;; Amino acid transport and metabolism;; Inorganic ion transport and metabolism;; General function prediction only	--	--	[R]	General function prediction only	Sugar (and other) transporter	Probable polyol transporter 4 GN=PLT4 OS=Arabidopsis thaliana (Mouse-ear cress) PE=2 SV=1	G	Carbohydrate transport and metabolism	H0801D08.10 [Oryza sativa Indica Group]	Molecular Function: serine-type endopeptidase activity (GO:0004252);; Cellular Component: cell wall (GO:0005618);; Cellular Component: mitochondrion (GO:0005739);; Biological Process: proteolysis (GO:0006508);; Cellular Component: cytoplasmic membrane-bounded vesicle (GO:0016023);; Molecular Function: identical protein binding (GO:0042802);; Biological Process: negative regulation of catalytic ac…
PB.9847.2	0	0	0	0	0	0	0	[E]	Amino acid transport and metabolism	K00549|0|obr:102700509|5-methyltetrahydropteroyltriglutamate--homocysteine methyltransferase 1-like; K00549 5-methyltetrahydropteroyltriglutamate--homocysteine methyltransferase [EC:2.1.1.14] (A)	Cysteine and methionine metabolism (ko00270);; Selenocompound metabolism (ko00450);; Biosynthesis of amino acids (ko01230)	[E]	Amino acid transport and metabolism	Cobalamin-independent synthase, Catalytic domain;; Cobalamin-independent synthase, N-terminal domain	5-methyltetrahydropteroyltriglutamate--homocysteine methyltransferase 2 OS=Oryza sativa subsp. japonica (Rice) PE=2 SV=1	E	Amino acid transport and metabolism	PREDICTED: 5-methyltetrahydropteroyltriglutamate--homocysteine methyltransferase 1-like [Oryza brachyantha]	Molecular Function: uroporphyrinogen decarboxylase activity (GO:0004853);; Biological Process: tryptophan catabolic process (GO:0006569);; Biological Process: protoporphyrinogen IX biosynthetic process (GO:0006782);; Cellular Component: chloroplast stroma (GO:0009570);; Biological Process: indoleacetic acid biosynthetic process (GO:0009684);; Biological Process: chlorophyll biosynthetic process (…
PB.31901.6	0	0	0	0	0	0	0	--	--	--	--	[S]	Function unknown	Armadillo/beta-catenin-like repeat;; HEAT repeats;; C2 domain;; V-ATPase subunit H;; Armadillo-like	Synaptotagmin-2 GN=T20H2.13 OS=Arabidopsis thaliana (Mouse-ear cress) PE=2 SV=1	S	Function unknown	PREDICTED: uncharacterized protein LOC101782276 [Setaria italica]	Molecular Function: phosphatidylinositol-4,5-bisphosphate 5-phosphatase activity (GO:0004439);; Cellular Component: endoplasmic reticulum (GO:0005783);; Biological Process: inositol trisphosphate metabolic process (GO:0032957);; Biological Process: inositol phosphate dephosphorylation (GO:0046855);;
PB.9071.3	0	0	0	0	0	0	0	--	--	--	--	--	--	--	--	S	Function unknown	PREDICTED: uncharacterized protein LOC100821677 [Brachypodium distachyon]	Molecular Function: copper ion binding (GO:0005507);; Biological Process: vegetative to reproductive phase transition of meristem (GO:0010228);; Cellular Component: cytoplasmic membrane-bounded vesicle (GO:0016023);; Biological Process: lignin catabolic process (GO:0046274);; Biological Process: response to copper ion (GO:0046688);; Cellular Component: apoplast (GO:0048046);; Molecular Function: …
PH02Gene08566.t1	0	0	0	0	0	0	0	[R]	General function prediction only	K14396|1.21411e-65|sita:101767449|polyadenylate-binding protein 2-like; K14396 polyadenylate-binding protein 2 (A)	mRNA surveillance pathway (ko03015)	[A]	RNA processing and modification	RNA recognition motif. (a.k.a. RRM, RBD, or RNP domain);; RNA recognition motif (a.k.a. RRM, RBD, or RNP domain);; RNA recognition motif. (a.k.a. RRM, RBD, or RNP domain)	Polyadenylate-binding protein 2 {ECO:0000303|PubMed:18479511} OS=Arabidopsis thaliana (Mouse-ear cress) PE=1 SV=1	S	Function unknown	PREDICTED: polyadenylate-binding protein 2-like isoform X2 [Setaria italica]	--
PB.9756.1	0	0	0	0	0	0	0	[GEPR]	Carbohydrate transport and metabolism;; Amino acid transport and metabolism;; Inorganic ion transport and metabolism;; General function prediction only	--	--	[P]	Inorganic ion transport and metabolism	--	Probable inorganic phosphate transporter 1-4 GN=PHT1-4 OS=Oryza sativa subsp. indica (Rice) PE=2 SV=2	G	Carbohydrate transport and metabolism	PREDICTED: probable inorganic phosphate transporter 1-8 [Brachypodium distachyon]	Cellular Component: membrane (GO:0016020);;
PH02Gene13440.t1	0	0	0	0	0	0	0	--	--	--	--	[R]	General function prediction only	DYW family of nucleic acid deaminases	Pentatricopeptide repeat-containing protein At2g22070 GN=PCMP-H41 OS=Arabidopsis thaliana (Mouse-ear cress) PE=3 SV=1	S	Function unknown	PREDICTED: pentatricopeptide repeat-containing protein At2g22070 [Brachypodium distachyon]	Molecular Function: protein serine/threonine kinase activity (GO:0004674);; Molecular Function: ATP binding (GO:0005524);; Cellular Component: mitochondrion (GO:0005739);; Biological Process: protein phosphorylation (GO:0006468);;
PB.30488.3	0	0	0	0	0	0	0	[V]	Defense mechanisms	--	--	[Q]	Secondary metabolites biosynthesis, transport and catabolism	ABC-2 type transporter;; ABC transporter	ABC transporter G family member 11 GN=At1g17840 OS=Arabidopsis thaliana (Mouse-ear cress) PE=1 SV=1	V	Defense mechanisms	PREDICTED: ABC transporter G family member 11-like [Setaria italica]	Molecular Function: transferase activity, transferring glycosyl groups (GO:0016757);;
PB.9093.14	0	0	0	0	0	0	0	--	--	--	--	--	--	--	--	S	Function unknown	PREDICTED: flagellar attachment zone protein 1 [Brachypodium distachyon]	Molecular Function: methyltransferase activity (GO:0008168);; Biological Process: methylation (GO:0032259);;
PB.24302.8	0	0	0	0	0	0	0	--	--	--	--	[T]	Signal transduction mechanisms	NB-ARC domain	Putative disease resistance protein At3g14460 GN=At3g14460 OS=Arabidopsis thaliana (Mouse-ear cress) PE=3 SV=1	S	Function unknown	hypothetical protein SORBIDRAFT_06g013840 [Sorghum bicolor]	Biological Process: cellulose biosynthetic process (GO:0030244);; Biological Process: Golgi vesicle transport (GO:0048193);;
PB.33199.6	0	0	0	0	0	0	0	--	--	--	--	[S]	Function unknown	Olfactory receptor 4-like	--	S	Function unknown	PREDICTED: protein odr-4 homolog isoform X2 [Brachypodium distachyon]	--
PB.34722.4	0	0	0	0	0	0	0	--	--	--	--	--	--	GDP-fucose protein O-fucosyltransferase	Uncharacterized protein At1g04910 GN=At1g04910 OS=Arabidopsis thaliana (Mouse-ear cress) PE=2 SV=1	S	Function unknown	PREDICTED: uncharacterized protein At1g04910-like [Setaria italica]	Molecular Function: calmodulin binding (GO:0005516);; Cellular Component: plasma membrane (GO:0005886);;
PH02Gene32514.t1	0	0	0	0	0	0	0	--	--	K00472|1.10918e-48|obr:102717418|prolyl 4-hydroxylase subunit alpha-1-like; K00472 prolyl 4-hydroxylase [EC:1.14.11.2] (A)	Arginine and proline metabolism (ko00330)	[E]	Amino acid transport and metabolism	--	Probable prolyl 4-hydroxylase 7 (Precursor) GN=P4H7 OS=Arabidopsis thaliana (Mouse-ear cress) PE=2 SV=1	S	Function unknown	PREDICTED: prolyl 4-hydroxylase subunit alpha-1-like [Oryza brachyantha]	Cellular Component: plastid (GO:0009536);;
PH02Gene30785.t1	0	0	0	0	0	0	0	[E]	Amino acid transport and metabolism	K04487|0|bdi:100825765|cysteine desulfurase 1, mitochondrial; K04487 cysteine desulfurase [EC:2.8.1.7] (A)	Thiamine metabolism (ko00730);; Sulfur relay system (ko04122)	[E]	Amino acid transport and metabolism	Aminotransferase class-V;; Beta-eliminating lyase;; DegT/DnrJ/EryC1/StrS aminotransferase family	Cysteine desulfurase 1, mitochondrial (Precursor) OS=Arabidopsis thaliana (Mouse-ear cress) PE=2 SV=1	E	Amino acid transport and metabolism	PREDICTED: cysteine desulfurase 1, mitochondrial [Brachypodium distachyon]	Biological Process: tRNA dihydrouridine synthesis (GO:0002943);; Molecular Function: transmembrane receptor protein serine/threonine kinase activity (GO:0004675);; Molecular Function: ATP binding (GO:0005524);; Cellular Component: mitochondrion (GO:0005739);; Cellular Component: plasma membrane (GO:0005886);; Biological Process: protein phosphorylation (GO:0006468);; Biological Process: regulatio…
PH02Gene00415.t1	0	0	0	0	0	0	0	--	--	K15376|6.2693e-20|obr:102718830|molybdopterin biosynthesis protein CNX1-like; K15376 gephyrin [EC:2.10.1.1 2.7.7.75] (A)	--	--	--	--	--	H	Coenzyme transport and metabolism	PREDICTED: molybdopterin biosynthesis protein CNX1-like [Oryza brachyantha]	Molecular Function: ATP binding (GO:0005524);; Cellular Component: mitochondrion (GO:0005739);; Biological Process: cysteine metabolic process (GO:0006534);; Molecular Function: zinc ion binding (GO:0008270);; Molecular Function: transaminase activity (GO:0008483);; Biological Process: iron-sulfur cluster assembly (GO:0016226);; Molecular Function: pyridoxal phosphate binding (GO:0030170);; Molec…
PH02Gene14265.t1	0	0	0	0	0	0	0	--	--	--	--	--	--	Proline-rich nuclear receptor coactivator	--	S	Function unknown	hypothetical protein SORBIDRAFT_01g021760 [Sorghum bicolor]	Cellular Component: mitochondrion (GO:0005739);;
PH02Gene39829.t1	0	0	0	0	0	0	0	[O]	Posttranslational modification, protein turnover, chaperones	--	--	[O]	Posttranslational modification, protein turnover, chaperones	Domain associated at C-terminal with AAA;; ATPase family associated with various cellular activities (AAA);; AAA domain (dynein-related subfamily)	26S protease regulatory subunit 6A homolog B GN=F7G19.2 OS=Arabidopsis thaliana (Mouse-ear cress) PE=1 SV=3	O	Posttranslational modification, protein turnover, chaperones	putative mitochondrial chaperone bcs1 [Triticum urartu]	Cellular Component: plastid (GO:0009536);;
PH02Gene30597.t1	0	0	0	0	0	0	0	--	--	K01580|1.76571e-37|obr:102718810|glutamate decarboxylase 1-like; K01580 glutamate decarboxylase [EC:4.1.1.15] (A)	Alanine, aspartate and glutamate metabolism (ko00250);; beta-Alanine metabolism (ko00410);; Taurine and hypotaurine metabolism (ko00430);; Butanoate metabolism (ko00650)	[E]	Amino acid transport and metabolism	--	Glutamate decarboxylase 1 OS=Arabidopsis thaliana (Mouse-ear cress) PE=1 SV=2	E	Amino acid transport and metabolism	Glutamate decarboxylase 1 [Aegilops tauschii]	Molecular Function: DNA binding (GO:0003677);; Molecular Function: RNA binding (GO:0003723);; Molecular Function: metal ion binding (GO:0046872);;
PB.33668.13	0	0	0	0	0	0	0	[J]	Translation, ribosomal structure and biogenesis	K02937|4.09195e-21|obr:102715294|60S ribosomal protein L7-3-like; K02937 large subunit ribosomal protein L7e (A)	Ribosome (ko03010)	[J]	Translation, ribosomal structure and biogenesis	--	60S ribosomal protein L7-3 GN=RPL7C OS=Arabidopsis thaliana (Mouse-ear cress) PE=2 SV=1	J	Translation, ribosomal structure and biogenesis	PREDICTED: 60S ribosomal protein L7-3-like [Oryza brachyantha]	Biological Process: maltose metabolic process (GO:0000023);; Biological Process: pentose-phosphate shunt (GO:0006098);; Biological Process: aging (GO:0007568);; Cellular Component: chloroplast thylakoid membrane (GO:0009535);; Cellular Component: chloroplast envelope (GO:0009941);; Biological Process: starch biosynthetic process (GO:0019252);; Biological Process: positive regulation of catalytic …
PB.15226.8	0	0	0	0	0	0	0	--	--	K11137|0|dosa:Os02t0598800-00|Os02g0598800; Telomere length regulation protein, conserved domain domain containing protein.; K11137 telomere length regulation protein (A)	--	--	--	Telomere length regulation protein	Probable protein phosphatase 2C 19 OS=Oryza sativa subsp. japonica (Rice) PE=3 SV=2	S	Function unknown	PREDICTED: telomere length regulation protein TEL2 homolog [Setaria italica]	Cellular Component: mitochondrial respiratory chain complex I (GO:0005747);; Biological Process: ubiquitin-dependent protein catabolic process (GO:0006511);; Molecular Function: NADH dehydrogenase (ubiquinone) activity (GO:0008137);; Molecular Function: electron carrier activity (GO:0009055);; Biological Process: photorespiration (GO:0009853);; Molecular Function: cobalt ion binding (GO:0050897);…
PH02Gene49653.t1	0	0	0	0	0	0	0	--	--	--	--	[R]	General function prediction only	PPR repeat	Pentatricopeptide repeat-containing protein At1g11290 GN=T28P6.20 OS=Arabidopsis thaliana (Mouse-ear cress) PE=2 SV=1	S	Function unknown	hypothetical protein F775_16761 [Aegilops tauschii]	Molecular Function: protein serine/threonine kinase activity (GO:0004674);; Molecular Function: protein tyrosine kinase activity (GO:0004713);; Molecular Function: ATP binding (GO:0005524);; Cellular Component: plastid (GO:0009536);; Biological Process: positive regulation of translation (GO:0045727);; Biological Process: protein autophosphorylation (GO:0046777);;
PB.25006.16	0	0	0	0	0	0	0	[G]	Carbohydrate transport and metabolism	K09872|5.39348e-94|sita:101768839|aquaporin PIP1-5-like; K09872 aquaporin PIP (A)	--	[G]	Carbohydrate transport and metabolism	Major intrinsic protein;; Major intrinsic protein	Aquaporin PIP1-3 GN=F22L4.16 OS=Arabidopsis thaliana (Mouse-ear cress) PE=1 SV=1	G	Carbohydrate transport and metabolism	plasma membrane intrinsic protein PIP1-1 [Fraxinus excelsior]	Molecular Function: ATP binding (GO:0005524);; Cellular Component: mitochondrial matrix (GO:0005759);; Biological Process: leucine catabolic process (GO:0006552);; Molecular Function: isovaleryl-CoA dehydrogenase activity (GO:0008470);; Biological Process: response to sucrose (GO:0009744);; Biological Process: response to fructose (GO:0009750);; Molecular Function: flavin adenine dinucleotide bin…
PH02Gene21590.t1	0	0	0	0	0	0	0	[B]	Chromatin structure and dynamics	K11254|2.62572e-46|smo:SELMODRAFT_233579|hypothetical protein; K11254 histone H4 (A)	--	--	--	Core histone H2A/H2B/H3/H4;; TATA box binding protein associated factor (TAF);; Histone-like transcription factor (CBF/NF-Y) and archaeal histone	Histone H4 variant TH091 OS=Triticum aestivum (Wheat) PE=3 SV=2	B	Chromatin structure and dynamics	Histone H4 [Aegilops tauschii]	Cellular Component: Golgi membrane (GO:0000139);; Biological Process: plant-type cell wall biogenesis (GO:0009832);; Biological Process: pollen germination (GO:0009846);; Cellular Component: integral component of membrane (GO:0016021);; Molecular Function: cellulose synthase (UDP-forming) activity (GO:0016760);; Biological Process: cellulose biosynthetic process (GO:0030244);;
PB.3066.11	0	0	0	0	0	0	0	--	--	--	--	--	--	Homeobox KN domain;; Homeobox domain	BEL1-like homeodomain protein 7 GN=BLH7 OS=Arabidopsis thaliana (Mouse-ear cress) PE=2 SV=1	K	Transcription	--	Molecular Function: protein serine/threonine phosphatase activity (GO:0004722);; Biological Process: protein dephosphorylation (GO:0006470);; Molecular Function: metal ion binding (GO:0046872);;
PB.22121.22	0	0	0	0	0	0	0	--	--	--	--	--	--	Cellulose synthase	Probable mixed-linked glucan synthase 6 OS=Oryza sativa subsp. japonica (Rice) PE=2 SV=1	S	Function unknown	--	Molecular Function: phosphorelay response regulator activity (GO:0000156);; Biological Process: phosphorelay signal transduction system (GO:0000160);; Biological Process: regulation of transcription, DNA-templated (GO:0006355);; Biological Process: response to cytokinin (GO:0009735);; Biological Process: intracellular signal transduction (GO:0035556);;
PB.24680.2	0	0	0	0	0	0	0	--	--	K00164|0|obr:102712073|2-oxoglutarate dehydrogenase, mitochondrial-like; K00164 2-oxoglutarate dehydrogenase E1 component [EC:1.2.4.2] (A)	Citrate cycle (TCA cycle) (ko00020);; Lysine degradation (ko00310);; Tryptophan metabolism (ko00380);; Carbon metabolism (ko01200)	[G]	Carbohydrate transport and metabolism	Transketolase, pyrimidine binding domain;; Dehydrogenase E1 component	--	C	Energy production and conversion	PREDICTED: 2-oxoglutarate dehydrogenase, mitochondrial-like [Oryza brachyantha]	Molecular Function: GTP diphosphokinase activity (GO:0008728);; Cellular Component: chloroplast (GO:0009507);; Biological Process: response to wounding (GO:0009611);; Biological Process: response to abscisic acid (GO:0009737);; Biological Process: guanosine tetraphosphate metabolic process (GO:0015969);; Cellular Component: membrane (GO:0016020);; Cellular Component: cytoplasmic membrane-bounded …
PH02Gene21980.t1	0	0	0	0	0	0	0	[U]	Intracellular trafficking, secretion, and vesicular transport	K03070|3.28106e-45|sbi:SORBI_03g013090|SORBIDRAFT_03g013090, Sb03g013090; hypothetical protein; K03070 preprotein translocase subunit SecA (A)	Protein export (ko03060)	--	--	SecA Wing and Scaffold domain	Protein translocase subunit SecA, chloroplastic (Precursor) GN=secA OS=Spinacia oleracea (Spinach) PE=2 SV=1	U	Intracellular trafficking, secretion, and vesicular transport	hypothetical protein SORBIDRAFT_03g013090 [Sorghum bicolor]	Biological Process: purine nucleobase transport (GO:0006863);; Cellular Component: integral component of membrane (GO:0016021);;
PB.19766.9	0	0	0	0	0	0	0	--	--	K10525|1.92662e-20|sita:101764321|allene oxide cyclase 3, chloroplastic-like; K10525 allene oxide cyclase [EC:5.3.99.6] (A)	alpha-Linolenic acid metabolism (ko00592)	--	--	--	Allene oxide cyclase 3, chloroplastic (Precursor) GN=AOC3 OS=Arabidopsis thaliana (Mouse-ear cress) PE=2 SV=1	S	Function unknown	PREDICTED: allene oxide cyclase 3, chloroplastic-like [Setaria italica]	Molecular Function: acid phosphatase activity (GO:0003993);; Cellular Component: vacuole (GO:0005773);; Cellular Component: cytoplasmic membrane-bounded vesicle (GO:0016023);; Biological Process: dephosphorylation (GO:0016311);; Biological Process: cellular phosphate ion homeostasis (GO:0030643);; Biological Process: response to hydrogen peroxide (GO:0042542);;
PB.26859.9	0	0	0	0	0	0	0	--	--	--	--	--	--	Pollen allergen;; Rare lipoprotein A (RlpA)-like double-psi beta-barrel	Expansin-B11 (Precursor) OS=Oryza sativa subsp. japonica (Rice) PE=2 SV=1	G	Carbohydrate transport and metabolism	hypothetical protein SORBIDRAFT_04g032820 [Sorghum bicolor]	--
PB.21364.6	0	0	0	0	0	0	0	--	--	--	--	--	--	Plant protein of unknown function (DUF869)	Filament-like plant protein 4 GN=FPP4 OS=Arabidopsis thaliana (Mouse-ear cress) PE=1 SV=1	S	Function unknown	--	Cellular Component: extracellular region (GO:0005576);; Cellular Component: cell wall (GO:0005618);; Cellular Component: membrane (GO:0016020);; Biological Process: sexual reproduction (GO:0019953);;
PH02Gene05293.t1	0	0	0	0	0	0	0	--	--	K13448|1.63517e-35|sita:101771459|probable calcium-binding protein CML41-like; K13448 calcium-binding protein CML (A)	Plant-pathogen interaction (ko04626)	[T]	Signal transduction mechanisms	--	Probable calcium-binding protein CML41 GN=CML41 OS=Arabidopsis thaliana (Mouse-ear cress) PE=2 SV=2	DTZ	Cell cycle control, cell division, chromosome partitioning;; Signal transduction mechanisms;; Cytoskeleton	putative calcium-binding protein CML41 [Triticum urartu]	Cellular Component: cytoplasmic membrane-bounded vesicle (GO:0016023);; Molecular Function: hydrolase activity (GO:0016787);; Biological Process: protein metabolic process (GO:0019538);; Biological Process: shoot system development (GO:0048367);;
PB.12198.2	0	0	0	0	0	0	0	--	--	--	--	--	--	Protein tyrosine kinase;; Protein kinase domain;; Leucine rich repeat N-terminal domain;; Leucine Rich repeats (2 copies);; Leucine rich repeat;; Leucine Rich Repeat	Probable LRR receptor-like serine/threonine-protein kinase MRH1 (Precursor) GN=MRH1 OS=Arabidopsis thaliana (Mouse-ear cress) PE=2 SV=1	T	Signal transduction mechanisms	transmembrane kinase [Oryza sativa]	Cellular Component: nucleus (GO:0005634);; Molecular Function: protein dimerization activity (GO:0046983);;
PH02Gene21177.t1	0	0	0	0	0	0	0	--	--	--	--	[M]	Cell wall/membrane/envelope biogenesis	gag-polypeptide of LTR copia-type	Xylanase inhibitor protein 1 (Precursor) OS=Oryza sativa subsp. japonica (Rice) PE=1 SV=1	G	Carbohydrate transport and metabolism	hypothetical protein OsI_37041 [Oryza sativa Indica Group]	Molecular Function: protein kinase activity (GO:0004672);; Molecular Function: ATP binding (GO:0005524);; Cellular Component: mitochondrion (GO:0005739);; Biological Process: protein phosphorylation (GO:0006468);; Cellular Component: integral component of membrane (GO:0016021);; Biological Process: root hair cell differentiation (GO:0048765);;
PB.15526.4	0	0	0	0	0	0	0	[C]	Energy production and conversion	K01595|0|obr:102708123|phosphoenolpyruvate carboxylase 1-like; K01595 phosphoenolpyruvate carboxylase [EC:4.1.1.31] (A)	Pyruvate metabolism (ko00620);; Carbon fixation in photosynthetic organisms (ko00710);; Carbon metabolism (ko01200)	--	--	Phosphoenolpyruvate carboxylase	Phosphoenolpyruvate carboxylase 1 GN=PEPC OS=Sorghum bicolor (Sorghum) PE=2 SV=1	C	Energy production and conversion	PREDICTED: phosphoenolpyruvate carboxylase 1-like [Oryza brachyantha]	Molecular Function: tRNA binding (GO:0000049);; Molecular Function: methionine-tRNA ligase activity (GO:0004825);; Molecular Function: ATP binding (GO:0005524);; Cellular Component: cytoplasm (GO:0005737);; Biological Process: methionyl-tRNA aminoacylation (GO:0006431);; Molecular Function: electron carrier activity (GO:0009055);; Biological Process: electron transport chain (GO:0022900);;
PB.28541.15	0	0	0	0	0	0	0	--	--	--	--	[O]	Posttranslational modification, protein turnover, chaperones	Papain family cysteine protease;; Peptidase C1-like family;; Cathepsin propeptide inhibitor domain (I29)	Thiol protease SEN102 (Precursor) GN=SEN102 OS=Hemerocallis sp. (Daylily) PE=2 SV=1	O	Posttranslational modification, protein turnover, chaperones	PREDICTED: senescence-specific cysteine protease SAG39-like [Brachypodium distachyon]	Biological Process: nuclear-transcribed mRNA catabolic process (GO:0000956);; Molecular Function: ubiquitin thiolesterase activity (GO:0004221);; Molecular Function: ubiquitin-specific protease activity (GO:0004843);; Biological Process: ubiquitin-dependent protein catabolic process (GO:0006511);;
PH02Gene33245.t1	0	0	0	0	0	0	0	--	--	--	--	--	--	PA domain;; Peptidase inhibitor I9;; Subtilase family	Subtilisin-like protease (Precursor) GN=At5g67360 OS=Arabidopsis thaliana (Mouse-ear cress) PE=1 SV=1	O	Posttranslational modification, protein turnover, chaperones	PREDICTED: subtilisin-like protease SDD1 [Brachypodium distachyon]	Molecular Function: hydrolase activity (GO:0016787);;
PB.5883.6	0	0	0	0	0	0	0	[DK]	Cell cycle control, cell division, chromosome partitioning;; Transcription	K12604|0|bdi:100843991|CCR4-NOT transcription complex subunit 1-like; K12604 CCR4-NOT transcription complex subunit 1 (A)	RNA degradation (ko03018)	[K]	Transcription	CCR4-Not complex component, Not1;; Domain of unknown function (DUF3819)	--	K	Transcription	PREDICTED: CCR4-NOT transcription complex subunit 1-like isoform X3 [Brachypodium distachyon]	Molecular Function: 6-phosphofructokinase activity (GO:0003872);; Molecular Function: ATP binding (GO:0005524);; Cellular Component: 6-phosphofructokinase complex (GO:0005945);; Biological Process: fructose 6-phosphate metabolic process (GO:0006002);; Biological Process: glycolytic process (GO:0006096);; Cellular Component: plastid (GO:0009536);;
PH02Gene39124.t1	0	0	0	0	0	0	0	--	--	--	--	--	--	Protein of unknown function, DUF573	Mediator-associated protein 1 GN=At4g25210 OS=Arabidopsis thaliana (Mouse-ear cress) PE=1 SV=1	S	Function unknown	hypothetical protein SORBIDRAFT_02g040550 [Sorghum bicolor]	Molecular Function: metal ion binding (GO:0046872);;
PH02Gene41589.t1	0	0	0	0	0	0	0	--	--	--	--	--	--	--	--	S	Function unknown	predicted protein [Hordeum vulgare subsp. vulgare]	Cellular Component: mitochondrion (GO:0005739);; Molecular Function: electron carrier activity (GO:0009055);; Molecular Function: protein disulfide oxidoreductase activity (GO:0015035);; Biological Process: cell redox homeostasis (GO:0045454);;
PB.2810.3	0	0	0	0	0	0	0	--	--	--	--	--	--	PPR repeat family;; PPR repeat;; PPR repeat;; Pentatricopeptide repeat domain;; PPR repeat family;; PPR repeat;; PPR repeat;; Pentatricopeptide repeat domain;; Evolutionarily conserved signalling intermediate in Toll pathway;; PPR repeat family;; PPR repeat;; Pentatricopeptide repeat domain;; PPR repeat	Pentatricopeptide repeat-containing protein At2g31400, chloroplastic (Precursor) GN=At2g31400 OS=Arabidopsis thaliana (Mouse-ear cress) PE=2 SV=1	S	Function unknown	PREDICTED: pentatricopeptide repeat-containing protein At2g31400, chloroplastic [Brachypodium distachyon]	Biological Process: regulation of cyclin-dependent protein serine/threonine kinase activity (GO:0000079);; Cellular Component: nucleus (GO:0005634);; Biological Process: regulation of transcription, DNA-templated (GO:0006355);; Biological Process: response to virus (GO:0009615);; Biological Process: flower development (GO:0009908);; Biological Process: trichome morphogenesis (GO:0010090);; Molecu…
PH02Gene51204.t1	0	0	0	0	0	0	0	--	--	--	--	[TZ]	Signal transduction mechanisms;; Cytoskeleton	Formin Homology 2 Domain	Formin-like protein 1 (Precursor) OS=Oryza sativa subsp. japonica (Rice) PE=2 SV=1	S	Function unknown	uncharacterized protein LOC100192542 [Zea mays]	Biological Process: glycerol ether metabolic process (GO:0006662);; Molecular Function: enzyme activator activity (GO:0008047);; Molecular Function: electron carrier activity (GO:0009055);; Cellular Component: chloroplast stroma (GO:0009570);; Biological Process: plasmodesmata-mediated intercellular transport (GO:0010497);; Biological Process: positive regulation of cell communication (GO:0010647…
PH02Gene22545.t1	0	0	0	0	0	0	0	--	--	--	--	--	--	PPR repeat;; PPR repeat family;; PPR repeat	Pentatricopeptide repeat-containing protein At2g27610 OS=Arabidopsis thaliana (Mouse-ear cress) PE=2 SV=1	S	Function unknown	hypothetical protein [Oryza sativa Japonica Group]	Molecular Function: peroxidase activity (GO:0004601);; Biological Process: response to oxidative stress (GO:0006979);; Cellular Component: cytoplasmic membrane-bounded vesicle (GO:0016023);; Molecular Function: heme binding (GO:0020037);; Molecular Function: metal ion binding (GO:0046872);; Biological Process: oxidation-reduction process (GO:0055114);;
PH02Gene46443.t1	0	0	0	0	0	0	0	--	--	--	--	--	--	Subtilase family;; Peptidase inhibitor I9	Subtilisin-like protease SBT3.3 {ECO:0000303|PubMed:16193095} (Precursor) OS=Arabidopsis thaliana (Mouse-ear cress) PE=2 SV=1	O	Posttranslational modification, protein turnover, chaperones	hypothetical protein SORBIDRAFT_06g001140 [Sorghum bicolor]	Molecular Function: carboxylic ester hydrolase activity (GO:0004091);; Biological Process: metabolic process (GO:0008152);; Biological Process: pollen tube growth (GO:0009860);;
PB.230.82	0	0	0	0	0	0	0	--	--	--	--	[T]	Signal transduction mechanisms	NB-ARC domain;; Leucine Rich repeats (2 copies)	Disease resistance protein RPM1 GN=F17A9.20 OS=Arabidopsis thaliana (Mouse-ear cress) PE=1 SV=1	S	Function unknown	--	Cellular Component: integral component of membrane (GO:0016021);; Molecular Function: transmembrane transporter activity (GO:0022857);; Biological Process: transmembrane transport (GO:0055085);;
PB.16795.2	0	0	0	0	0	0	0	[R]	General function prediction only	--	--	[R]	General function prediction only	Alpha/beta hydrolase family;; Alpha/beta hydrolase family;; alpha/beta hydrolase fold;; Prolyl oligopeptidase family	--	S	Function unknown	PREDICTED: alpha/beta hydrolase domain-containing protein 17C-like [Setaria italica]	Molecular Function: GTPase activity (GO:0003924);; Molecular Function: GTP binding (GO:0005525);; Cellular Component: nucleus (GO:0005634);; Biological Process: GTP catabolic process (GO:0006184);; Biological Process: small GTPase mediated signal transduction (GO:0007264);; Biological Process: photomorphogenesis (GO:0009640);; Cellular Component: cytoplasmic membrane-bounded vesicle (GO:0016023);…
PB.10082.4	0	0	0	0	0	0	0	--	--	--	--	--	--	TFIIS helical bundle-like domain	Probable mediator of RNA polymerase II transcription subunit 26b GN=K2A11.1 OS=Arabidopsis thaliana (Mouse-ear cress) PE=2 SV=1	S	Function unknown	PREDICTED: probable mediator of RNA polymerase II transcription subunit 26b-like isoform X1 [Setaria italica]	Cellular Component: endoplasmic reticulum (GO:0005783);; Cellular Component: plasma membrane (GO:0005886);;
PH02Gene25584.t1	0	0	0	0	0	0	0	[R]	General function prediction only	--	--	[O]	Posttranslational modification, protein turnover, chaperones	Insulinase (Peptidase family M16)	--	O	Posttranslational modification, protein turnover, chaperones	Putative zinc protease pqqL [Aegilops tauschii]	Cellular Component: plasma membrane (GO:0005886);; Biological Process: drug transmembrane transport (GO:0006855);; Biological Process: response to nematode (GO:0009624);; Molecular Function: drug transmembrane transporter activity (GO:0015238);; Molecular Function: antiporter activity (GO:0015297);;
PH02Gene42385.t1	0	0	0	0	0	0	0	--	--	--	--	[S]	Function unknown	Rgp1	--	U	Intracellular trafficking, secretion, and vesicular transport	--	Molecular Function: metalloendopeptidase activity (GO:0004222);; Cellular Component: mitochondrion (GO:0005739);; Biological Process: proteolysis (GO:0006508);; Molecular Function: zinc ion binding (GO:0008270);; Cellular Component: chloroplast (GO:0009507);;
PB.32280.4	0	0	0	0	0	0	0	--	--	K12869|0|osa:4338298|Os05g0289400; K12869 crooked neck (A)	Spliceosome (ko03040)	[D]	Cell cycle control, cell division, chromosome partitioning	HAT (Half-A-TPR) repeat;; Tetratricopeptide repeat;; HAT (Half-A-TPR) repeat;; Tetratricopeptide repeat;; Tetratricopeptide repeat;; HAT (Half-A-TPR) repeat;; Suppressor of forked protein (Suf);; Tetratricopeptide repeat	--	A	RNA processing and modification	hypothetical protein OsI_19302 [Oryza sativa Indica Group]	Molecular Function: transferase activity, transferring glycosyl groups (GO:0016757);;
PB.6648.10	0	0	0	0	0	0	0	[Z]	Cytoskeleton	K07375|0|zma:100381281|uncharacterized LOC100381281; K07375 tubulin beta (A)	Phagosome (ko04145)	--	--	Tubulin/FtsZ family, GTPase domain;; Tubulin C-terminal domain	Tubulin beta-6 chain GN=TUBB6 OS=Zea mays (Maize) PE=2 SV=1	Z	Cytoskeleton	uncharacterized protein LOC100381281 [Zea mays]	Biological Process: signal transduction (GO:0007165);; Biological Process: programmed cell death (GO:0012501);; Biological Process: regulation of cellular metabolic process (GO:0031323);; Cellular Component: intracellular organelle (GO:0043229);; Biological Process: innate immune response (GO:0045087);; Biological Process: response to other organism (GO:0051707);; Biological Process: cellular res…
PH02Gene17812.t1	0	0	0	0	0	0	0	--	--	K01868|7.07364e-41|osa:4345200|Os08g0295300; K01868 threonyl-tRNA synthetase [EC:6.1.1.3] (A)	Aminoacyl-tRNA biosynthesis (ko00970)	[J]	Translation, ribosomal structure and biogenesis	--	Threonine--tRNA ligase, mitochondrial (Precursor) GN=THRRS OS=Arabidopsis thaliana (Mouse-ear cress) PE=2 SV=3	J	Translation, ribosomal structure and biogenesis	hypothetical protein OsJ_26793 [Oryza sativa Japonica Group]	Molecular Function: nucleic acid binding (GO:0003676);; Molecular Function: helicase activity (GO:0004386);; Biological Process: DNA recombination (GO:0006310);; Biological Process: meiotic nuclear division (GO:0007126);;
PB.27102.23	0	0	0	0	0	0	0	[J]	Translation, ribosomal structure and biogenesis	K01870|0|osa:4330908|Os02g0778200; K01870 isoleucyl-tRNA synthetase [EC:6.1.1.5] (A)	Aminoacyl-tRNA biosynthesis (ko00970)	--	--	tRNA synthetases class I (I, L, M and V);; Anticodon-binding domain of tRNA;; tRNA synthetases class I (M);; Zinc finger found in FPG and IleRS	Valine--tRNA ligase GN=VALRS OS=Arabidopsis thaliana (Mouse-ear cress) PE=2 SV=2	J	Translation, ribosomal structure and biogenesis	hypothetical protein OsI_09155 [Oryza sativa Indica Group]	Cellular Component: mitochondrion (GO:0005739);;
PH02Gene27181.t1	0	0	0	0	0	0	0	--	--	--	--	[S]	Function unknown	Putative serine esterase (DUF676)	--	S	Function unknown	PREDICTED: uncharacterized protein LOC100833444 isoform X2 [Brachypodium distachyon]	Molecular Function: sequence-specific DNA binding transcription factor activity (GO:0003700);; Cellular Component: nucleus (GO:0005634);; Biological Process: regulation of transcription, DNA-templated (GO:0006355);;
PB.35139.9	0	0	0	0	0	0	0	[K]	Transcription	--	--	[K]	Transcription	Zinc knuckle;; Protein of unknown function (DUF3591);; Ubiquitin family;; Protein of unknown function (DUF3591);; TATA box-binding protein binding;; Protein of unknown function (DUF3591)	Transcription initiation factor TFIID subunit 1 OS=Oryza sativa subsp. japonica (Rice) PE=2 SV=1	K	Transcription	RecName: Full=Transcription initiation factor TFIID subunit 1; AltName: Full=TAFII250 [Oryza sativa Japonica Group]	Cellular Component: mitochondrion (GO:0005739);; Cellular Component: plasma membrane (GO:0005886);; Biological Process: fatty acid beta-oxidation (GO:0006635);; Biological Process: autophagy (GO:0006914);; Molecular Function: metal ion binding (GO:0046872);;
PH02Gene05676.t1	0	0	0	0	0	0	0	--	--	--	--	[R]	General function prediction only	PPR repeat family;; PPR repeat;; PPR repeat;; Pentatricopeptide repeat domain;; Tetratricopeptide repeat;; Tetratricopeptide repeat;; Tetratricopeptide repeat;; Evolutionarily conserved signalling intermediate in Toll pathway	Pentatricopeptide repeat-containing protein At2g37230 GN=At2g37230 OS=Arabidopsis thaliana (Mouse-ear cress) PE=2 SV=1	S	Function unknown	PREDICTED: pentatricopeptide repeat-containing protein At2g37230-like [Oryza brachyantha]	Molecular Function: aldehyde dehydrogenase (NAD) activity (GO:0004029);; Molecular Function: ATP binding (GO:0005524);; Cellular Component: mitochondrion (GO:0005739);; Cellular Component: chloroplast (GO:0009507);; Biological Process: response to cadmium ion (GO:0046686);; Biological Process: oxidation-reduction process (GO:0055114);;
PB.14863.4	0	0	0	0	0	0	0	--	--	--	--	--	--	Subtilase family;; PA domain;; Peptidase inhibitor I9	Subtilisin-like protease (Precursor) GN=At5g67360 OS=Arabidopsis thaliana (Mouse-ear cress) PE=1 SV=1	O	Posttranslational modification, protein turnover, chaperones	PREDICTED: subtilisin-like protease-like [Setaria italica]	Molecular Function: zinc ion binding (GO:0008270);;
PB.17348.12	0	0	0	0	0	0	0	--	--	K08518|0|bdi:100837017|uncharacterized LOC100837017; K08518 syntaxin-binding protein 5 (A)	--	[U]	Intracellular trafficking, secretion, and vesicular transport	WD domain, G-beta repeat;; Synaptobrevin	--	S	Function unknown	hypothetical protein F775_52555 [Aegilops tauschii]	Biological Process: RNA metabolic process (GO:0016070);;
PH02Gene28355.t1	0	0	0	0	0	0	0	--	--	--	--	--	--	Thaumatin family	Zeamatin (Precursor) GN=Zlp OS=Zea mays (Maize) PE=1 SV=2	S	Function unknown	PREDICTED: protein NP24-like [Eucalyptus grandis]	--
PH02Gene06622.t1	0	0	0	0	0	0	0	[U]	Intracellular trafficking, secretion, and vesicular transport	K12492|3.07261e-46|sita:101768792|probable ADP-ribosylation factor GTPase-activating protein AGD6-like; K12492 ADP-ribosylation factor GTPase-activating protein 1 (A)	Endocytosis (ko04144)	[TUZ]	Signal transduction mechanisms;; Intracellular trafficking, secretion, and vesicular transport;; Cytoskeleton	Putative GTPase activating protein for Arf	Probable ADP-ribosylation factor GTPase-activating protein AGD6 GN=F5K20.10 OS=Arabidopsis thaliana (Mouse-ear cress) PE=1 SV=1	U	Intracellular trafficking, secretion, and vesicular transport	PREDICTED: probable ADP-ribosylation factor GTPase-activating protein AGD6-like [Setaria italica]	Molecular Function: serine-type carboxypeptidase activity (GO:0004185);; Cellular Component: mitochondrion (GO:0005739);; Biological Process: proteolysis (GO:0006508);; Cellular Component: cytoplasmic membrane-bounded vesicle (GO:0016023);;
PB.406.2	0	0	0	0	0	0	0	--	--	--	--	--	--	--	--	S	Function unknown	hypothetical protein OsJ_25174 [Oryza sativa Japonica Group]	Cellular Component: cytoplasmic part (GO:0044444);;
PB.1537.2	0	0	0	0	0	0	0	--	--	--	--	--	--	Protein of unknown function (DUF2781)	--	S	Function unknown	Os03g0646400 [Oryza sativa Japonica Group]	Molecular Function: calcium ion binding (GO:0005509);;
PB.11036.2	0	0	0	0	0	0	0	[OJ]	Posttranslational modification, protein turnover, chaperones;; Translation, ribosomal structure and biogenesis	K18757|1.86749e-70|sita:101753635|transcription activator BRG1-like; K18757 la-related protein 1 (A)	--	[OJ]	Posttranslational modification, protein turnover, chaperones;; Translation, ribosomal structure and biogenesis	La domain	La-related protein 1B GN=LARP1B OS=Arabidopsis thaliana (Mouse-ear cress) PE=2 SV=1	JO	Translation, ribosomal structure and biogenesis;; Posttranslational modification, protein turnover, chaperones	PREDICTED: transcription activator BRG1-like [Setaria italica]	Molecular Function: nucleotide binding (GO:0000166);; Molecular Function: nucleic acid binding (GO:0003676);;
PH02Gene43264.t1	0	0	0	0	0	0	0	[G]	Carbohydrate transport and metabolism	K00850|3.25613e-125|zma:100192478|pco064611a; LOC100192478; K00850 6-phosphofructokinase 1 [EC:2.7.1.11] (A)	Glycolysis / Gluconeogenesis (ko00010);; Pentose phosphate pathway (ko00030);; Fructose and mannose metabolism (ko00051);; Galactose metabolism (ko00052);; Carbon metabolism (ko01200);; Biosynthesis of amino acids (ko01230);; RNA degradation (ko03018)	[G]	Carbohydrate transport and metabolism	Phosphofructokinase	ATP-dependent 6-phosphofructokinase 3 {ECO:0000255|HAMAP-Rule:MF_03186} GN=At4g26270 OS=Arabidopsis thaliana (Mouse-ear cress) PE=1 SV=1	G	Carbohydrate transport and metabolism	uncharacterized protein LOC100192478 [Zea mays]	--
PB.19470.7	0	0	0	0	0	0	0	[RTKL]	General function prediction only;; Signal transduction mechanisms;; Transcription;; Replication, recombination and repair	--	--	[T]	Signal transduction mechanisms	Protein kinase domain;; Protein tyrosine kinase;; Kinase-like	Mitogen-activated protein kinase kinase kinase YODA GN=YDA OS=Arabidopsis thaliana (Mouse-ear cress) PE=1 SV=1	T	Signal transduction mechanisms	PREDICTED: mitogen-activated protein kinase kinase kinase YODA-like [Brachypodium distachyon]	Molecular Function: Rab GTPase activator activity (GO:0005097);; Cellular Component: cytosol (GO:0005829);; Biological Process: positive regulation of Rab GTPase activity (GO:0032851);;
PH02Gene49353.t1	0	0	0	0	0	0	0	--	--	--	--	--	--	Cupin	Germin-like protein 12-1 (Precursor) OS=Oryza sativa subsp. japonica (Rice) PE=2 SV=1	S	Function unknown	PREDICTED: germin-like protein 12-2-like [Setaria italica]	Molecular Function: DNA binding (GO:0003677);; Cellular Component: nucleus (GO:0005634);; Biological Process: regulation of transcription, DNA-templated (GO:0006355);; Biological Process: auxin-activated signaling pathway (GO:0009734);; Biological Process: flower development (GO:0009908);; Molecular Function: protein dimerization activity (GO:0046983);;
PB.29839.1	0	0	0	0	0	0	0	--	--	K10756|4.27904e-14|sita:101786762|probable replication factor C subunit 3-like; K10756 replication factor C subunit 3/5 (A)	DNA replication (ko03030);; Nucleotide excision repair (ko03420);; Mismatch repair (ko03430)	--	--	--	--	L	Replication, recombination and repair	PREDICTED: probable replication factor C subunit 3-like isoform X1 [Setaria italica]	Molecular Function: calcium ion binding (GO:0005509);;
PH02Gene42639.t1	0	0	0	0	0	0	0	--	--	--	--	--	--	Peptidase inhibitor I9	Subtilisin-like protease SBT3.5 {ECO:0000303|PubMed:16193095} (Precursor) OS=Arabidopsis thaliana (Mouse-ear cress) PE=1 SV=1	O	Posttranslational modification, protein turnover, chaperones	hypothetical protein SORBIDRAFT_06g001140 [Sorghum bicolor]	Cellular Component: endoplasmic reticulum membrane (GO:0005789);; Cellular Component: integral component of membrane (GO:0016021);; Molecular Function: heme binding (GO:0020037);; Biological Process: electron transport chain (GO:0022900);; Biological Process: defense response to bacterium (GO:0042742);; Molecular Function: metal ion binding (GO:0046872);;
PB.16066.1	0	0	0	0	0	0	0	--	--	--	--	[R]	General function prediction only	Galactose oxidase, central domain;; Kelch motif;; Kelch motif;; Kelch motif;; Galactose oxidase, central domain	Kelch repeat-containing protein At3g27220 GN=At3g27220 OS=Arabidopsis thaliana (Mouse-ear cress) PE=2 SV=1	S	Function unknown	Os08g0128000 [Oryza sativa Japonica Group]	Molecular Function: DNA binding (GO:0003677);; Molecular Function: zinc ion binding (GO:0008270);;
PB.4804.1	0	0	0	0	0	0	0	--	--	--	--	[R]	General function prediction only	--	--	S	Function unknown	retrotransposon protein, putative, unclassified [Oryza sativa Japonica Group]	Molecular Function: oxidoreductase activity (GO:0016491);; Biological Process: oxidation-reduction process (GO:0055114);;
PB.25522.1	0	0	0	0	0	0	0	--	--	--	--	--	--	Transposase-associated domain;; Transposase family tnp2	--	S	Function unknown	transposon protein, putative, CACTA, En/Spm sub-class [Oryza sativa Japonica Group]	Cellular Component: cytosol (GO:0005829);;
PB.24784.37	0	0	0	0	0	0	0	[RTKL]	General function prediction only;; Signal transduction mechanisms;; Transcription;; Replication, recombination and repair	--	--	--	--	Protein kinase domain;; Protein tyrosine kinase;; Leucine Rich repeats (2 copies);; Leucine rich repeat;; Leucine Rich Repeat;; Leucine rich repeat;; Leucine Rich repeats (2 copies);; Leucine Rich Repeat;; Leucine rich repeat;; Leucine rich repeat;; Leucine Rich repeat	Probable LRR receptor-like serine/threonine-protein kinase At4g08850 (Precursor) GN=At4g08850 OS=Arabidopsis thaliana (Mouse-ear cress) PE=2 SV=3	S	Function unknown	PREDICTED: probable leucine-rich repeat receptor-like protein kinase At1g35710 [Elaeis guineensis]	--
PH02Gene40680.t1	0	0	0	0	0	0	0	--	--	--	--	[T]	Signal transduction mechanisms	Nuclear transport factor 2 (NTF2) domain	--	S	Function unknown	hypothetical protein OsJ_06818 [Oryza sativa Japonica Group]	Molecular Function: calcium ion binding (GO:0005509);; Cellular Component: endoplasmic reticulum (GO:0005783);; Biological Process: pollen wall assembly (GO:0010208);; Cellular Component: membrane (GO:0016020);; Cellular Component: cytoplasmic membrane-bounded vesicle (GO:0016023);;
PB.33416.2	0	0	0	0	0	0	0	--	--	--	--	--	--	--	--	S	Function unknown	PREDICTED: splicing factor 1-like [Oryza brachyantha]	Biological Process: cytidine to uridine editing (GO:0016554);;
PH02Gene08714.t1	0	0	0	0	0	0	0	--	--	--	--	--	--	GRF zinc finger	--	S	Function unknown	hypothetical protein OsI_17087 [Oryza sativa Indica Group]	Biological Process: metabolic process (GO:0008152);; Molecular Function: UDP-glucosyltransferase activity (GO:0035251);;
PB.10148.7	0	0	0	0	0	0	0	--	--	--	--	--	--	PA domain	Vacuolar-sorting receptor 1 (Precursor) GN=F8J2.20 OS=Arabidopsis thaliana (Mouse-ear cress) PE=1 SV=2	U	Intracellular trafficking, secretion, and vesicular transport	PREDICTED: vacuolar-sorting receptor 1-like [Oryza brachyantha]	--
PB.18575.7	0	0	0	0	0	0	0	--	--	K13094|0|sita:101766396|RNA-binding protein 5-A-like; K13094 RNA-binding protein 5/10 (A)	--	[R]	General function prediction only	RNA recognition motif. (a.k.a. RRM, RBD, or RNP domain);; RNA recognition motif (a.k.a. RRM, RBD, or RNP domain);; RNA recognition motif. (a.k.a. RRM, RBD, or RNP domain)	Serine/arginine-rich SC35-like splicing factor SCL30A GN=SCL30A OS=Arabidopsis thaliana (Mouse-ear cress) PE=1 SV=1	S	Function unknown	PREDICTED: RNA-binding protein 5-A-like isoform X4 [Setaria italica]	Molecular Function: calcium ion binding (GO:0005509);; Cellular Component: plasma membrane (GO:0005886);; Biological Process: Golgi to vacuole transport (GO:0006896);; Molecular Function: amino-terminal vacuolar sorting propeptide binding (GO:0009940);; Cellular Component: cytoplasmic membrane-bounded vesicle (GO:0016023);; Cellular Component: Golgi transport complex (GO:0017119);;
PB.31311.5	0	0	0	0	0	0	0	[R]	General function prediction only	K03350|0|bdi:100823965|cell division cycle protein 27 homolog B; K03350 anaphase-promoting complex subunit 3 (A)	Ubiquitin mediated proteolysis (ko04120)	[D]	Cell cycle control, cell division, chromosome partitioning	TPR repeat;; Tetratricopeptide repeat;; Tetratricopeptide repeat;; Tetratricopeptide repeat;; Anaphase-promoting complex, cyclosome, subunit 3;; Tetratricopeptide repeat;; Tetratricopeptide repeat;; Tetratricopeptide repeat;; Tetratricopeptide repeat;; Tetratricopeptide repeat;; Tetratricopeptide repeat;; Tetratricopeptide repeat;; Tetratricopeptide repeat	Cell division cycle protein 27 homolog B GN=T2G17.20 OS=Arabidopsis thaliana (Mouse-ear cress) PE=1 SV=1	S	Function unknown	PREDICTED: cell division cycle protein 27 homolog B isoform X2 [Brachypodium distachyon]	Molecular Function: protein kinase activity (GO:0004672);; Molecular Function: ATP binding (GO:0005524);; Biological Process: protein phosphorylation (GO:0006468);;
PH02Gene25352.t1	0	0	0	0	0	0	0	--	--	--	--	--	--	--	BTB/POZ domain-containing protein At3g49900 GN=At3g49900 OS=Arabidopsis thaliana (Mouse-ear cress) PE=2 SV=1	S	Function unknown	hypothetical protein OsI_26670 [Oryza sativa Indica Group]	Cellular Component: anaphase-promoting complex (GO:0005680);; Cellular Component: spindle (GO:0005819);; Biological Process: gamete generation (GO:0007276);; Cellular Component: cell plate (GO:0009504);; Biological Process: response to auxin (GO:0009733);; Biological Process: root meristem specification (GO:0010071);; Biological Process: cell differentiation (GO:0030154);; Biological Process: roo…
PB.23943.1	0	0	0	0	0	0	0	--	--	--	--	[R]	General function prediction only	--	--	S	Function unknown	--	Cellular Component: plasma membrane (GO:0005886);; Molecular Function: zinc ion binding (GO:0008270);; Cellular Component: cytoplasmic membrane-bounded vesicle (GO:0016023);; Biological Process: ER-associated ubiquitin-dependent protein catabolic process (GO:0030433);;
PB.29885.6	0	0	0	0	0	0	0	--	--	K13094|0|bdi:100845190|RNA-binding protein 5-B; K13094 RNA-binding protein 5/10 (A)	--	--	--	RNA recognition motif. (a.k.a. RRM, RBD, or RNP domain);; RNA recognition motif (a.k.a. RRM, RBD, or RNP domain);; RNA recognition motif. (a.k.a. RRM, RBD, or RNP domain);; G-patch domain;; DExH-box splicing factor binding site	U11/U12 small nuclear ribonucleoprotein 35 kDa protein GN=SNRNP35 OS=Arabidopsis thaliana (Mouse-ear cress) PE=1 SV=1	S	Function unknown	PREDICTED: RNA-binding protein 5-B isoform X4 [Brachypodium distachyon]	Cellular Component: endoplasmic reticulum lumen (GO:0005788);; Biological Process: metabolic process (GO:0008152);; Cellular Component: cytoplasmic membrane-bounded vesicle (GO:0016023);; Molecular Function: hydrolase activity (GO:0016787);;
PB.31171.5	0	0	0	0	0	0	0	[O]	Posttranslational modification, protein turnover, chaperones	K03028|0|sita:101778966|26S proteasome non-ATPase regulatory subunit 2 1A-like; K03028 26S proteasome regulatory subunit N1 (A)	Proteasome (ko03050)	[O]	Posttranslational modification, protein turnover, chaperones	Proteasome/cyclosome repeat;; HEAT repeats	26S proteasome non-ATPase regulatory subunit 2 homolog A GN=RPN1A OS=Arabidopsis thaliana (Mouse-ear cress) PE=1 SV=2	O	Posttranslational modification, protein turnover, chaperones	PREDICTED: 26S proteasome non-ATPase regulatory subunit 2 1A-like [Setaria italica]	--
PB.6603.15	0	0	0	0	0	0	0	--	--	K01408|0|bdi:100846895|zinc-metallopeptidase, peroxisomal-like; K01408 insulysin [EC:3.4.24.56] (A)	--	--	--	Peptidase M16 inactive domain;; Insulinase (Peptidase family M16);; Peptidase M16 inactive domain	Zinc-metallopeptidase, peroxisomal GN=PXM16 OS=Arabidopsis thaliana (Mouse-ear cress) PE=2 SV=1	O	Posttranslational modification, protein turnover, chaperones	PREDICTED: zinc-metallopeptidase, peroxisomal-like isoform X6 [Brachypodium distachyon]	Cellular Component: mitochondrion (GO:0005739);; Cellular Component: peroxisome (GO:0005777);; Biological Process: sulfur compound metabolic process (GO:0006790);; Molecular Function: sulfite oxidase activity (GO:0008482);; Molecular Function: electron carrier activity (GO:0009055);; Biological Process: response to sulfur dioxide (GO:0010477);; Biological Process: chlorophyll metabolic process (G…
PB.627.5	0	0	0	0	0	0	0	--	--	--	--	--	--	Ankyrin repeats (3 copies);; IQ calmodulin-binding motif;; Ankyrin repeat;; Ankyrin repeat;; Ankyrin repeats (many copies);; CG-1 domain	Calmodulin-binding transcription activator 5 OS=Arabidopsis thaliana (Mouse-ear cress) PE=2 SV=2	K	Transcription	hypothetical protein OsI_26043 [Oryza sativa Indica Group]	Molecular Function: protein serine/threonine kinase activity (GO:0004674);; Molecular Function: ATP binding (GO:0005524);; Biological Process: protein phosphorylation (GO:0006468);;
PB.9262.12	0	0	0	0	0	0	0	[M]	Cell wall/membrane/envelope biogenesis	--	--	--	--	Glycosyl transferases group 1;; Glycosyl transferase 4-like domain;; Glycosyl transferases group 1	--	M	Cell wall/membrane/envelope biogenesis	Os03g0180700 [Oryza sativa Japonica Group]	Molecular Function: DNA binding (GO:0003677);; Cellular Component: nucleus (GO:0005634);;
PH02Gene13303.t1	0	0	0	0	0	0	0	--	--	--	--	[OE]	Posttranslational modification, protein turnover, chaperones;; Amino acid transport and metabolism	Serine carboxypeptidase;; Armadillo/beta-catenin-like repeat	Serine carboxypeptidase-like 26 (Precursor) GN=SCPL26 OS=Arabidopsis thaliana (Mouse-ear cress) PE=2 SV=1	S	Function unknown	PREDICTED: armadillo repeat-containing protein 6-like [Oryza brachyantha]	--
PB.18196.11	0	0	0	0	0	0	0	--	--	--	--	--	--	Plant protein of unknown function (DUF869)	Filament-like plant protein (Fragment) GN=FPP OS=Solanum lycopersicum (Tomato) PE=1 SV=1	S	Function unknown	PREDICTED: filament-like plant protein-like [Oryza brachyantha]	Molecular Function: serine-type carboxypeptidase activity (GO:0004185);; Cellular Component: vacuole (GO:0005773);; Biological Process: proteolysis (GO:0006508);;
PB.385.8	0	0	0	0	0	0	0	--	--	--	--	--	--	X8 domain	Glucan endo-1,3-beta-glucosidase 4 (Precursor) GN=At3g13560 OS=Arabidopsis thaliana (Mouse-ear cress) PE=1 SV=1	S	Function unknown	hypothetical protein OsJ_25253 [Oryza sativa Japonica Group]	Molecular Function: protein serine/threonine kinase activity (GO:0004674);; Molecular Function: ATP binding (GO:0005524);; Cellular Component: cytosol (GO:0005829);; Cellular Component: plasma membrane (GO:0005886);; Biological Process: protein phosphorylation (GO:0006468);; Biological Process: detection of brassinosteroid stimulus (GO:0009729);; Biological Process: response to auxin (GO:0009733)…
PB.13174.3	0	0	0	0	0	0	0	--	--	--	--	--	--	Protein of unknown function (DUF632);; Protein of unknown function (DUF630)	--	S	Function unknown	PREDICTED: uncharacterized protein LOC100827275 isoform X2 [Brachypodium distachyon]	Molecular Function: phospholipase D activity (GO:0004630);; Molecular Function: calcium ion binding (GO:0005509);; Biological Process: membrane lipid metabolic process (GO:0006643);; Cellular Component: membrane (GO:0016020);; Biological Process: lipid catabolic process (GO:0016042);; Biological Process: phosphatidylcholine metabolic process (GO:0046470);; Molecular Function: N-acylphosphatidylet…
PH02Gene36801.t1	0	0	0	0	0	0	0	--	--	--	--	--	--	C2 domain	--	S	Function unknown	Os08g0562600 [Oryza sativa Japonica Group]	Molecular Function: sequence-specific DNA binding transcription factor activity (GO:0003700);; Cellular Component: nucleus (GO:0005634);; Biological Process: regulation of transcription, DNA-templated (GO:0006355);; Molecular Function: sequence-specific DNA binding (GO:0043565);;
PH02Gene22611.t1	0	0	0	0	0	0	0	--	--	--	--	--	--	Wall-associated receptor kinase galacturonan-binding;; Calcium-binding EGF domain	Wall-associated receptor kinase 5 (Precursor) GN=WAK5 OS=Arabidopsis thaliana (Mouse-ear cress) PE=2 SV=1	T	Signal transduction mechanisms	hypothetical protein SORBIDRAFT_06g022980 [Sorghum bicolor]	Molecular Function: nucleotide binding (GO:0000166);; Molecular Function: nucleic acid binding (GO:0003676);; Cellular Component: mitochondrion (GO:0005739);;
PH02Gene10091.t1	0	0	0	0	0	0	0	--	--	--	--	[A]	RNA processing and modification	Pre-mRNA splicing Prp18-interacting factor	Pre-mRNA-splicing factor SLU7 OS=Oryza sativa subsp. japonica (Rice) PE=2 SV=1	A	RNA processing and modification	hypothetical protein F775_28346 [Aegilops tauschii]	Biological Process: maltose metabolic process (GO:0000023);; Biological Process: RNA splicing, via endonucleolytic cleavage and ligation (GO:0000394);; Molecular Function: translation initiation factor activity (GO:0003743);; Molecular Function: GTP binding (GO:0005525);; Cellular Component: nucleus (GO:0005634);; Cellular Component: mitochondrion (GO:0005739);; Cellular Component: eukaryotic tra…
PH02Gene16696.t1	0	0	0	0	0	0	0	[U]	Intracellular trafficking, secretion, and vesicular transport	--	--	--	--	SecY translocase	Preprotein translocase subunit SCY2, chloroplastic (Precursor) GN=T9H9.5 OS=Arabidopsis thaliana (Mouse-ear cress) PE=2 SV=1	U	Intracellular trafficking, secretion, and vesicular transport	PREDICTED: preprotein translocase subunit SCY2, chloroplastic [Brachypodium distachyon]	Molecular Function: ATP binding (GO:0005524);; Cellular Component: mitochondrion (GO:0005739);; Cellular Component: endoplasmic reticulum (GO:0005783);; Biological Process: response to abscisic acid (GO:0009737);; Cellular Component: cytoplasmic membrane-bounded vesicle (GO:0016023);; Molecular Function: nucleoside-triphosphatase activity (GO:0017111);; Biological Process: cell division (GO:00513…
PB.30525.3	0	0	0	0	0	0	0	--	--	--	--	--	--	Putative S-adenosyl-L-methionine-dependent methyltransferase;; Methyltransferase domain;; Methyltransferase domain	Probable methyltransferase PMT8 GN=At1g04430 OS=Arabidopsis thaliana (Mouse-ear cress) PE=2 SV=1	S	Function unknown	PREDICTED: probable methyltransferase PMT3 [Brachypodium distachyon]	--
PB.21929.9	0	0	0	0	0	0	0	--	--	--	--	[L]	Replication, recombination and repair	CAF1 family ribonuclease;; CAF1 family ribonuclease	Poly(A)-specific ribonuclease PARN-like GN=At3g25430 OS=Arabidopsis thaliana (Mouse-ear cress) PE=2 SV=1	S	Function unknown	--	Molecular Function: metalloendopeptidase activity (GO:0004222);; Biological Process: proteolysis (GO:0006508);; Cellular Component: plastid (GO:0009536);; Molecular Function: metal ion binding (GO:0046872);;
PB.4740.10	0	0	0	0	0	0	0	--	--	K13140|0|sbi:SORBI_05g004600|SORBIDRAFT_05g004600, Sb05g004600; hypothetical protein; K13140 integrator complex subunit 3 (A)	--	[S]	Function unknown	Conserved protein (DUF2356)	--	S	Function unknown	hypothetical protein F775_04640 [Aegilops tauschii]	Molecular Function: nucleotide binding (GO:0000166);; Molecular Function: nucleic acid binding (GO:0003676);; Cellular Component: mitochondrion (GO:0005739);;
PH02Gene43643.t1	0	0	0	0	0	0	0	[P]	Inorganic ion transport and metabolism	K01537|3.89221e-69|zma:103650775|calcium-transporting ATPase 3, plasma membrane-type-like; K01537 Ca2+-transporting ATPase [EC:3.6.3.8] (A)	--	[P]	Inorganic ion transport and metabolism	E1-E2 ATPase	Calcium-transporting ATPase 3, plasma membrane-type OS=Oryza sativa subsp. japonica (Rice) PE=2 SV=1	P	Inorganic ion transport and metabolism	type IIB calcium ATPase [Medicago truncatula]	Molecular Function: protein serine/threonine kinase activity (GO:0004674);; Molecular Function: calcium ion binding (GO:0005509);; Molecular Function: ATP binding (GO:0005524);; Biological Process: protein phosphorylation (GO:0006468);; Cellular Component: cytoplasmic membrane-bounded vesicle (GO:0016023);; Molecular Function: polysaccharide binding (GO:0030247);;
PH02Gene30715.t1	0	0	0	0	0	0	0	--	--	--	--	--	--	Protein of unknown function (DUF1618)	--	S	Function unknown	unnamed protein product [Triticum aestivum]	Cellular Component: origin recognition complex (GO:0000808);; Molecular Function: ATP binding (GO:0005524);; Cellular Component: nucleus (GO:0005634);; Biological Process: DNA replication (GO:0006260);; Biological Process: regulation of transcription, DNA-templated (GO:0006355);; Molecular Function: zinc ion binding (GO:0008270);; Cellular Component: plastid (GO:0009536);; Biological Process: dou…
PH02Gene45876.t1	0	0	0	0	0	0	0	--	--	--	--	--	--	--	--	S	Function unknown	PREDICTED: putative disease resistance protein RGA3-like [Oryza brachyantha]	--
PB.22610.2	0	0	0	0	0	0	0	--	--	K10734|8.36423e-87|osa:4345149|Os08g0274700; K10734 GINS complex subunit 3 (A)	--	[S]	Function unknown	--	--	S	Function unknown	--	Molecular Function: nucleic acid binding (GO:0003676);; Cellular Component: membrane (GO:0016020);; Molecular Function: protein dimerization activity (GO:0046983);;
PB.19373.7	0	0	0	0	0	0	0	[R]	General function prediction only	K07870|0|bdi:100827865|mitochondrial Rho GTPase 1-like; K07870 Ras homolog gene family, member T1 (A)	--	[V]	Defense mechanisms	Miro-like protein;; EF hand associated;; Ras family;; EF hand associated;; ADP-ribosylation factor family;; AAA domain;; AAA ATPase domain;; EF-hand domain pair;; EF-hand domain;; ATPase family associated with various cellular activities (AAA);; ABC transporter;; 50S ribosome-binding GTPase;; Dynamin family;; NACHT domain	Rac-like GTP-binding protein ARAC3 (Precursor) GN=M4E13.80 OS=Arabidopsis thaliana (Mouse-ear cress) PE=1 SV=1	S	Function unknown	PREDICTED: mitochondrial Rho GTPase 1-like [Brachypodium distachyon]	Cellular Component: nucleus (GO:0005634);; Biological Process: DNA replication (GO:0006260);; Biological Process: embryo development ending in seed dormancy (GO:0009793);;
PH02Gene42041.t1	0	0	0	0	0	0	0	--	--	--	--	--	--	ZF-HD protein dimerisation region	Zinc-finger homeodomain protein 4 GN=ZHD4 OS=Oryza sativa subsp. japonica (Rice) PE=2 SV=2	S	Function unknown	predicted protein [Hordeum vulgare subsp. vulgare]	Molecular Function: sequence-specific DNA binding transcription factor activity (GO:0003700);; Cellular Component: nucleus (GO:0005634);; Cellular Component: cytoplasm (GO:0005737);; Biological Process: regulation of transcription, DNA-templated (GO:0006355);; Biological Process: response to heat (GO:0009408);; Molecular Function: sequence-specific DNA binding (GO:0043565);;
PH02Gene09540.t1	0	0	0	0	0	0	0	[S]	Function unknown	--	--	[T]	Signal transduction mechanisms	NB-ARC domain;; Leucine Rich repeats (2 copies);; Leucine rich repeat;; Leucine Rich Repeat	Putative disease resistance protein RGA3 GN=RGA3 OS=Solanum bulbocastanum (Wild potato) PE=2 SV=2	S	Function unknown	PREDICTED: putative disease resistance protein RGA3 isoform X2 [Phoenix dactylifera]	Cellular Component: nucleus (GO:0005634);; Cellular Component: cytoplasm (GO:0005737);; Molecular Function: hydrolase activity (GO:0016787);;
PB.20590.1	0	0	0	0	0	0	0	--	--	--	--	[G]	Carbohydrate transport and metabolism	--	Putative UDP-glucuronate:xylan alpha-glucuronosyltransferase 3 GN=T14N5.1 OS=Arabidopsis thaliana (Mouse-ear cress) PE=2 SV=1	O	Posttranslational modification, protein turnover, chaperones	TPA: hypothetical protein ZEAMMB73_670696 [Zea mays]	Molecular Function: protein serine/threonine kinase activity (GO:0004674);; Molecular Function: protein tyrosine kinase activity (GO:0004713);; Molecular Function: calcium ion binding (GO:0005509);; Molecular Function: ATP binding (GO:0005524);; Biological Process: protein phosphorylation (GO:0006468);; Cellular Component: cytoplasmic membrane-bounded vesicle (GO:0016023);;
PH02Gene39918.t1	0	0	0	0	0	0	0	--	--	--	--	--	--	VQ motif	--	S	Function unknown	--	Molecular Function: transporter activity (GO:0005215);; Cellular Component: mitochondrion (GO:0005739);; Cellular Component: plasma membrane (GO:0005886);; Biological Process: transport (GO:0006810);; Biological Process: response to nematode (GO:0009624);;
PH02Gene23988.t1	0	0	0	0	0	0	0	[M]	Cell wall/membrane/envelope biogenesis	--	--	[G]	Carbohydrate transport and metabolism	Glycosyl hydrolase family 81	--	M	Cell wall/membrane/envelope biogenesis	PREDICTED: putative endo-1,3(4)-beta-glucanase 2 [Brachypodium distachyon]	Biological Process: maltose metabolic process (GO:0000023);; Biological Process: protein peptidyl-prolyl isomerization (GO:0000413);; Molecular Function: peptidyl-prolyl cis-trans isomerase activity (GO:0003755);; Biological Process: protein folding (GO:0006457);; Cellular Component: chloroplast stroma (GO:0009570);; Biological Process: chloroplast relocation (GO:0009902);; Cellular Component: ch…
PB.11571.3	0	0	0	0	0	0	0	[R]	General function prediction only	K07897|1.04124e-146|sita:101775417|ras-related protein Rab7-like; K07897 Ras-related protein Rab-7A (A)	Endocytosis (ko04144);; Phagosome (ko04145)	[R]	General function prediction only	Ras family;; Miro-like protein;; ADP-ribosylation factor family;; Gtr1/RagA G protein conserved region;; Elongation factor Tu GTP binding domain;; 50S ribosome-binding GTPase	Ras-related protein Rab7 OS=Cenchrus ciliaris (Buffelgrass) PE=2 SV=1	S	Function unknown	PREDICTED: ras-related protein Rab7-like [Setaria italica]	--
PB.26745.1	0	0	0	0	0	0	0	--	--	--	--	[K]	Transcription	CCT motif	Zinc finger protein CONSTANS-LIKE 5 GN=COL5 OS=Arabidopsis thaliana (Mouse-ear cress) PE=2 SV=2	K	Transcription	PREDICTED: zinc finger protein CONSTANS-LIKE 4-like [Oryza brachyantha]	Molecular Function: zinc ion binding (GO:0008270);;
PH02Gene31903.t1	0	0	0	0	0	0	0	[R]	General function prediction only	K07297|5.9821e-53|sbi:SORBI_04g005400|SORBIDRAFT_04g005400, Sb04g005400; hypothetical protein; K07297 adiponectin receptor (A)	--	[RT]	General function prediction only;; Signal transduction mechanisms	Haemolysin-III related	Heptahelical transmembrane protein ADIPOR2 GN=P0544B02.25 OS=Oryza sativa subsp. japonica (Rice) PE=2 SV=1	S	Function unknown	hypothetical protein SORBIDRAFT_04g005400 [Sorghum bicolor]	--
PH02Gene29883.t1	0	0	0	0	0	0	0	--	--	--	--	--	--	--	--	S	Function unknown	PREDICTED: uncharacterized protein LOC103697309 [Phoenix dactylifera]	Molecular Function: hydrolase activity (GO:0016787);;
PH02Gene47408.t1	0	0	0	0	0	0	0	--	--	--	--	--	--	Protein kinase domain;; Protein tyrosine kinase;; Leucine rich repeat;; Leucine Rich repeats (2 copies);; Leucine Rich Repeat	Probable leucine-rich repeat receptor-like protein kinase At5g49770 (Precursor) GN=At5g49770 OS=Arabidopsis thaliana (Mouse-ear cress) PE=2 SV=1	S	Function unknown	Protein kinase domain containing protein, expressed [Oryza sativa Japonica Group]	Molecular Function: peroxidase activity (GO:0004601);; Cellular Component: cytosol (GO:0005829);; Biological Process: response to oxidative stress (GO:0006979);; Molecular Function: heme binding (GO:0020037);; Molecular Function: metal ion binding (GO:0046872);; Biological Process: defense response to fungus (GO:0050832);; Biological Process: oxidation-reduction process (GO:0055114);;
PH02Gene21342.t1	0	0	0	0	0	0	0	--	--	K14638|7.77088e-73|sita:101780374|probable nitrite transporter At1g68570-like; K14638 solute carrier family 15 (peptide/histidine transporter), member 3/4 (A)	--	[E]	Amino acid transport and metabolism	POT family	Protein NRT1/ PTR FAMILY 3.1 GN=F24J5.19 OS=Arabidopsis thaliana (Mouse-ear cress) PE=2 SV=1	E	Amino acid transport and metabolism	PREDICTED: probable nitrite transporter At1g68570-like [Setaria italica]	--
PH02Gene36720.t1	0	0	0	0	0	0	0	[U]	Intracellular trafficking, secretion, and vesicular transport	K13431|0|zma:100191673|spr1; signal recognition particle receptor homolog1; K13431 signal recognition particle receptor subunit alpha (A)	Protein export (ko03060)	--	--	Signal recognition particle, alpha subunit, N-terminal;; SRP54-type protein, GTPase domain;; SRP54-type protein, helical bundle domain	Signal recognition particle 54 kDa protein 2 OS=Solanum lycopersicum (Tomato) PE=2 SV=1	U	Intracellular trafficking, secretion, and vesicular transport	signal recognition particle receptor homolog1 [Zea mays]	Biological Process: protein glycosylation (GO:0006486);; Biological Process: intracellular protein transport (GO:0006886);; Molecular Function: zinc ion binding (GO:0008270);; Biological Process: vesicle-mediated transport (GO:0016192);;
PH02Gene12411.t1	0	0	0	0	0	0	0	[Q]	Secondary metabolites biosynthesis, transport and catabolism	--	--	[Q]	Secondary metabolites biosynthesis, transport and catabolism	Cytochrome P450	Cytochrome P450 89A9 GN=CYP89A9 OS=Arabidopsis thaliana (Mouse-ear cress) PE=2 SV=1	Q	Secondary metabolites biosynthesis, transport and catabolism	predicted protein [Hordeum vulgare subsp. vulgare]	Molecular Function: nucleotide binding (GO:0000166);; Cellular Component: endoplasmic reticulum (GO:0005783);; Biological Process: protein targeting (GO:0006605);; Biological Process: membrane organization (GO:0016044);; Biological Process: vesicle-mediated transport (GO:0016192);; Biological Process: cytoplasmic transport (GO:0016482);; Molecular Function: nucleoside-triphosphatase activity (GO:…
PH02Gene45369.t1	0	0	0	0	0	0	0	--	--	--	--	--	--	Plant protein of unknown function (DUF868)	--	S	Function unknown	uncharacterized protein LOC100216973 [Zea mays]	Biological Process: metabolic process (GO:0008152);; Cellular Component: cytoplasmic membrane-bounded vesicle (GO:0016023);; Molecular Function: hydrolase activity (GO:0016787);;
PH02Gene16666.t1	0	0	0	0	0	0	0	--	--	K05953|2.58676e-62|osa:4332608|Os03g0307300; K05953 nicotianamine synthase [EC:2.5.1.43] (A)	--	--	--	Nicotianamine synthase protein	Probable nicotianamine synthase 6 GN=NAS6 OS=Hordeum vulgare (Barley) PE=2 SV=1	E	Amino acid transport and metabolism	predicted protein [Hordeum vulgare subsp. vulgare]	Cellular Component: extracellular region (GO:0005576);; Cellular Component: cytoplasmic membrane-bounded vesicle (GO:0016023);;
PB.31574.6	0	0	0	0	0	0	0	--	--	K11593|0|sita:101754081|protein argonaute 1D-like; K11593 eukaryotic translation initiation factor 2C (A)	--	[J]	Translation, ribosomal structure and biogenesis	PAZ domain;; Domain of unknown function (DUF1785);; Glycine-rich region of argonaut;; Piwi domain	Protein argonaute 1D GN=OSJNBa0069C14.10-1 OS=Oryza sativa subsp. japonica (Rice) PE=2 SV=1	J	Translation, ribosomal structure and biogenesis	PREDICTED: LOW QUALITY PROTEIN: protein argonaute 1D-like [Setaria italica]	--
PB.18156.13	0	0	0	0	0	0	0	[I]	Lipid transport and metabolism	K01897|0|sita:101771306|long chain acyl-CoA synthetase 6, peroxisomal-like; K01897 long-chain acyl-CoA synthetase [EC:6.2.1.3] (A)	Fatty acid biosynthesis (ko00061);; Fatty acid degradation (ko00071);; Fatty acid metabolism (ko01212);; Peroxisome (ko04146)	[I]	Lipid transport and metabolism	AMP-binding enzyme;; AMP-binding enzyme;; AMP-binding enzyme C-terminal domain	Long chain acyl-CoA synthetase 7, peroxisomal GN=LACS7 OS=Arabidopsis thaliana (Mouse-ear cress) PE=1 SV=2	I	Lipid transport and metabolism	PREDICTED: long chain acyl-CoA synthetase 6, peroxisomal-like [Setaria italica]	Molecular Function: RNA binding (GO:0003723);; Molecular Function: RNA-directed DNA polymerase activity (GO:0003964);; Molecular Function: transporter activity (GO:0005215);; Cellular Component: mitochondrion (GO:0005739);; Biological Process: RNA-dependent DNA replication (GO:0006278);; Biological Process: regulation of transcription, DNA-templated (GO:0006355);; Cellular Component: integral com…
PB.26670.9	0	0	0	0	0	0	0	[L]	Replication, recombination and repair	K12118|0|sita:101758288|cryptochrome-1-like; K12118 cryptochrome 1 (A)	Circadian rhythm - plant (ko04712)	[LT]	Replication, recombination and repair;; Signal transduction mechanisms	FAD binding domain of DNA photolyase;; Blue/Ultraviolet sensing protein C terminal;; DNA photolyase	Cryptochrome-1 OS=Arabidopsis thaliana (Mouse-ear cress) PE=1 SV=2	L	Replication, recombination and repair	PREDICTED: cryptochrome-1-like isoform X1 [Setaria italica]	Cellular Component: plastid (GO:0009536);;
PB.1385.5	0	0	0	0	0	0	0	[RTKL]	General function prediction only;; Signal transduction mechanisms;; Transcription;; Replication, recombination and repair	--	--	--	--	Protein kinase domain;; Protein tyrosine kinase;; Leucine Rich repeats (2 copies);; Leucine rich repeat;; Leucine Rich Repeat;; Leucine Rich repeat;; Leucine rich repeat;; Phosphotransferase enzyme family	Leucine-rich repeat receptor-like serine/threonine-protein kinase At1g17230 (Precursor) GN=At1g17230 OS=Arabidopsis thaliana (Mouse-ear cress) PE=2 SV=2	S	Function unknown	LRR receptor-like serine/threonine-protein kinase RCH1 [Aegilops tauschii]	Biological Process: DNA damage checkpoint (GO:0000077);; Cellular Component: nucleolus (GO:0005730);; Biological Process: DNA repair (GO:0006281);; Cellular Component: checkpoint clamp complex (GO:0030896);;
PH02Gene49689.t1	0	0	0	0	0	0	0	--	--	--	--	--	--	--	--	S	Function unknown	hypothetical protein F775_31727 [Aegilops tauschii]	Biological Process: response to molecule of bacterial origin (GO:0002237);; Molecular Function: protein serine/threonine kinase activity (GO:0004674);; Molecular Function: protein tyrosine kinase activity (GO:0004713);; Molecular Function: ATP binding (GO:0005524);; Biological Process: protein phosphorylation (GO:0006468);; Biological Process: signal transduction (GO:0007165);; Biological Process…
PB.29535.10	0	0	0	0	0	0	0	[K]	Transcription	K11338|0|sita:101771808|ruvB-like 2-like; K11338 RuvB-like protein 2 [EC:3.6.4.12] (A)	--	--	--	TIP49 C-terminus;; ATPase family associated with various cellular activities (AAA);; Holliday junction DNA helicase ruvB N-terminus;; AAA domain;; AAA domain (dynein-related subfamily)	RuvB-like protein 1 GN=RIN1 OS=Arabidopsis thaliana (Mouse-ear cress) PE=1 SV=1	K	Transcription	--	Cellular Component: cytosol (GO:0005829);; Cellular Component: plasmodesma (GO:0009506);; Biological Process: embryo development ending in seed dormancy (GO:0009793);; Biological Process: vegetative to reproductive phase transition of meristem (GO:0010228);; Cellular Component: membrane (GO:0016020);; Molecular Function: transferase activity (GO:0016740);;
PB.8113.5	0	0	0	0	0	0	0	--	--	K06670|0|obr:102709790|uncharacterized LOC102709790; K06670 cohesin complex subunit SCC1 (A)	--	[D]	Cell cycle control, cell division, chromosome partitioning	Conserved region of Rad21 / Rec8 like protein	Sister chromatid cohesion 1 protein 4 GN=SYN4 OS=Arabidopsis thaliana (Mouse-ear cress) PE=2 SV=1	S	Function unknown	--	Cellular Component: plasma membrane (GO:0005886);;
PB.11961.5	0	0	0	0	0	0	0	--	--	K14289|0|osa:4325820|Os01g0363900; K14289 exportin-5 (A)	RNA transport (ko03013)	--	--	Exportin 1-like protein	Protein HASTY 1 GN=T9J14.1 OS=Arabidopsis thaliana (Mouse-ear cress) PE=1 SV=1	U	Intracellular trafficking, secretion, and vesicular transport	Os01g0363900 [Oryza sativa Japonica Group]	Cellular Component: plasma membrane (GO:0005886);;
PH02Gene41011.t1	0	0	0	0	0	0	0	--	--	--	--	--	--	--	Transcription factor RF2b GN=RF2b OS=Oryza sativa subsp. japonica (Rice) PE=1 SV=1	K	Transcription	PREDICTED: transcription factor RF2a-like [Oryza brachyantha]	Cellular Component: mitochondrion (GO:0005739);; Molecular Function: zinc ion binding (GO:0008270);;
PH02Gene28315.t1	0	0	0	0	0	0	0	--	--	--	--	[L]	Replication, recombination and repair	DDE superfamily endonuclease	--	S	Function unknown	Putative nuclease HARBI1 [Triticum urartu]	Molecular Function: catalytic activity (GO:0003824);; Cellular Component: mitochondrion (GO:0005739);; Biological Process: nucleobase-containing compound metabolic process (GO:0006139);; Biological Process: cellular macromolecule metabolic process (GO:0044260);; Molecular Function: organic cyclic compound binding (GO:0097159);; Molecular Function: heterocyclic compound binding (GO:1901363);;
PB.5182.1	0	0	0	0	0	0	0	--	--	--	--	--	--	--	--	S	Function unknown	Putative retroelement [Oryza sativa Japonica Group]	--
PB.35359.2	0	0	0	0	0	0	0	--	--	K13280|8.14433e-08|sita:101772661|signal peptidase complex catalytic subunit SEC11A-like; K13280 signal peptidase, endoplasmic reticulum-type [EC:3.4.-.-] (A)	Protein export (ko03060)	--	--	--	--	U	Intracellular trafficking, secretion, and vesicular transport	PREDICTED: signal peptidase complex catalytic subunit SEC11A-like [Setaria italica]	Molecular Function: DNA binding (GO:0003677);; Molecular Function: chromatin binding (GO:0003682);;
PH02Gene30138.t1	0	0	0	0	0	0	0	--	--	K00430|0|sita:101770951|peroxidase 1-like; K00430 peroxidase [EC:1.11.1.7] (A)	Phenylalanine metabolism (ko00360);; Phenylpropanoid biosynthesis (ko00940)	--	--	Peroxidase	Peroxidase 1 (Precursor) GN=OJ1057_B02.6 OS=Oryza sativa subsp. japonica (Rice) PE=2 SV=2	G	Carbohydrate transport and metabolism	PREDICTED: peroxidase 1-like [Setaria italica]	Molecular Function: alpha-L-fucosidase activity (GO:0004560);; Cellular Component: mitochondrion (GO:0005739);; Biological Process: lipid metabolic process (GO:0006629);; Cellular Component: plant-type cell wall (GO:0009505);; Cellular Component: cytoplasmic membrane-bounded vesicle (GO:0016023);; Molecular Function: hydrolase activity, acting on ester bonds (GO:0016788);;
PH02Gene23107.t1	0	0	0	0	0	0	0	--	--	K01850|1.8487e-22|osa:4328508|Os02g0180500; K01850 chorismate mutase [EC:5.4.99.5] (A)	Phenylalanine, tyrosine and tryptophan biosynthesis (ko00400);; Biosynthesis of amino acids (ko01230)	[E]	Amino acid transport and metabolism	--	Chorismate mutase 2 GN=CM2 OS=Arabidopsis thaliana (Mouse-ear cress) PE=1 SV=1	E	Amino acid transport and metabolism	Os02g0180500 [Oryza sativa Japonica Group]	Molecular Function: ATP binding (GO:0005524);; Cellular Component: cell wall (GO:0005618);; Cellular Component: nuclear envelope (GO:0005635);; Cellular Component: nucleolus (GO:0005730);; Cellular Component: spindle (GO:0005819);; Cellular Component: plasma membrane (GO:0005886);; Cellular Component: phragmoplast (GO:0009524);; Biological Process: pollen germination (GO:0009846);; Biological Pro…
PB.976.19	0	0	0	0	0	0	0	--	--	--	--	[E]	Amino acid transport and metabolism	Transmembrane amino acid transporter protein;; Transmembrane amino acid transporter protein	Probable proline transporter 2 GN=LOC_Os07g01090 OS=Oryza sativa subsp. japonica (Rice) PE=2 SV=1	E	Amino acid transport and metabolism	PREDICTED: proline transporter 1-like [Citrus sinensis]	Molecular Function: serine-type endopeptidase activity (GO:0004252);; Cellular Component: mitochondrial matrix (GO:0005759);; Biological Process: proteolysis (GO:0006508);; Molecular Function: zinc ion binding (GO:0008270);; Cellular Component: chloroplast thylakoid membrane (GO:0009535);; Cellular Component: chloroplastic endopeptidase Clp complex (GO:0009840);; Molecular Function: cobalt ion bi…
PH02Gene24770.t1	0	0	0	0	0	0	0	[O]	Posttranslational modification, protein turnover, chaperones	--	--	--	--	Subtilase family;; Peptidase inhibitor I9;; PA domain	Subtilisin-like protease (Precursor) GN=At5g67360 OS=Arabidopsis thaliana (Mouse-ear cress) PE=1 SV=1	O	Posttranslational modification, protein turnover, chaperones	Os05g0435800 [Oryza sativa Japonica Group]	Molecular Function: ATP binding (GO:0005524);; Cellular Component: plasma membrane (GO:0005886);; Biological Process: ATP catabolic process (GO:0006200);; Biological Process: ATP biosynthetic process (GO:0006754);; Biological Process: cation transport (GO:0006812);; Molecular Function: hydrogen-exporting ATPase activity, phosphorylative mechanism (GO:0008553);; Biological Process: response to sal…
PB.11429.7	0	0	0	0	0	0	0	--	--	K08876|0|osa:4327606|Os01g0819900; K08876 SCY1-like protein 1 (A)	--	[R]	General function prediction only	HEAT repeat	--	S	Function unknown	Os01g0819900 [Oryza sativa Japonica Group]	Molecular Function: protein serine/threonine kinase activity (GO:0004674);; Molecular Function: ATP binding (GO:0005524);; Biological Process: protein phosphorylation (GO:0006468);; Cellular Component: cytoplasmic membrane-bounded vesicle (GO:0016023);; Biological Process: recognition of pollen (GO:0048544);;
PB.3210.5	0	0	0	0	0	0	0	--	--	--	--	--	--	Septum formation topological specificity factor MinE	Cell division topological specificity factor homolog, chloroplastic (Precursor) OS=Arabidopsis thaliana (Mouse-ear cress) PE=1 SV=1	S	Function unknown	PREDICTED: cell division topological specificity factor homolog, chloroplastic-like [Setaria italica]	Biological Process: cell-matrix adhesion (GO:0007160);; Cellular Component: integrin complex (GO:0008305);; Molecular Function: metal ion binding (GO:0046872);;
PH02Gene36653.t1	0	0	0	0	0	0	0	[T]	Signal transduction mechanisms	--	--	--	--	Universal stress protein family	Universal stress protein A-like protein GN=At3g01520 OS=Arabidopsis thaliana (Mouse-ear cress) PE=1 SV=2	S	Function unknown	Os02g0773200 [Oryza sativa Japonica Group]	Molecular Function: RNA binding (GO:0003723);; Molecular Function: ribonuclease activity (GO:0004540);;
PB.133.8	0	0	0	0	0	0	0	--	--	--	--	[R]	General function prediction only	Leucine Rich repeats (2 copies);; Leucine rich repeat N-terminal domain;; Leucine rich repeat;; Leucine Rich Repeat;; Leucine rich repeat;; Leucine Rich repeat	DNA-damage-repair/toleration protein DRT100 (Precursor) OS=Arabidopsis thaliana (Mouse-ear cress) PE=2 SV=2	S	Function unknown	--	Molecular Function: binding (GO:0005488);;
PH02Gene03065.t1	0	0	0	0	0	0	0	--	--	--	--	--	--	Prolamin-like	--	--	--	hypothetical protein F775_26830 [Aegilops tauschii]	Molecular Function: nucleotide binding (GO:0000166);; Cellular Component: endoplasmic reticulum (GO:0005783);; Biological Process: embryo development (GO:0009790);; Cellular Component: membrane (GO:0016020);; Biological Process: sterol biosynthetic process (GO:0016126);; Molecular Function: acetoacetyl-CoA reductase activity (GO:0018454);; Biological Process: cuticle development (GO:0042335);; Bi…
PB.3233.4	0	0	0	0	0	0	0	--	--	K09487|0|obr:102715635|heat shock protein 83-like; K09487 heat shock protein 90kDa beta (A)	Protein processing in endoplasmic reticulum (ko04141);; Plant-pathogen interaction (ko04626)	[O]	Posttranslational modification, protein turnover, chaperones	Hsp90 protein;; Histidine kinase-, DNA gyrase B-, and HSP90-like ATPase;; Histidine kinase-, DNA gyrase B-, and HSP90-like ATPase	Heat shock protein 83 GN=HSP83A OS=Ipomoea nil (Japanese morning glory) PE=2 SV=1	O	Posttranslational modification, protein turnover, chaperones	PREDICTED: heat shock protein 83-like [Oryza brachyantha]	Molecular Function: nucleotide binding (GO:0000166);; Molecular Function: nucleic acid binding (GO:0003676);; Molecular Function: zinc ion binding (GO:0008270);;
PB.9398.11	0	0	0	0	0	0	0	--	--	--	--	[K]	Transcription	Associated with HOX;; Homeobox KN domain;; Homeobox domain	BEL1-like homeodomain protein 6 GN=BLH6 OS=Arabidopsis thaliana (Mouse-ear cress) PE=1 SV=1	K	Transcription	PREDICTED: BEL1-like homeodomain protein 6-like isoform X1 [Oryza brachyantha]	Biological Process: Group III intron splicing (GO:0000374);; Molecular Function: RNA binding (GO:0003723);; Molecular Function: RNA-directed DNA polymerase activity (GO:0003964);; Cellular Component: mitochondrion (GO:0005739);; Biological Process: RNA-dependent DNA replication (GO:0006278);; Biological Process: mRNA processing (GO:0006397);; Cellular Component: plastid (GO:0009536);; Biological …
PH02Gene20634.t1	0	0	0	0	0	0	0	--	--	--	--	[R]	General function prediction only	Reverse transcriptase (RNA-dependent DNA polymerase)	--	S	Function unknown	Os09g0507900 [Oryza sativa Japonica Group]	Biological Process: lipid metabolic process (GO:0006629);; Cellular Component: membrane (GO:0016020);; Molecular Function: oxidoreductase activity, acting on paired donors, with oxidation of a pair of donors resulting in the reduction of molecular oxygen to two molecules of water (GO:0016717);; Molecular Function: delta12-fatty acid dehydrogenase activity (GO:0016720);; Molecular Function: omega-…
PH02Gene25067.t1	0	0	0	0	0	0	0	--	--	K10563|2.57929e-49|osa:4341640|Os06g0643600; K10563 formamidopyrimidine-DNA glycosylase [EC:3.2.2.23 4.2.99.18] (A)	Base excision repair (ko03410)	--	--	Formamidopyrimidine-DNA glycosylase N-terminal domain;; Formamidopyrimidine-DNA glycosylase H2TH domain	Formamidopyrimidine-DNA glycosylase GN=F6D8.28 OS=Arabidopsis thaliana (Mouse-ear cress) PE=1 SV=1	L	Replication, recombination and repair	Os06g0643600 [Oryza sativa Japonica Group]	Molecular Function: acetylglucosaminyltransferase activity (GO:0008375);; Cellular Component: membrane (GO:0016020);;
PH02Gene41258.t1	0	0	0	0	0	0	0	[K]	Transcription	K03124|1.25989e-94|sita:101777563|transcription initiation factor IIB-like; K03124 transcription initiation factor TFIIB (A)	Basal transcription factors (ko03022)	[K]	Transcription	Transcription factor TFIIB repeat;; TFIIB zinc-binding	Transcription initiation factor IIB-2 GN=TFIIB2 OS=Arabidopsis thaliana (Mouse-ear cress) PE=2 SV=1	K	Transcription	hypothetical protein OsJ_19430 [Oryza sativa Japonica Group]	Molecular Function: signal transducer activity (GO:0004871);; Cellular Component: heterotrimeric G-protein complex (GO:0005834);; Biological Process: G-protein coupled receptor signaling pathway (GO:0007186);; Biological Process: response to abscisic acid (GO:0009737);; Cellular Component: keratin filament (GO:0045095);;
PH02Gene51229.t1	0	0	0	0	0	0	0	--	--	K13162|7.43988e-41|bdi:100836040|uncharacterized LOC100836040; K13162 poly(rC)-binding protein 2/3/4 (A)	--	[AR]	RNA processing and modification;; General function prediction only	KH domain;; KH domain	--	S	Function unknown	PREDICTED: uncharacterized protein LOC100836040 [Brachypodium distachyon]	Molecular Function: protein serine/threonine phosphatase activity (GO:0004722);; Cellular Component: plasma membrane (GO:0005886);; Biological Process: protein dephosphorylation (GO:0006470);; Molecular Function: metal ion binding (GO:0046872);;
PB.26760.2	0	0	0	0	0	0	0	--	--	--	--	[S]	Function unknown	--	--	S	Function unknown	putative retrotransposon protein [Phyllostachys edulis]	Molecular Function: RNA binding (GO:0003723);; Molecular Function: structural constituent of ribosome (GO:0003735);; Cellular Component: nucleus (GO:0005634);; Biological Process: pentose-phosphate shunt (GO:0006098);; Biological Process: DNA-templated transcription, elongation (GO:0006354);; Biological Process: translation (GO:0006412);; Biological Process: aromatic amino acid family biosyntheti…
PH02Gene34157.t1	0	0	0	0	0	0	0	--	--	--	--	[T]	Signal transduction mechanisms	NB-ARC domain	Putative disease resistance protein RGA3 GN=RGA3 OS=Solanum bulbocastanum (Wild potato) PE=2 SV=2	S	Function unknown	PREDICTED: putative disease resistance RPP13-like protein 1-like [Oryza brachyantha]	--
PB.29046.4	0	0	0	0	0	0	0	[G]	Carbohydrate transport and metabolism	K00854|0|obr:102709010|xylulose kinase-like; K00854 xylulokinase [EC:2.7.1.17] (A)	Pentose and glucuronate interconversions (ko00040)	[G]	Carbohydrate transport and metabolism	FGGY family of carbohydrate kinases, N-terminal domain	--	G	Carbohydrate transport and metabolism	hypothetical protein OsI_27048 [Oryza sativa Indica Group]	Molecular Function: protein serine/threonine kinase activity (GO:0004674);; Molecular Function: ATP binding (GO:0005524);; Biological Process: protein phosphorylation (GO:0006468);; Cellular Component: cytoplasmic membrane-bounded vesicle (GO:0016023);;
PH02Gene22215.t1	0	0	0	0	0	0	0	--	--	--	--	[T]	Signal transduction mechanisms	Wall-associated receptor kinase C-terminal;; Wall-associated receptor kinase galacturonan-binding	Probable receptor-like protein kinase At1g67000 (Precursor) GN=At1g67000 OS=Arabidopsis thaliana (Mouse-ear cress) PE=2 SV=2	T	Signal transduction mechanisms	predicted protein [Hordeum vulgare subsp. vulgare]	Molecular Function: hydrolase activity (GO:0016787);;
PB.31901.2	0	0	0	0	0	0	0	--	--	--	--	[S]	Function unknown	Armadillo/beta-catenin-like repeat;; HEAT repeats;; C2 domain;; V-ATPase subunit H;; Armadillo-like	Synaptotagmin-2 GN=T20H2.13 OS=Arabidopsis thaliana (Mouse-ear cress) PE=2 SV=1	S	Function unknown	PREDICTED: uncharacterized protein LOC101782276 [Setaria italica]	Molecular Function: protein serine/threonine kinase activity (GO:0004674);; Molecular Function: ATP binding (GO:0005524);; Cellular Component: nucleus (GO:0005634);; Biological Process: protein phosphorylation (GO:0006468);; Biological Process: response to brassinosteroid (GO:0009741);; Biological Process: unidimensional cell growth (GO:0009826);; Biological Process: auxin metabolic process (GO:0…
PB.32113.3	0	0	0	0	0	0	0	--	--	K17086|0|sita:101777574|transmembrane 9 superfamily member 4-like; K17086 transmembrane 9 superfamily member 2/4 (A)	--	--	--	Endomembrane protein 70;; Endomembrane protein 70	Transmembrane 9 superfamily member 7 {ECO:0000305} (Precursor) OS=Arabidopsis thaliana (Mouse-ear cress) PE=2 SV=1	S	Function unknown	PREDICTED: transmembrane 9 superfamily member 4-like [Setaria italica]	Molecular Function: DNA binding (GO:0003677);; Molecular Function: sequence-specific DNA binding transcription factor activity (GO:0003700);; Biological Process: regulation of transcription, DNA-templated (GO:0006355);; Cellular Component: CCAAT-binding factor complex (GO:0016602);;
PB.18575.5	0	0	0	0	0	0	0	--	--	K13094|0|sita:101766396|RNA-binding protein 5-A-like; K13094 RNA-binding protein 5/10 (A)	--	[R]	General function prediction only	RNA recognition motif. (a.k.a. RRM, RBD, or RNP domain);; RNA recognition motif (a.k.a. RRM, RBD, or RNP domain);; RNA recognition motif. (a.k.a. RRM, RBD, or RNP domain)	Serine/arginine-rich SC35-like splicing factor SCL30A GN=SCL30A OS=Arabidopsis thaliana (Mouse-ear cress) PE=1 SV=1	S	Function unknown	PREDICTED: RNA-binding protein 5-A-like isoform X4 [Setaria italica]	Cellular Component: Golgi apparatus (GO:0005794);; Cellular Component: plasma membrane (GO:0005886);; Cellular Component: plant-type cell wall (GO:0009505);; Cellular Component: integral component of membrane (GO:0016021);; Cellular Component: cytoplasmic membrane-bounded vesicle (GO:0016023);;
PB.31864.2	0	0	0	0	0	0	0	--	--	--	--	--	--	Zinc knuckle	--	--	--	putative retrotransposon protein [Phyllostachys edulis]	Biological Process: rRNA processing (GO:0006364);; Biological Process: unsaturated fatty acid biosynthetic process (GO:0006636);; Cellular Component: chloroplast thylakoid membrane (GO:0009535);; Cellular Component: chloroplast thylakoid lumen (GO:0009543);; Cellular Component: chloroplast stroma (GO:0009570);; Biological Process: thylakoid membrane organization (GO:0010027);; Biological Process:…
PB.36139.23	0	0	0	0	0	0	0	[U]	Intracellular trafficking, secretion, and vesicular transport	--	--	[U]	Intracellular trafficking, secretion, and vesicular transport	Armadillo/beta-catenin-like repeat;; Importin beta binding domain;; HEAT-like repeat;; HEAT repeats;; HEAT repeat;; Armadillo-like	Importin subunit alpha-1b OS=Oryza sativa subsp. japonica (Rice) PE=1 SV=2	U	Intracellular trafficking, secretion, and vesicular transport	PREDICTED: importin subunit alpha-1b [Brachypodium distachyon]	Molecular Function: transporter activity (GO:0005215);; Biological Process: oligopeptide transport (GO:0006857);; Cellular Component: membrane (GO:0016020);;
PB.19839.2	0	0	0	0	0	0	0	--	--	K01739|0|zma:100191523|uncharacterized LOC100191523; K01739 cystathionine gamma-synthase [EC:2.5.1.48] (A)	Cysteine and methionine metabolism (ko00270);; Selenocompound metabolism (ko00450);; Sulfur metabolism (ko00920);; Biosynthesis of amino acids (ko01230)	[E]	Amino acid transport and metabolism	Cys/Met metabolism PLP-dependent enzyme;; Beta-eliminating lyase	Cystathionine gamma-synthase 1, chloroplastic {ECO:0000305} (Precursor) GN=At3g01120 OS=Arabidopsis thaliana (Mouse-ear cress) PE=1 SV=3	E	Amino acid transport and metabolism	uncharacterized protein LOC100191523 [Zea mays]	Cellular Component: nucleus (GO:0005634);; Cellular Component: chromosome (GO:0005694);; Molecular Function: zinc ion binding (GO:0008270);; Molecular Function: histone-lysine N-methyltransferase activity (GO:0018024);; Biological Process: histone lysine methylation (GO:0034968);; Molecular Function: histone binding (GO:0042393);;
PB.6723.8	0	0	0	0	0	0	0	--	--	--	--	--	--	GRAS domain family;; GRAS domain family;; GRAS domain family	Scarecrow-like protein 9 GN=SCL9 OS=Arabidopsis thaliana (Mouse-ear cress) PE=2 SV=1	K	Transcription	PREDICTED: scarecrow-like protein 9 [Brachypodium distachyon]	Cellular Component: endoplasmic reticulum (GO:0005783);; Cellular Component: plasma membrane (GO:0005886);; Cellular Component: cytoplasmic membrane-bounded vesicle (GO:0016023);;
[truncated: 163,498 more rows]

## Sheet: Table S6
#lncRNA_ID	Gene_ID	x
[truncated: 32,829 more rows]

## Sheet: Table S7
hic_scaffold_1	Undefined	as_event	831213	832217	.	+	.	transcript_id "PB.4.1,PH02Gene49231.t1"; gene_id "hic_scaffold_1:830137-834541W"; flanks "831213^,832217^"; structure "1-,2-"; splice_chain "831852-,831960-"; sources "Undefined,Undefined"; NMorMRNA "null"; degree "4"; dimension "2_2";
[truncated: 102,314 more rows]
