# Supplementary material for: Transcriptomic Complexity of Culm Growth and Development in Different Types of Moso Bamboo
Source: Int J Mol Sci. 2023 Apr 18;24(8):7425. doi: 10.3390/ijms24087425 (PMC10138756; doi:10.3390/ijms24087425)
Supplement: Supplementary file 1 [file ijms-24-07425-s001.zip › Supplymentary Table S3.fa]

>PB.22.8
AGGGAAAACAAAACTCCTGGGCGTCGCGTGGTTCTTCCTGCGCTCGCGACTCGGCACTCGTCTTCTCCGAACGGCGCCGCCTCCCCCTCTCTCTCCCGCTTGACTCCGGTGAAGCCGATCCCGCCGCCGTCGCCGCCCACGGAGGAACCCCTCCACGCCTCGCCCTTTCCAACCCAATCCACGGCGGAATCCTTCCACGCCTCGCCCGCGTGGTTTGTTCCCCGTCGCGCTCGCGACTCTGCCGTTCTTCCGATCGCCAGCTCCCTTCCCAATTCTGCAGTTCTTTCTTGGGTATTTGCGTATGCCGCTTCCTTTCTCTCTTTAGCTGTAAAGGGGCGCTAGGTTGTTGGATCTGTCTCTGCAGCCGCTTGCCTGCTTCGGTGGTTGCAGGGTTGTGTCTGCCCTTCTGGCTTCCAAGGGTTGTGAGGTTTCTTTCTTGGTGATGTTCTTCTTTTAGGTGCTGCTGCTGGAGCAATCTTTCTTGGGGTTCAGGAATTTTTTGGAGTGATTTCCAGCTGGGAATTCGAATTTTGCTTGGATTTTGTGAGGGGATTGGATTGGAGGTAGATGCTGCCCACCAACAGGAGCAGGCCTCAGCCGAGGCCTGGTAGATCTTGGTCCTTCTCAGGTCCGTTTTCATCTTAGACTCGTATCTCATAAGCTTATTCTGTTCTCTCTCTTTTTTTTTCAGTAATTGTCAGATCATAGGATGATTGGAATCTAGTTGGTGGCAATTTAACATATTATCCTCTTTCACAAAGCTCTTCAATCTTAATTAGTTAATCCTGAACTTCAGAGTTTTTATTGGTTCGTTTGCAGACAAAATTTATGTGCAATCGTCTATGTCCTGCTTTTCACTTTCTATTCTCTAGCTAGTTTTTACTGAAATGTCAGTTTGCCTTCTGCTTTCATATCTTGACTTAGCCATGGTCAGTGCTAATGGTTGATGGGGGTATGCATCCGCTCAACAATCCTATTCACAGCATCTCGAGTCATTACGAGGGTGTCATGCTGGAGTATGCTATAAACATTGAGGCCCTGCATTCAGAAATATTCTAATGTATCAAAGCTCCTTGTAATTGGGACTCAGAAAAAGAATCAGACAGGCAAAGCATATAAGTTGCTCAATATTCAGAAAGCAGTTTGGAACATCGACAGATACCAAATGAATATAGAAAAGATAAATACATATACAAGGTCCCAAAGGACAGGACAAGGCACTGTTCACCATTGTGAAAGACCATAAATATTAAGAAGATTCTAGTTTGAAATCGAGATATCCAGTTTCCTTTTGTCAATTGCACGTTATTGTATTAGTTCAGAAGTGGTGTTGGATCGAAAGTTTTTTTTGTTGATGTCAAATTTTGTTTAGATTACAATGTTTAATGTTTAAGAATTAAGCTTAACTAAAAACATAGAATTAAGTAGCATATATTTTGTGGCATATAAGGAATTAATCCTAGAATTAACCAGCAGACCTTTCTCTTCATAAATAGAAGATCAGCATGTTCTGTTTAAAAATATTTAGATTGGATATATGAAAATCATATGTATATATTTATCTCGAAAAATATTTTTCATAATATTATAATTTCATTGGGTGATACTATATTACAATATAAATTAGTAGTCAAACTTGTATTTTGGGGGCCTTGTCAATATTCAAAACGACTATATTTGTGATCAGAAGGAGTAACTAATATGCTAAAGCAGATCACCATCATACCGTACAATATTTTGATGATCGAGTATTGTAAGGCTTTGAAGCCCATTTTGAAATTGCTTATCATCAAGTCCTGGCATGTGGTAAAGCTTCTTCACAGCTATTTCTTCTCCATTTTTATACACACCCTGTTTGACATCTCTTATTAGTATTGGACATGGCGTTTGTTATCAATAGCATTGAAAAAAGTGAAAGAAAAAGTACTAATCATACCTTGTAAACCACTCCATACCCATCACTACCAATTTTTCGCTCCTCAGAAAAACCATTTGTAATTTCTTCGAGTAATTGCATGGTAGATCTGTTGGCATCTCACTTGCATTGCTATTAAACATCTGCAGATCTGCTAGATTCGGTATCCCCATTAGAAAATACTAGTGTTGCTTAAGCATGAATATCATCCTGAAATAGCGAGCACTTACCCAGAGTAATGATTTACATCAATCTTATGGAGCCTTCGTCTATTGAATTTGAAACATTATTATGTAAATGTACTCTGCAAGCTACAGGAATGTTTGTATCCCTTGTTTGGTTGAGGGCAATAGAAGTGGGGATAGCCTGACATTTCATTTGGTGGGCGTGATACTCATGGTGCATATGATAGGGGTAAAATACACACTATCCAGATTAGATATGCATGATTCACACCCTGCATTTTTTTTACAATGTGGATGCCTATGGTTCAAATCCTTCGATATGGTTGCTAAGCTGGTTGTGCTTGCCCATTGATTATGTTATCTTCCAAAATTCTTCTTCAGGAAACATTGAATGCAAAGCTTGATGATTCGCTGATTGAAGGGGAGCTCCTGATCTGAAATTAGGTACCTCCTCTTCAGACATATTGGACACCCTTGTGGACTGATTTGGATTATCAAGAAGTCATCAGTTGCTCTAATGCAAGACATGTTTAGAGTTTTGATGCTGTGGAACAAAATCCTTCAGATATCTTGATGTTATAGTTTTTTGTCTAGACTATCTTGAACTCAATACGACTGTTGCTTCCTTTCTGTCCTGATGCGATTCAGCAACTCAGTAAACATATACCAATGGCATGCTAACTCCAAGCTTGATATCTGTTTCTGTAATAGCATCACTTGTTATCCAATTTTCTAGAGGTTGTATTCAAAATTTTAATATTTTTT
>PB.22.23
CCTCCATGGATCGCTGGCGATGCCGCGCCCGACTGCGCCCTCCTCTAGTCCTTCTCCGACCGTACCTCGGGAACCCTAACCCTAGAATCCCAGAGAAATCAATTGTCACCTTTCTCAATATTTCATTGGTCTTGAGGTTTGCTTCATCTGGCAGTACACGACAGGTATGATTCTCAGTATGTCAAAGGCCATACTGTTGCACTGGACAACACATTGTGGTTGCAGTTCAAATGAAACGGTTGCAGTTCAAATGTTTCATGTTGCACTTGCTTGTCTATGTTTTGTCAATTTAACTCCACTTGCCTTAATGATGCCTTCGTGCGCTGTTCAAGGAAAAAAGGCTAACACGAATGCCAAGTTGTTGCATGATATGATAGCTATATCGCATGAAAAAATTAAAAAAAGAAGCACCCGTAAAATGTGCAGTAGTGGGTTGATGATAGTTTGGATTCCTTAGGAGAAAAGTACTACATTTGCCAGTCATTTGTCTTGTTGGACATTCTGAGTTGTGTTGATTCCTTGTAATTTTTCATTATTTGTGGATCCACAGCTTCTCCATCACTTGCCTGCTGTGTTGCACAATGCACAATGCACTAGCTCGAGCTTAATCTTTTGGTTCTTGCAACTTCTAGACTTAAGTTTGAGCACAATGTTTTTTTTTGGGATTGGGGATATCACTTTTTTACCGTTGCATTCTATGTCAAAGATTTACAGATTGGGTTGCTTGGCTAGATTATTTTGTCAATAATATGCAACATCAATTTGTTTAACTGTCCCATATATTATCCTTAAACAGATTGAGCGTTGATTTGATGGATTGAAAATGGAGCTCTGGAACTAAGAGTTAGATTGTTGGATTTAAATGCAAGGACTGGACAAAAGGGGTTAGAACCAGTTGGAAGGTACTAGCCACTAGGATACACACACACACACACACTAGTAGTAGAAGCACTTCACCTTAGTAATTGCTTGTTTATTTCATCTTGTCCCTTCAACTTTCTCTTTCCAACTCTTCAAGTTTTATTCATATGTTGATCCAATGAACCATGTTACAAAAGTTATATTTCATTACAATGTTTCTAGGTACCTGATTTAGTACTCCGATCTCACTAATTTCTATTTTTTTTCTAGTCGATTATGAATTTACGATTGATTCAACGATTCATCCTGTTGCCTGCTTGCCTCCAATGCCCTATCCACTTGAGTTGATCATTCAGATCGCTTCCTCCACGTACTTGGATTTGGTGCTCGACTCTGTTGCTTTATTGCTTGATGCTGATACCCGGTGGGTTTATGCCTTTTTTAATCTGCTGGTTCCTTTGCTGGTGTCAATCCATGATCCGTTTATTTTTTTTTCTTCCACCATGTTGAAATTTGCACACACACGCATGAATTAGTTAAATTTTGTTTAATTCCCGCATGCATCTTATACACGTCACTGCCCCCGTTTTGTTTCTTTAGTAATTTCAAAATACAGGTGGAATTGGCAAAAGAAACTAAGTAGTGCACGCGGGAGCAGTGCGGGAACTGTTGTGGACTCGTATTGGGGAACTCATTACCAGCGACGGAGTTGTACACGCAAACTAGCGGAAGCTTCGGAAGACAGTCCTGGAACCAGCGAAGCCGCAATGCAAAGGGAACTGTAGCACATACGGCAATTCTGTTGTAAGACGGCAGACTTCGGAAATACGTACCGAGTCTATTTCCTATTAGCATATTGTATACGAATCAGTAGTTGGCTAGCCTTTAAATATCAATAGCGATTCTGTAAACAGTAGCAAGTAAGAATTAATCTATTATCTTCCGGTTGC
>PB.32.13
CAGTCTTCCGCTCCGCCGCATCCGCCCTCCGCGCCCCTCGCCGTCGTCGTCTTCACCAAGTGCGGTCGCCGAAGCCGCAGCTGCCTCCACCCCAAAATCGGCACCACCACCTCTAGCCCACCGTCGAAGTCTGTCCCAAACCCCCGTCCTCGTCCCCACCTCTACTCGCAACGTCGGCATCCGTCCCGAGCGTCGGCTGCCATCGCCCTCCATCCCGAGCGCCCTACCGCAGTGCCCGTCCACCTCCTCGCCGATGCCTGTCTCCCACCTCTCAAATCCCTCTCCTCCACTTCCTCCAGCCACCACCTAAGTGGATCTGGACCAGGACAGCCGGCATCCGCCGCATCGAGCATATCTGGACGCCGAGCCGCCACACCATAGATCTGAAAGCCAAAACACCGACGAGCCACCACCTCCCATGGCAACCTCCGCCACCATAGATCCGGTGAGGTCCTCTCTTTCTCTCTCTGACGCCGACACCGAGGAGATGCAGCCACGCTCTACACTGCACGAGGAGAATGGATGCGCCGCTGTTGTAAGATTGACCTGCTGCGACACCGATGGTCTCCATTTTCCCCTCCTATCACATGTCTGTTTGATCCCCATTTGCCCATGATGTTGTCCACCACGTGTTTGTTAAAATGCTTCACAGATATAGACAGTTTCATTTATTTCCACCAAGTGTTTGTTTGTTTAATTGTTTGAACAGGAAATTTGTGCCACAGTTTAATTATCATTTAGTTTGTTTTAGTTGCCTAATAATCAGTCGATGAATACATGTTCCAATAATAAATTACCTTAAATTTTATTTGCTACGTGCTCAGTGCAGGTCTAAACAATTGGATTAAGTGAGTTGTGATGTTCCAATTAGTTGGGCTCAAGTGTTTTCATTGCCCTGTCAAGATAATATGTAATGTAGAGAACTCTATCACACCCTGGGGACAGTGAGTAACAAAAAGAGTTCAGTGCATCTATGTGTTCAGGTTCACAAATCACAATTTATAGATGCATATTTATCAACTACATATTGCTGTTCTTGGTGAACCTTGGAGTTAGTAAATAGAATGTCTTCATATGCGTAATTCTGAGTCAGGTAAATAAGATCTTGCTTATGTTTAGCATGACTGTTTCTTTACTTGCTAATTACCAGCATCAAAATTGAGGAATAGTTGGTGCATTTGCATATGCAGAAAATCTTGCTGTTGCTCGCTTCTTTTGTTCCAGATCGGCATATATTGTGCTCTGTTTTCAGACTACCATGCTGTTAACTCACACATTTACTGTCAGTGTCATTATTGCATAGTTTGTCTTCAATTGATTACGTTTCAAATGAAAATGCTTTTGGAGAAGATTGGTGAACAACTAGCAGCGGGGATGCAATGATGTCAAACACCTACAAAAGCACAGGTTGGCAAAGAATTTTTTTCTTTAGCGTTTTTTTTTTCTGCTGAAGACGGTTGTAAATGTGCTTGTAAACAGCATTGTTCAATATCTTGTCAAAATATCATGCCTGATGCAAGCTGAAAGCTTCACTATCAGCCGTGGCATAGCGTGTAGTTGGCTGATCTCATCCCAAGTGGATGTTGACTTACATAATGATTATTGTGAGCTATTTTGAGGCTAAACTATTCTTGAGTATAAGCCTGATATTTCCTAAGCTGCTTATTTTAAGCTTAAATATTCTTGAGTAGTTATCATGGTTTGTTAACTCAACAATGTTTATGTTTAATTATCCAGTGGTGGACTTTTTTGTATTAGAAGATTATTAGACATGATATCTTTTTGTAGTCCATTTCTGACTTAAAATCACAAGGAAGACTTCATGCTTTGTTCAACCTAAAATCCTTTCCTTTTATTTTTTCTAAAAAGATGAGAAAACTAACATGCTTATCCCCAAGCCAGCGCCTCATCTTATCCAAAGGGCATTTTTTTTTCTTGCGAACCAAAGGGAAATTATTTGATGGGACAAGAAACACACTGCATGTCCAATTGAATTTGACGGAGGCGTCACCATTATTTGTATAGAGACCATGTCATTTGGTTCTAGATTAAGTGATGAACAATTGACATCGTTGTTAAGGAGTTTGGAGAGTTAGATTTCTGTTTTGCAAATTTGAAGTGAAATCTGGGCTTGGGCGGTCTGACCGCACTTCAGTTGCCGGTCAGACCGTCAGGCGTGGTCTGACCGGGCAGTGTACTGTAGTCATGTAACATCCCAACATTCCTAAAGACTATATAGTTAATTTCAAAATCATATTTTCTGCATTTTCATGCATTTTAAAAAATTTCTGCATTAAAGAAATGGTTTTTCTTAATTCCTGGCTGCTGAAAATGAATTTCTAAAACTAAGTCAAATGTGACCTGAGCCAGCTAACATTTTATTTGAGTTTGAGTTCCTAATAATTTGAGTAGAGAGGAAGGCTATAGGGTTAGAGAGATGAATCGAGAGATTGAGTGCTCAAGAGTGAGCTTTGTGTCCTTTAGGTTGGAGTGGCTGGAAACCTTAATCCTTCATATTCAATACAATCTACTTATTGCTAAGATGAAGTTTCTCTCTTGTTCTTGCTCTTTCTTGAATTCTTGGTTTTTTTGTTCTAGGCTATTTGCTTCGGTTTCTTGTTGTGATCTAGCTTGCTAGGATATTTAGAACTTGATCTAAGGTCATTTTGACCATCTTTACTCCACGAGCAAGTCTTTGGATTAAGTTGAGGTTTTGACCCAGTTTTGAGCTCGCTTGTTCTCAAACTTGAAATTCTTGGAAGCTTGGCTTTGATTGTTTGGATCATCGATGGGAATAATAGGTTCCTGACCTTGTTGAGTTGTGTATCAAATTTCAAGTGATTTAGAGCTGTAGATCAAAAGTTTGGTTAATTTGTGAATCGGATTTCGTGCTATTTTTCAGTCAGGCCGAGGAGCGGTCAGACCACTCGGTACATGGCCGTCAGACCGGGCAGGGAGAACTTTGGTTGCTCATCCTGTTTTGGTTGATTTGATTTCCACTGTGCTTCTGACCTTAGCTTCCATAGCTATTTGAGAAGAATCTGAAGTTGAGGGGCTTTTCGAAGAATCTCATATTCACCCCTCTAATCGCTCGTTATGGTCCAATAATTTCGATGTGTTTTGATTCAGTTTACAGCACTGTAATGTATAACCTAGTTACAGATTTAAATGGACGTCACGTGCGTGTACACACTTGGTTTGTTGTGAATATTTACATCAAGGCTGTCCAAAACTATACTATCTATTATGTTTCC
>PB.32.61
gTCCAATCCTGCCCTAGACCCTTCCTCTCCCCGTCCAGTCCCGAGTCTCTCCCTTCATGGCTTCCTCCCGATTCCCTTCCTCCCCTCATCCACCCTGCGCCGCCGCCCGTCCACCCCGCACTGCGGTCCCTGCCCCGCCCCGTGCTCCCCCCGTTATCCTAAGTCGCCTGGCTGCTCCCTGCAGCCTGCTCCCTCTGCCACGCGGCACACGCCGTCCACCCCATGTGGCCGTGTGCCGGTGCGCCCGACGCCCGTGCCCCATCCGCTACCCCGTCCTCCTCAGCCGTCCCCTGCTCCATCCACTGGCCTCTCCATCAGCCGCACCGTCCAAGTCTAACCGACACGCATGGATCACCAACGGAGCTTGGAGTCTCATGCGCTAGGCAAGAAATTGGCTGATGTTGGGGCCTCCGCCTCAGCACTAGCGGGCGAGCGTGCAACCAGTCGAGGTCGATGCCTCCTCAGCTCCCAGCCGCCTCCTAACATCGCCAAACCGGCATCCTCGGTGAGTCAGTTTATCACTATGTGTTGTAGCTTCTTCAGTAGCCTCATGGCGTCTGGGTGTAGGTCATGTGCTCAAGATAATGTGCTTGGATGTTGCCTGTGATGTGTGCTTCTTCAATAGTGGCCTCTTGAGATAATGTGTTTCTTCAGTATAATGTGCTTCTTCAGTAATGTGCTCAGGATAATGTGCTTAGATGTAGCTATGCTATTAGCTTGATAGCTATGCTCAACCTTTCTGTTAGCTTGATATTATTGTGATTTTGTGAGTGAGATTGGGTTGTTGCCCAGCTGGTAGTAGGCAATGGGGCAGTTAAGGTTTATTTTGAGGATTGTGTTCTGGTACAACTTAGATACATCAATCAAAGCAATGGTGACAAGCTTTTTTTGTAGAGATTGAAAGAAGTAAAAAAGGAGGAGACTTGATAACTATGTTACTATTTGTTAAATTGTTAACTATGTTCAATTGATTCGTGTACCACTTTTCTTTCCAAAAAAATTAGAAGGGAAGTTTAGATCTCCATAGCCATATTTTTTTTCATGTGTATTATGTCATGTAAAGAGAAGACTGGGTGCACAACATTCTGGTTCACTCTTGTCGTAGCAAAACGGACTAGACAGTAATAGAAAAGGGACCCTCAGTATCCAAGTGGCTGGAGGATCCTCGGAGAGGGGACTGGTGTCAGGAGAAGTGTGTTGTATTTAAATGCCTCAAAAAAGCTTGTCCCTATTACATGGAGAAGAGCTATTTATAGCCAACTAACATGGTACATGAGATTACACATCTACCCCTAGGAAAGTACTGCCCGTACAGGGATAGCAGGGTCTCTTCCTACCCCCATACATAGCTTTTGGTCCATGGTGGACTCCTGTGGACCTGGCTCACCACTCCAGTGTGTCCGCCGACCACATTAGGCGCCAAATCCGGCCGCGTAGCCTCGCTTGGAGGTTCGCGCTGTGCCAAGGATTCCATTCCCGCCTTCGACCGTCGCAGTCCCCTTCGCCGGTGACGGGCTTCGCTTCTCTTCAGCAGGGAAGACGCACTAGTGCGTCATTTGCCTAACCGCGCGTCATTAGTCACTAATGACCGTGTTTTGTTTTCGTTAATCTGTCGCTGACAAGTGGGCCCATGTTAATGAGAAGTTTTAAAACCGGTTTTGTTTTAAGTCACTGACATGTGGGCCTGGTTGCACTAAGTGCACAGTGAGCACTCAGTAGACCGGAACACTATGTCATGGACTGAAGGTCAGTGCACTGTGTTGGTGGACCGAGCCACTAACAGTGGGGCTCCCCTATCACAAATCGTTTTTCTT
>PB.32.73
CTGATGGCCTGTCATGTTTATAATTTTATTACGGGAATAATAATTCTGTCAGCAAATTCTGATTTTGCCGATAGTTGTGACTCGTGAGCAAACTGTGCAGAAAACACACTAGTCCCCAAAATCCCGAACTCAAACCTCATCCGCACCAAAGCCGCAGCCGCCTCCACCCCAAAATCGGCACCACCACCTCTAGCCCACCGTCGAAGTCTGTCCCAAACCCCCGTCCTGGTCCCCACCTCTACCCGCAATGTCGTCATCTGTCCCGAGCGTCGGCTGCTATCGCCCTCCATCCCGAGCGCCCTACCGCAGTGCCTGTCCACCTCCTTGCCGATGCCCGTCTCCCACCTCTCAAATCCCTCCCCTCCACTTCCTCCAGCCACCACCTAAGCGGATCTGGACCAGGACAACCGGCATCCGCCGCATCGAGCATATCTGGACGCCGAGCCGCCACACCATAGATCTGAAAGCCAAAACACCGACGAGCCACCACCTCCCATGGCAACCTCCGCCACCATAGATCCGGTGAGGTCCTCTCTTTCTCTCTCTGACGCTGACGCCGACACCGAGGAGATGCAGCCACGCTCTTCACTGCACGAAGAGATGGATGCGCCGCTGTTGTAAGATTGACCTGCTGCGACACCGATGGCCTCCATTTTCCCCTCCTATCACATGTCTGTTTGATCCCCATTTGCCCATGATGTTGTCCACCACGTGTTTGTTAAAATGCTTCACAGATATAGACAGTTTCATTTATTTCCACCAAGTGTTTGTTTGTTTAATGGTTTGAACAGGAAATTTGTGCCACAGTTTAATTCTCATTTAGTTTGTTTTAGTTGCCTAATAATCAGTCGATGAATACATGTTCCAATAATAAATTACCTTAAATTTTATTTGCTAGGTGCTCAGTGCAGGTCTAAACAATTGGATTAAGTGAGTTGTGACGTTCTAATTAGTTGGGCTCAAGTGTTTTCATTGCCCTGTCAAGATAATATGTAATGTAGAGAACTCTTTCACACCCTGGGGACAGTGAGTAACAAAAAGAGTTCAGTGCATCTATATTTATAGATGCATATTTATCGACTACCTATTGCTGTTCTTGGTGAACCTTGGAGTTAGTAAATAGAATGTCTTCATATGCGTAATTCTGAGTCAGGTAAATAAGATCTTGCTTTTGTTTAGCATGACTGTTTCTTTACTTGCTAATTACCAGCATCAAAATTGTGGAATAGTTGGTGCATTTGCGTATGCAGAAAATCTTCTTGCTGTTGCTCGCTTCTTTTGTTCCAGATTGGCATATATTGTGCTCTGTTTTCAGACTAGCATGCTGTTAGCTCACACACATTTTCTGTCAGTGTCATTATTGCATAGTTTGTCTTCAATTGATTACGTTTCAAATGAAAATGCTTTTGGAGAAGATTGGTGAACAACGAGCAGCGGGGATGCAATGATGTCAAACACCTACACAAGCACAGGTTGGCAAAGCTTTTTTTTTCTTTAGCGCTTTTTTTTTCTGCTGAAGACGGTTGTAAATGTGCTTGTAAACAGCATTGTTCAATATCTTGTCAAAATACCATGCCTGATGCAAGCTGAAAGCTTCACTATCAGCCATGGCATAGCCTGTAGTTGGCTGATCTCATCCCAAGTGGATGTTGACTTACATAATGATTATTGTGAGCTATTTTGAGGCTAAACTATTCTTGAGTATAAGCTTGATATTTCCTAAGCTGCTTATTTTAAGCTTAAATATTCTTGAGTAGTTATCATGGTTTGTCAACTCAACAATGTTTATGTTTAATTATCCAGTGGTGGACATTTTGTATTAGAAGATTATTTGACATGATATCTTTTTGTAGTCCATTTCTGACTTAAAATTACAAGGAAGACTTGATGCCTTGTTCAACCTAAAATCCTTTCCTTTTATTTTTTTTTTCTAAAAAGATGAGAAAACTAACATGCTTATCCCCAAGCTAGCGCCTCATCTTATCCAAAGGGCAATTTTTTTTCCTTGCGAACCCAAAGGGAAATTATTTGATGGGACAAGAAACACATTGCATGTCCAATTGAATTTGACTGGGGCATCACCATTATTTGTATAGAGACCATGTCGTTTGGTTTTAGATTAAGTGATGAACAATTGACATCGTTGTCAAGAAGTTTGGAGAGTTAGATTTCAGTTTTGCAAATTTGAAGTGAAATATGGGTTTGGGCGGTCTGATCGCACTTCAGTTGCCGGTCAGACTGTTAGGCGTGGTCACCAGGCAATGTACCGTGGTCATGTAACATCCCATCATTCCTAAAGACTATATAATTAATTTTAAAATCATCTTTCTGCATTTTCAAAAAATTCTGCATTAAAGAAAAGGTTTTTCTTAATTCCTAGCTGTTGAAAATGAATTTCTAAAACTAAGTCAAACGTGACCTGAGCCAGCTAACATTTTATTTTAGTTTGAGTTCCTAATAATTTGAGTAGAGAGGAAGGCTAGGGTTAGAGAGATGAATTGAGAGATTGAGTGCTCAAGAGTGAGCTTTGTGTCCTTCAGGTTGGAGTGGTTGTAAATCTTAATCCTTCATCTTCAATACAATCTACTTATTGCCAATATGAAGCTTCTATCTTCTTCTTGCTCTCTTTCGTGAATTCTTGGTTTTTGTGTTCTAGGTATGTTTCGGTTTCTTGTTGTGATCTAGCTTACTAGGACACGTGGAACTTGATCTAAGGTCATTTTGACCATTTTCACTCCACAAGCAAGTCTTTGGATCAAGTTGAGGCTTTGACCCAGTTTTGATCTTGCTTGCCCTCAAACTTGAAATTATTGGAACCTTGGCTTTGATTGTTTGGATCATCGATGGGAATAAGTTCTTGACCTTGTTGAGTTTTCGCAAATTTCAAGTGATTTGAGCTGTAGATCAAAAGTTAATTTGTGAATCGATTTTGTGCTATTTCTCAGTCAGGCCGAGGAGTGGTCAGACCGCCTGGTACATAGTGGTCAGACCAGCCGGAGAGAACTTTGGTTGCTCATCCTGTTTTGGTTGATTTGATTTGATTTCCACTGTGCTTCTGATCTTGATAGCTTCCATATCTATCTGAGAAGAAGAATTTGAAGTTGAGGGGTTTTCGAAGAATCTCATATTCACCCCTCTAATCGCTCGTTATGGTCCAATAATTTCGATGTGCTTTCATTTAGTTTACAGCACTGTAATGTATAACCTAGTTACAGATTAAATGGACGTCACGTGCGTGTACACACTTGGTTTGTTGTTATGAATATTTACATCAAGACTTTCCAAACTATACTATTTATTGGTTTCCCCATACTTGGTTGGTATAGCTGATCTTGACTCTGCACTTGTTGAGTGCTACAAGTATTAATGCGGGTCATTTTGGGAGCGGGAACACACCGAGCCCTTGCGCAACTGATAGCGCTTTCAGATCATActtgggccatcttcccaccc
>PB.45.1
aggtgagctacgcgttgcgtgcgagtagttggcacttcggcttggccgcctgctcCCGGGAGTTGCGGCCCGACGCGGTGTCAAGGCGAACTGCTCACGTGAGATGCGGACGGCCGGTTGGCGGCGGTAGCATCTCCCCTCCTCTATTTCTTGCAAGTGCGAAGGAAGACATTGTATCTCCGACGACCACGTCATCTCACCGCAGCACAGCGGGGCGCTAGGTTTTCTGGGACAGCGCCTATTGGCGTGCCTTGTCTGTTATCATCTCGGTGGTTTCGAGTACCATCGATCTGTGAGTATTCTTTCCAAATATTTGTGCATCTTTTGTGTATATATATAAGTGATCTGTTCTGATTCATATTTCTGAATTGGAAGTGTGATTGAGATATTATGCAAAGTGAGATGCGTGGGCAAGTGATTTCTGCTATATGATGATTGAAGTCTATTTCTGAAATCTGTTAAGATATCAAATTCAGTCTTGAGCTCTAAAGAAGTTGCTTACTGCTGTCAATCTCTTTCTAGTGGGTTAGATACTTAAGTTGTGGTGATTATATCAATCAGTTTTGTTAGCTGATTGTTGATTCCTCTGTTGGTGGAGAGGCATCAAATCTGATCTTGAATCTTTCTTTTATTAGTGAGTTCATTAGTAGTCTGTTACTGCTGGTTCCACTAAATTCAAGGATAGAGTGCTCTTGTGATAATCTGATGCATACATAAAGAGGATCTTGTAGCTTCTGCTCATTAGATTGATTTTGCTAGTACGGTAAAGCATTAAATTAGAGCTCATAGTCTGTCTTCTAGTTATCTTATCATTTTGTGAAAAGTTTAGACTATACAGCTGAGAGCCATAAGCAATCTATCAACTGAGCAATATGTAGATATGGTCTTTAATGAAACTGTAGGGTTCCTTTAAAAAAAGAACCACGACGATATTTTTTTTGGGCTTGCCTAAATTCCCAGCCTATTTTCGTGGATGAACCGAGATTTTCAACTAATATTTTGATCCATCTATGGGGATAGCTCGAAAATTTGAGTTTTTCAAACAAAGCCTTAGAGAGTCGTCGAAAGGAGCTTGATTTTTAGACAAAGAGAAGAGGAGTTAGTTGGACTTGGTGGTTATCCCATCGACTTTATTTTCTGCGTGTGCGTGTGCGTCTCTCTCTTCCTTGGAGCCAAACACGCGATGAAGTAGATATGGTCTTGAATGAAACTGTAGGGTTCCTTTTAAAAAACGAACCACGATCACTTTAGAGTGTATTTCTCCTTTGCAATCTGAAGCAAATTCAATAGTCAGTGCTGTTTTGTGCAAGGAAAGAAAAGGAGGAAGTGTAGTGCGTGCAGAGCGTGTGCGCGTGATCCAGCTGGGCGCGTGGGCCGGGAAAGCGTGTGCGTGAGATGAGATTGTGAATTGTAGCGTTCCTGCTGGTTGATCTGTATCACAAATTAAAACCGTACATCTCACTCTATTTTCTTTGCTTCGTGTGTCTGTTTAAGTTGAAACTGTTGTTTAGCTTTCTTTCTAGGAAAAGCAGAGGAAAATTCACTCGATAGTTTCTAGTTGTTTAAGTTGAAACTGTCGTTTAGCTTTCTTTCCAGGAAAAGCGCAGGAAAATTCACTCGATTTCAGTTCACATACATTCCAAGGAACACCGTTATATTATGGATCACAATGTAGTGGTTCAAAGTTCACACTAGGGGAAAACACCGGCCATTTACTTGCTACAAATTGCATGACAATAGTTTTTTTTCCATGTGAAGGGATAAAATTTATTCCACCCACACTTCAAATTTAAAGTAGAAGTGAAACTTCAACTTGGATGGATTCATAATCTTGTGTGCCTGCCATTACATTCTAAGAGAGTTCTTGTTGCAAGAGAAGTCAATGAAACTACATCGATCTTTCCCCAAAGCAAAACAGAGTTTTTTTAGGAGTGTAGAACACATAGCACGACTTATGACTAATCCATCGATACGCACAAGAAACGTGCCACAGCTCCATTGATTTAATTAAAACTAGTAGGATGATTTGTGCATTTATGTGACTAGATTTCTTACATTTTTTTTTAGTTTGAAATATGCAACTTAGGTGTTTTAGAATACCTTTTATACAATATTTGGGACCTATAGGTCTTTAAGATGAACATTTGAAATTTTAATATTTGGTTAAAAACGTGAGCCAAAACACATATTAAGGAAATTTAATTGAACGATAATATTTGATTAAAAAAATCAATTTGAACCTAATAAGCTGTGTGGGCCTTTGAAATGTAAAATAGATACGCCTTCATGGAAAAATAGCTAGACACACACAATATAAATTTGACATTGATCGTGAGCAATACATCTCTATGATAACTCCTACTCTGCTCTTATTAACACAGTCGTGATACCAATGTGGGGTAGAGGGTAAGCTCGGGCACATATCTTCTGAAGACTCTACGATATTCCTATGTAAATTCTCATGGCCGCCTGATCTTCCTTGATATGCTTTTTTTAGGATTCATCCCCTACATGGAATTGACAAAGTGCATAATTTCTTATATACCACTCAGTGTGAAGCTGGCCCAGACCTATATGTAAATAAGATATCAATAGCATATAAGAAATATACATAGTTATTCGGTGGTATAAAGGAACTGCTcttttaaaaggcatgcttatatgcttggtttt
>PB.45.2
GAGCTGCGTTCGTGCGAGTAGTTGGCCTTCGGCTTGGCCGCCTGCTCCCGGGAGTTGCGGCCGACGCGGTCAAGGCGAACTGCTCACGTGAGATGCGGACGGCCGGTTGGCGGCGGTAGCATCTCCCCTCCTCTATTTCTTGCAAGGTGGGCTCTCTGATTTTGGATCTGTGAGAAGAAATATTCCAATCTGAACCCATTCTGGTGTGCATTCGGCCGATTCTATTCCTGGTGCCATCTCTTTGTTGGTGCTGAATTTGGGGAATCAGGGATTTGTGCATCCGGTTGGTGATTTTGACCTACTGAGGACTTGATCTTGGAGAGGGAAGTTACCTTCGGTTTGATTGTTGACCGGTGTTCTTGAGAGTACTTGGCCAGTGCTTCCTCTGTGTCTTGTGCGGCATTTACCTGTACCTCACTTCGTATTTTGTTGTGTTCCGAAGTGCGAAGGAAGACATTGTATCTCCGACGACCACGTCATCTCACCGCAGCACAGCGGGGCGCTAGGTTTTCTGGGACAGCGCCTATTGGCGTGCCTTGTCTGTTATCATCTCGGTGGTTTCGAGTACCATCGATCTGTGAGTATTCTTTCCAAATATTTGTGCATCTTTTGTGTATATATATAAGTGATCTGTTCTGATTCATATTTCTGAATTGGAAGTGTGATTGAGATATTATGCAAAGTGAGATGCGTGGGCAAGTGATTTCTGCTATATGATGATTGAAGTCTATTTCTGAAATCTGTTAAGATATCAAATTCAGTCTTGAGCTCTAAAGAAGTTGCTTACTGCTGTCAATCTCTTTCTAGTGGGTTAGATACTTAAGTTGTGGTGATTATATCAATCAGTTTTGTTAGCTGATTGTTGATTCCTCTGTTGGTGGAGAGGCATCAAATCTGATCTTGAATCTTTCTTTTATTAGTGAGTTCATTAGTAGTCTGTTACTGCTGGTTCCACTAAATTCAAGGATAGAGTGCTCTTGTGATAATCTGATGCATACATAAAGAGGATCTTGTAGCTTCTGCTCATTAGATTGATTTTGCTAGTACAGTAAAGCATTAAATTAGAGCTCATAGTCTGTCTTCTAGTTATCTTATCATTTTGTGAAAAGTTTAGACTATACAGCTGAGAGCCATAAGCAATCTATCAACTGAGCAATATGTAGATATGGTCTTTAATGAAACTGTAGGGTTCCTTTTAAAAAAAGAACCACGACGATATTTTTTTTGGGCTTGCCTAAATTCCCAGCCTATTTTCGTGGATGAACCGAGATTTTCAACTAATATTTTGATCCATCTATGGGGATAGCTCGAAAATTTGAGTTTTTCAAACAAAGCCTTAGAGAGTCGTCGAAAGGAGCTTGATTTTTAGACAAAGAGAAGAGGAGTTAGTTGGACTTGGTGGTTATCCCATCGACTTTATTTTCTGCGTGTGCGTGTGCGTCTCTCTCTTCCTTGGAGCCAAACACGCGATGAAGTAGATATGGTCTTGAATGAAACTGTAGGGTTCCTTTTAAAAAACGAACCACGATCACTTTAGAGTGTATTTCTCCTTTGCAATCTGAAGCAAATTCAATAGTCAGTGCTGTTTTGTGCAAGGAAAGAAAAGGAGGAAGTGTAGTGCGTGCAGAGCGTGTGCGCGTGATCCAGCTGGGCGCGTGGGCCGGGAAAGCGTGTGCGTGAGATGAGATTGTGAATTGTAGCGTTCCTGCTGGTTGATCTGTATCACAAATTAAAACCGTACATCTCACTCTATTTTCTTTGCTTCGTGTGTCTGTTTAAGTTGAAACTGTTGTTTAGCTTTCTTTCTAGGAAAAGCAGAGGAAAATTCACTCGATAGTTTCTAGTTGTTTAAGTTGAAACTGTCGTTTAGCTTTCTTTCCAGGAAAAGCGCAGGAAAATTCACTCGATTTCAGTTCACATACATTCCAAGGAACACCGTTATATTATGGATCACAATGTAGTGGTTCAAAGTTCACACTAGGG
>PB.45.3
gagctgcgttcgtgcgagtagttggcctTCGGGCTTGGCCGCCTGCTCCCGGAGTTGCGGCCGACGCGGTCAAGGCGAACTGCTCACGTGAGATGCGGACGGCCGGTTGGCGGCGGTAGCATCTCCCCTCCTCTATTTCTTGCAAGGTGGGCTCTCTGATTTTGGATCTGTGAGAAGAAATATTCCAATCTGAACCCATTCTGGTGTGCATTCGGCCGATTCTATTCCTGGTGCCATCTCTTTGTTGGTGCTGAATTTGGGGAATCAGGGATTTGTGCATCCGGTTGGTGATTTTGACCTACTGAGGACTTGATCTTGGAGAGGGAAGTTACCTTCGGTTTGATTGTTGACCGGTGTTCTTGAGAGTACTTGGCCAGTGCTTCCTCTGTGTCTTGTGCGGCATTTACCTGTACCTCACTTCGTATTTTGTTGTGTTCCGAAGTGCGAAGGAAGACATTGTATCTCCGACGACCACATCATCTCACCGCGGCACAGCGGGGCGCTAGGTTTTCTGGGACAGCGCCTATTGGCGTGCCTTGTCTGTTATCATCTCGGTGGTTTCGAGTACCATCGATCTGTGAGTATTCTTTCCAAATATTTGTGCATCTTTTGTGTATATATATAAGTGATCTGTTCTGATTCATATTTCTAAATTGGAAGTGTGATTGAGATATTATGCAAAGTGAGATGCGTGGGCAAGTGATTTCTGCTATATGATGATTGAAGTCTATTTCTGAAATCTGTTAAGATATCAAATTTAGTCTTGAGCTCTAAAGAAGTTGCTTACTGCTGTCAATCTCTTTCTAGTGGGTTAGATACTTAAGTTGTGGTGATTATATCAATCAGTTTTGTTAGCTGATTGTTGATTCCTCTGTTGGTGGAGAGGCATCAAATCTGATCTTGAATCTTTCTTTTATTAGTGAGTTCATTAGTAGTCTGTTACTGCTGGTTCCACTAAATTCAAGGATAGAGTGCTCTTGTGATAATCTGATGCATACATAAAGAGGATCTTGTAGCTTCTGCTCATTAGATTGATTTTGCTAGTACAGTAAAGCATTAAATTAGAGCTCATAGTCTGTCTTCTAGTTATCTTATCATTTTGTGAAAAGTTTAGACTATACAGCTGAGAGCCATAAGCAATCTATCAACTGAGCAATATGTAGATATGGTCTTTAATGAAACTGTAGGGTTCCTTTTAAAAAAAGAACCACGACGATATTTTTTTTGGGCTTGCCTAAATTCCCAGCCTATTTTCGTGGATGAACCGAGATTTTCAACTAATATTTTGATCCATCTATGGGGATAGCTCGAAAATTTGAGTTTTTCAAACAAAGCCTTAGAGAGTCGTCGAAAGGAGCTTGATTTTTAGACAAAGAGAAGAGGAGTTAGTTGGACTTGGTGGTTATCCCATCGACTTTATTTTCTGCGTGTGCGTGTGCGTCTCTCTCTTCCTTGGAGCCAAACACGCGATGAAGTAGATATGGTCTTGAATGAAACTGTAGGGTTCCTTTTAAAAAACGAACCACGATCACTTTAGAGTGTATTTCTCCTTTGCAATCTGAAGCAAATTCAATAGTCAGTGCTGTTTTGTGCAAGGAAAGAAAAGGAGGAAGTGTAGTGCGTGCAGAGCGTGTGCGCGTGATCCAGCTGGGCGCGTGGGCCGGGAAAGCGTGTGCGTGAGATGAGATTGTGAATTGTAGCGTTCCTGCTGGTTGATCTGTATCACAAATTAAAACCGTACATCTCACTCTATTTTCTTTGCTTCGTGTGTCTGTTTAAGTTGAAACTGTTGTTTAGCTTTCTTTCTAGGAAAAGCAGAGGAAAATTCACTCGATAGTTTCTAGTTGTTTAAGTTGAAACTGTCGTTTAGCTTTCTTTCCAGGAAAAGCGCAGGAAAATTCACTCGATTTCAGTTCACATACATTCCAAGGAACACCGTTATATTATGGATCACAATGTAGTGGTTCAAAGTTCACACTAGGGGAAAACACCGGCCATTTACTTGCTACAAATTGCATGACAATAGTTTTTTTTCCATGTGAAGGGATAAAATTTATTCCACCCACACTTCAAATTTAAAGTAGAAGTGAAACTTCAACTTGGATGGATTCATAATCTTGTGTGCCTGCCATTACATTCTAAGAGAGTTCTTGTTGCAAGAGAAGTCAATGAAACTACATCGATCTTTCCCCAAAGCAAAACAGAGTTTTTTTAGGAGTGTAGAACACATAGCACGACTTATGACTAATCCATCGATACGCACAAGAAACGTGCCACAGCTCCATTGATTTAATTAAAACTAGTAGGATGATTTGTGCATTTATGTGACTAGATTTCTTACATTTTTTTTTAGTTTGAAATATGCAACTTAGGTGTTTTAGAATACCTTTTATACAATATTTGGGACCTATAGGTCTTTAAGATGAACATTTGAAATTTTAATATTTGGTTAAAAACGTGAGCCAAAACACATATTAAGGAAATTTAATTGAACGATAATATTTGATTAAAAAAATCAATTTGAACCTAATAAGCTGTGTGGGCCTTTGAAATGTAAAATAGATACGCCTTCATGGAAAAATAGCTAGACACACACAATATAAATTTGACATTGATCGTGAGCAATACATCTCTATGATAACTCCTACTCTGCTCTTATTAACACAGTCGTGATACCAATGTGGGGTAGAGGGTAAGCTCGGGCACATATCTTCTGAAGACTCTACGATATTCCTATGTAAATTCTCATGGCCGCCTGATCTTCCTTGATATGCTTTTTTTAGGATTCATCCCCTACATGGAATTGACAAAGTGCATAATTTCTTATATACCACTCAGTGTGAAGCTGGCCCAGACCTATATGTAAATAAGATATCAATAGCATATAAGAAATATACATAGTTATTCGGTGGTATATAAGGAACTGCTcttttaaaaggcatg
>PB.45.5
AGCTGCGTTCGTGCGAGTAGTTGGCCTTCGGCTTGGCCGCCTGCTCCCGGGAGTTGCGGCCGACGCGGTCAAGGCGAACTGCTCACGTGAGATGCGGACGGCCGGTTGGCGGCGGTAGCATCTCCCCTCCTCTATTTCTTGCAAGGTGGGCTCTCTGATTTTGGATCTGTGAGAAGAAATATTCCAATCTGAACCCATTCTGGTGTGCATTCGGCCGATTCTATTCCTGGTGCCATCTCTTTGTTGGTGCTGAATTTGGGGAATCAGGGATTTGTGCATCCGGTTGGTGATTTTGACCTACTGAGGACTTGATCTTGGAGAGGGAAGTTACCTTCGGTTTGATTGTTGACCGGTGTTCTTGAGAGTACTTGGCCAGTGCTTCCTCTGTGTCTTGTGCGGCATTTACCTGTACCTCACTTCGTATTTTGTTGTGTTCCGAAGTGCGAAGGAAGACATTGTATCTCCGACGACCACGTCATCTCACCGCAGCACAGCGGGGCGCTAGGTTTTCTGGGACAGCGCCTATTGGCGTGCCTTGTCTGTTATCATCTCGGTGGTTTCGAGTACCATCGATCTGTGAGTATTCTTTCCAAATATTTGTGCATCTTTTGTGTATATATATAAGTGATCTGTTCTGATTCATATTTCTGAATTGGAAGTGTGATTGAGATATTATGCAAAGTGAGATGCGTGGGCAAGTGATTTCTGCTATATGATGATTGAAGTCTATTTCTGAAATCTGTTAAGATATCAAATTCAGTCTTGAGCTCTAAAGAAGTTGCTTACTGCTGTCAATCTCTTTCTAGTGGGTTAGATACTTAAGTTGTGGTGATTATATCAATCAGTTTTGTTAGCTGATTGTTGATTCCTCTGTTGGTGGAGAGGCATCAAATCTGATCTTGAATCTTTCTTTTATTAGTGAGTTCATTAGTAGTCTGTTACTGCTGGTTCCACTAAATTCAAGGATAGAGTGCTCTTGTGATAATCTGATGCATACATAAAGAGGATCTTGTAGCTTCTGCTCATTAGATTGATTTTGCTAGTACAGTAAAGCATTAAATTAGAGCTCATAGTCTGTCTTCTAGTTATCTTATCATTTTGTGAAAAGTTTAGACTATACAGCTGAGAGCCATAAGCAATCTATCAACTGAGCAATATGTAGATATGGTCTTTAATGAAACTGTAGGGTTCCTTTTAAAAAAAGAACCACGACGATATTTTTTTTGGGCTTGCCTAAATTCCCAGCCTATTTTCGTGGATGAACCGAGATTTTCAACTAATATTTTGATCCATCTATGGGGATAGCTCGAAAATTTGAGTTTTTCAAACAAAGCCTTAGAGAGTCGTCGAAAGGAGCTTGATTTTTAGACAAAGAGAAGAGGAGTTAGTTGGACTTGGTGGTTATCCCATCGACTTTATTTTCTGCGTGTGCGTGTGCGTCTCTCTCTTCCTTGGAGCCAAACACGCGATGAAGTAGATATGGTCTTGAATGAAACTGTAGGGTTCCTTTTAAAAAACGAACCACGATCACTTTAGAGTGTATTTCTCCTTTGCAATCTGAAGCAAATTCAATAGTCAGTGCTGTTTTGTGCAAGGAAAGAAAAGGAGGAAGTGTAGTGCGTGCAGAGCGTGTGCGCGTGATCCAGCTGGGCGCGTGGGCCGGGAAAGCGTGTGCGTGAGATGAGATTGTGAATTGTAGCGTTCCTGCTGGTTGATCTGTATCACAAATTAAAACCGTACATCTCACTCTATTTTCTTTGCTTCGTGTGTCTGTTTAAGTTGAAACTGTTGTTTAGCTTTCTTTCTAGGAAAAGCAGAGGAAAATTCACT
>PB.45.6
AGCTGCGTTCGTGCGAGTAGTTGGCCTTCGGCTTGGCCGCCTGCTCCCGGGAGTTGCGGCCGACGCGGTCAAGGCGAACTGCTCACGTGAGATGCGGACGGCCGGTTGGCGGCGGTAGCATCTCCCCTCCTCTATTTCTTGCAAGGTGGGCTCTCTGATTTTGGATCTGTGAGAAGAAATATTCCAATCTGAACCCATTCTGGTGTGCATTCGGCCGATTCTATTCCTGGTGCCATCTCTTTGTTGGTGCTGAATTTGGGGAATCAGGGATTTGTGCATCCGGTTGGTGATTTTGACCTACTGAGGACTTGATCTTGGAGAGGGAAGTTACCTTCGGTTTGATTGTTGACCGGTGTTCTTGAGAGTACTTGGCCAGTGCTTCCTCTGTGTCTTGTGCGGCATTTACCTGTACCTCACTTCGTATTTTGTTGTGTTCCGAAGTGCGAAGGAAGACATTGTATCTCCGACGACCACGTCATCTCACCGCAGCACAGCGGGGCGCTAGGTTTTCTGGGACAGCGCCTATTGGCGTGCCTTGTCTGTTATCATCTCGGTGGTTTCGAGTACCATCGATCTGTGAGTATTCTTTCCAAATATTTGTGCATCTTTTGTGTATATATATAAGTGATCTGTTCTGATTCATATTTCTGAATTGGAAGTGTGATTGAGATATTATGCAAAGTGAGATGCGTGGGCAAGTGATTTCTGCTATATGATGATTGAAGTCTATTTCTGAAATCTGTTAAGATATCAAATTCAGTCTTGAGCTCTAAAGAAGTTGCTTACTGCTGTCAATCTCTTTCTAGTGGGTTAGATACTTAAGTTGTGGTGATTATATCAATCAGTTTTGTTAGCTGATTGTTGATTCCTCTGTTGGTGGAGAGGCATCAAATCTGATCTTGAATCTTTCTTTTATTAGTGAGTTCATTAGTAGTCTGTTACTGCTGGTTCCACTAAATTCAAGGATAGAGTGCTCTTTGTG
>PB.64.1
ATGGTTCTGCTATTTTTTATAGTTGAACTGTATGTCTTTCATAATTCAAGGTTGTTAACTTATAAACTGTTTGAATAATTGACAAAATATGGTAGGCAGTTAGATAATACAAAATCTGGTTGCTATTAGTGCATGTTTTTCTTGTATTGTATGCCAATTTCATAGATGGCTTCTTTGTCTGAACTCAGTATAGAAATCTGGTTGCTAGTCATGCAAATCTGGGGCAGCGGCTGATGATGGTACAAGTGCAGTATTCAAACCCTGGTTGCTTCTTTAATACTTAGTTCCTATCATTTAATACTTGCTTCCATCTTTCAAAAGTAGTATTGTCCTGCTTGAGTCTACCTAGTTATGTATTTTGGCAATAGAAAGTAGCATTGTCCTGCTTGGGGCTACCTAGTTCTGTATCTTGTGTGATGTCCTATCATCTACCATGTCCTCCCAGTCCCAGCCTCCAAGCTTTTGGTAGGAACCATATGAAATACTGAGCCGTGTTCTTCTCAAATATAGCAGTGAAATGATGCGTGTTCTTTGAATGGCATAAGAACCTAGCATGGTCAAGCCGAATATCTGGTGGTGTTTGTTCCCTGCCTGTAACTAAGTCAGAATTAGTCTAACTTTGTATATGGTCAGTTTTGTTTCCCTTTGTACATAGAGCTTGGACTACTATGAATAAGCATTCTATATTGATTTTGTACATGGAGCTTGGACTATTATGAATCAACATTCTGGCTTTACTTTGTACATGGATCTTGTACAAAATCTAGTTACACTTATTTTGAAATGTCTGATTGTATCTGACAATGTCTGTCTAGTTGATTTGACAATATTTGTATATGGATCTGACAATGTTTGTATATGGAGTTTGTATATGGACCTGACAATATTTGTATATGGATCTGATAATGTTTGTATATTTGTATATGGTTCTGTCAATTGTAAGTCAAGCGGTTGTTGAATCCACATATCTTGCCTTGTATACTAAGAAGTTTTGTAAGTTTTGATTGTCTATTTGAGGGGATGACGTATTTACCTATCCATGTATAGATATGTCGCCCTATATTGTTAGTAAGCGCCGCTGGTGTTGGCTATTGGTTGCCTCATTTGGCCAAGCGCAAGAATGTGTGCATTGGTTTCAGATGCCAGATCGATCTCAGATTTTGAGTTTTGATTCTTTAGAGTCTCCGGGAGAGGAAGGCTTTTCATGTACGATGAACAGGAGTGGTCACGATAAAAAAAAAAATCTCAAGATGTAGCCTGCTCCAATAAAAAAAATCTCAAGATGCAGCTTATTTTTCCAAAAATGTTATTGTCTCATGGGATCCAGTCTCCAAAGAAAAAAGATGGGTACCTTGTAATTGAACACTCACCAGATCATCGATGAACACAGTCCTTAGCTAGTTTTTCATCCTACTAACATATACTACTACAGGGGTATTCTTACCTCCCAATACAAGAGGTGATCATACACTCCCATATGCAGGCAACCAAACAACCTAAATTTGCATCCAGTCATGCATCCACTTCCGATGCAGCGTCCACTTTGTGATGCAGCCAACTAAACAACATCTCAGTACAGCCTGACCCAACAGAAACAACCAACCAAACAACCCCTCTTGCATCCACTCAGCCTGGCTAGCCCTAACCTGGATGACCCATACGGGACGAGCTAGGGATACACAGGCAACCAAACACACCCTATGAGTATGGATGCTGAAGCGGAGAGCCTCCCCGGCATCTCACGATTCTCACCAGGGGCAGAGCTGGCGCTGGGCCAGGCCCAACCATTTTTGGCCCAAAGTCAGATTTTTCTATTTTTTCAAAGACTTTTACTTGGTATTTTGACCTTGGATCTCAAGCCATCGTCTCGGAGGTCCGAGGTCTAGCTATGCCCCTGATTCTTACCCTCATGCATTCGCCATGGAATTCTACACATATGTGTTGTGTGTGCATGTGCGTGCACGCGCTTAGTTATTCCTCGTGTTTGTCTTGTCTGTGTGTCCTTGAGCACTTCTGGCATGTGGCTTAGGTCTAACTACACTGTTGTGCATGTGGTTTCGTGTACTCCCTCCGATCATGAAAGAAGTTTTGGTCGTCGAAACGGTCACATAATGTAACTTTGACTGCTAATTTATATTTTATAATTTATTATAGTATAACCCAATAAATAAAATTATAATATTACAAGAGTACTTTTCGAGGCAAATCTGAAATACACACATACGATCATTTTGATGTATTCAATCAGAATATTTAAAAAGATATCGATAATCAAACTTAGAAAGTTTGACTGCACGTATCTATATTTTTTTTTATGACCGGAGAGAATAATAAGTACAAGGTAATGCCTGTATGAACATTCATGTGTTGTATCGTGGTGTGGTATGATTTGATTGAGTAATGTTGAACCTGCGTGCTTAATTTGGATCAATGGAAGTTATGAGGCGTGGTATTGAAACTGCTGTGAATAGTTTATGTGGCTAAATACCTGCTTAGTTAGTTAGAAGTACGTACTCCAAGCAAAATACATTTGCATGAGCAAGTGTTACTAGTGTCCACACTTACTTGTCGGTTCCCCTTGTTAGTGCTGGCCAAACGGACGGTCCGACCCGGCCTGGCTAGGCACGGTCCATTCCGGCCCGGCTACTATTCGTGTTGTGTCGGGTCGGCCCACGGGCCAGGGTGGCGTCATAGGCACGGTTCGTCGGGCATTCATACCGTGCCGGGTCGATCTGAGCCCGTTTAGCCCGTCGGGCCAAGTGTAGTCCGTTTagcccg
>PB.70.1
AGCTACTCACTACTAATTGTCCTTGATTGCAAGTGCAATTATTCAAGTGGTATCCTTTCCAAGAGTAGCTTCTCAAAATCATCTTGACATCGAATAGATTCAAATCTAAATCTTTTTGGCTATCCCTCTCAAGTCGTGTTGATCCTTGTAATCCTTGCAAGCTACCCACTCATGCTTTGTTGACTCCAAATACCATTTTGATCCTTGTGATATGTTTATCATTCAAGTGGTATTCCTTTAAGTGGTAGCACCTTTTGATCATCTTGATCTAGGCATGGAATTCATATTACTTATGTTTACAAGTGGTATTCTTCAAATGATATCATCTTGTCTTTATAAGTGGTATTCTTTCTAGTGATATCCTTCAAGTGGTATACTTCTTATACCCACCTACGAGTGATATCTATTTCAATCCTTGCAAATCAATTCTTTTCAAACCAAGCTCTCTCCGATACCTTAAATTCATGATATATCTTTTTCATGTGGTATCTCTCCGATACGTTCATTTCATGATATATCTTTTCAAGTGGTATCTATCTAAGTCTTATCTCTCCAAGTGGTACCAAGTATCTACAAGTGGAATTAATTATTAGTTGGTATCATCTTTGCTTTCAAGCCTTGTCGACGCATGTTTTCTTCAAGTGGTATCAACATGTGGATTTACAAGAGTATTATTTACAAGTGATATCTACATGTTTTACCAACAAGTGGTGTCGTCAAGTGAAAGAGAGAAGGTTGAAGTCATCTTAAGTGTTGGATGGATAAAATTTCAAAAGATGACAAAGAGGGAGATAATTGGATAAAGGAAGCTTTTGTGTGTCAAAAGCAAAGATATGGATTGGACAAAGAAATCCTTTGTGTGTCAAAGGAGAAGAATTGTCAACAAGAGGAACCTTTGTGTAAGGGGGAGTTTCCCTAAAAGGTTTTGAAAAAGTATTAATGAAAAACCTTTTTTTTATTTCAAAAATGGGTATATTATCATATGGGAAAACCAATTTGAAAAGACACCCTTAAGGCTTCGATTTATTTTGGATTTATTGTTGCTCTATG
>PB.92.26
TGGTTCGTAGCGCATCCTGATCTGGTCGCCTCGGTTCACGCACCACCTATTTCCATTCGCCTTCGTCCCCCGTCTCGCCAAACAGAACTCGTCCGCATTGTCTTCCCCATCTCCTGCCCTGCGCGTGCTCTGTCCGATTGCTCCGTCCGCGAAAGAGTTTGCGTGTGTTCACTCCGCTTATTGGTTCGATGAATACCGCCGCCTTCCCCTGATTCTGTCAGAGCTTCGTTCTACAGGCCGTCTACCCAGTGCCCGATTCGGTGCTTGCCGACCTCTCCCTTGCATTCCTTCTTTGCTTCGTAATCGCGATATGTATTCATGCAGAAACATATTTTAGCCCTTTTCGTTTTTATCACTTTTAGCTGTTTTATCTAGGCAGGTTCCAAAAAAATCATTTAGGCAATTTCCCCTTCTTCTTGTTCAGGTCTTTGTGTGTTAGGCACCTTGTTCGAACATGCCGGTGTCAGGGTCTTAACGATGTGGTTTTGTGCCATTCAAGAGGCAAAGCTCCTCTGAGAATGTTTCCACTGCAAAGAAAAGCCTTTTCAAAGATGGAAACGACATACCCATCAACAAAGAGTAGTTTCCTAAACTTCTCACCATATACACTATTATACACATTTTCCCTTTCCAGATACAGCAACAGTATCTCTACCATTTAATACACCTTCATGTTCTGTAGGCCAGAATGCTGCTTCTCACTATACCAACAAATCCTTTTTTGTGCATACCCTTTGTTGCTAGGCCATGACTTCTATGCTATGGTTCGGCTTTGCATCCTACTATAGGTTGGTAGATCCTTTTGCCAAACACATGTAACACACCGTTCAAATACTTGAACTGGCCTGGTGATAGTTCCATAGGACATCGCCCTCATCTGTACTAATTGTACCAACATGTATCAACCGCTAAATCATGTAAATTATTTCTTTGTTGCCTTTTGCCTCAGTTTTCCTTCTTGATCAGATCATTTGATAGAATTTAATATTGTTTCTGTTGGCCAAGTGCACGGACTATTGAAGCTTGTATGCCTGAATATATTTGATTGTCCAAGTATAAAGGTGATGAAAAATGCTGTTTTTAATGAGTTGCAAATTTTTGTTGCTTCTTCAAAGAATTGTAATATACTAATATTACTTTTGTAATCAATCCATATTAATAAGTACATGAACCAGGCCATACAAACCCGTATTCTGGTAATGTCTGTTGTCTATGCATTGGTTGACAAGTCAAAAAAACTTCCTCATCAATGGGGTAAGTTCATTTTATTTACTGCCTAATTCATTTGTTGTATGTATTTACATGATGTTGTGATTATTCTTATTTGGTATTTGGTGGTCGCCTGGTCGGACTGCCCCCCAACGTGGCTATATTTTTTGTGTGTTTAGTTTGAGTCTTTACCTGTATAAAAAATCTCCTAACTTATGTTCAGGATTTTGCATCCATTACCAAAAATGTTCTTTCGAACGGATCGATATATTTTTGTAATTTTCTTTTTTGACTATTTCTTTCTATATTTTTTTAGAGAAAAATTCTTTGTGAACTAACCACCATCTATAGAGAAGAAGAGGTATGCCTATAGAATTTGGTATTTCTAGCTACTACCATAGCAGCAGCATAAATCATGGTGAGTCTTTAGTGTGGATCGTTTTAGTTGGTGATTTGTGGACATGAGGCTAATGTGATTTGTACTTACTGATTAGCGCAGTAGTAGTCGTGCTACTGTAGCTTCTTTTGAATATACCATGCGGCTTTCGATTGAGTAGGTGATTTCCAGACTGTTCAGATTAACTGATAGGTACTGATCTCTTCGAGAGATCGATTTGAAATATCCTGTCAGGAAAACTTAAGGTATAATTCATAATTTTGTATGACTTACCGTTTGTACTATTTTTAGATAAAGGTTCTCCCTGTTTATATTGGAAGCAAAATATTACAAGGTACCCGTTACAACTGTTTTTAGATACTATATATTGCCATACTTCAAGAATGATAGACACAGTGATGTAATTAGTTCCCTCTACTACAGAAATTAGTTCCCTCTACTATCTCGGAATGCCGGTGTGCTACAGAAATTAATGTATGAATTGATCTTCGTTTGTTTCTTGCAATATGATGGAACCTTGGGTTTGCGATTGTCATGTAGCCCCCTTTTGTATGATCATAAACCAAACAGTGTTATTATTTGAGATTGATATTTGGCGCGACAACAAATTTTGCTATTGGTTTTGTATGTATAGGAATAATCACATATTTATAGCCTCCAGCTTCATTGGAGGACCAGCATAGTATTATGATATTATGATCTTCTGTCAGTAGCCATTTGCAGCTGTAAAACATATGCATGGAGTGTACCTTCAAATTGTTGCTAGACAGTGTGTGTTAAACAACATAAGTCTATTAGACAAGTCAGTTTCAAGTATCTCACCAAATGCCTGTATATGCTTTAAGAAAGTTGGCTCTTGCCTTCCTGCCATCGTTATAGCTTACAAAATGTAGCTTCTTTATGCAGTGCAGCAAGGGTATACCTACTCTGGCCTTTTTGCTAGCACCATTATTCTTTTCATCAGAGTCAGCAAGTCATCGTAATGCTCCTAGAGTATGTAATATCCGCACGGCGCAATGGCTCTTCTTGCAAATGGCATGTGCATAGTAGTTAATGTGATGTATAATGTGTAAATTATCTTTATATGTGATCAACGTTGTCGAAAAGCTGCCAATATATTGTTTTATGGTGCAGCTATGTAAGTGTATATAGCATAATAGCTTACCTTTGCTTT
>PB.92.28
TAGGGCCACTGCATCGAATCCCCTCGCCGCCGACATTGCCCACGGCCGAGCATGTTGGCATTGCTGTTTTGTCGCTGCTGTTCACCATTGGATATTCCAATTGCCAGCTCCAGAATGCATTCTCTCCACTATAGGTTAACCTCTGTGTGTTTGGTTTAGATCTAACTAATCAGCATATCAATTGTTTTGTTTTAGCTTATGTGAGTGCCTGATTAGTGGAAAGTGTTGTTGTCGAACTTTGGGGCGGTCATTTAGTCTAGTAATCTATGAACAAATTGATGTTTAAATTGTGTAGAAAGAGTAGCTAATAAAAGTTCAGTTATGGAAGTAGTTCTGTTGTAGGTTGCCTAAATAGTAACCTGAAGCTTCTCAGTTCTGACAGATAGGCTTTTAACTTTGTAGATGGAGTTGTGTGAAGAGTGTATTGTCAATAAACTCACTTGCTAGAACTACTGTTTTTCTTTTCTTTTCTGCTAACTAGTAGGAGGCATGTCATTTTGACACTCAATTGAGCTAGCAAATCTGGAAGTTCAAATCCACACGAGTCTTTTTATTGCACTTCTGCATAGAGAAAGCTTCTTGTTGTGCAATATGTGAACAGTAAGGATAATATGATAATGATCAGATTTGTCCATGCACTAATAACCTTGCTAATCCAAGTAGTTAGAAATTGTATCAATTCATTTAGTCATTAAGCGATCATTTAACAACAGCAACAAGTATTTAAGTTTGATTTTTCAAAATAAAGCAGTGAACCTCCTTCTTACATCTGAACAATTAACAAAATAGTTATTAAACTAACTAGTCAAGTGAGCACTTTTGCTAGCAAATAGAAATCTTAGTTTGATAAGAAGGTCTTGTTATCAAACTCTACTCCTTAGCAATTCTTCTTTAATAGGATGAATGTTAGAAAGATAAATGGGTGAAGTCTTGCTTATGACAGTAGGCTTGACCTTACCAAATTCACTTACTTAGAAGGTTTTTGTTCCATTTTAAACTTGGACCTTAAAACTAACATAGGCTCAACAATCTAGTAAACCAACTGTAGACCTTGCCATTAGTCAAACTTCAAAAGTTCATAACTATGTCCAATCAACTCCAAATGAAGTAAACCCAATTTTGCTGTTCTTAGAATGCCATGCTCTACCTACCATAAAAATTTTGTGTTCAAAAACATTATGGAAAATTGTGCGATGAACAGTACCCGAAAACGATTTAATTTGAATATTTCCAGCCGAATGAAATTGTTTTAACCATAACTTTTGCATACTTTATCCAAATTGAATGATTCTTGTTTCTAAATTCATTTAAAATCCCCCTCTTCCTGCTGTGTTAATTTTAGGGATTTTGGTTGACTTTGAATTTTTGAGTATTCTCGGTGTTATTCGTTCTTATTTGTTCTTCTCGTTTCTTTCGGTAGGTTCCGACCGTTATATTGATTACGAGAGTGATCCTCTGCAGCAAGAAAGTTATCTCAGGCAAAGGCAAGCAGTTTGATCATTTCCCATCATGTCCCATTACTTTAAAGCTTAATACTTTGTGTTACTTCTATGTATGCATGCTACTTTGTGTTAAATGTCGCTAGTAATCCTATAGTTGCATAATATGTAGGAATTGCTTATCCTCTACTACCAATGAGCCTAGGTTATTTGCTGTGGTTGGAGTTCGTTGGATGAGCTCTCACCACTTAGTAGTTTACGTTAATATTGCTTAGACATGCTTAGCTATCGGTAGTAATGGGCGATCATCGACTTAGTCGATGGTCTTGATCACACAAGTATAATTATTCCTCCTATATGTCCAGCACTTGTGCTTTGATTAATTTGTAAAATCAAAAACTGAAAATAAAAGATTGATTTAGACTTGGGCATATTGGATGGATGGTGCGGTTTTTGGAATGTGGTGGTATGCCTGGGTCCCTAAGGACCGAGTTACTTGGGTCACTAAGCCAAGCGCTTTTGCGTGCTAACCACACGAGGGTATTGGGAACCCCTCTTGGCTAAGTACTTTGGGAGGTGTTAATTGTGGGTCGTAGGTGGTTAAAACTGTTTTTATATGGGAAAGAGCACCCGCAGTTGCTTAGGCTGGGCCGGTGTCTCCTACCTTCCGGGTTGTCGCGACTCTTAATTAGCATCATTCATTGGAAATGTCTCGTAGGACTTAGCCGTGCCAGCATACCAAAGGAAGTGTGCTAAATAGCTTGGCGAAAAGGCGGTCTGACGTGTGGGTACATTGGTACACCCCTGCAGGGTTAAAACTATTCGAATAGCCTCGTCCTAGGTTATGGACATGCTTGGTAAGGTCGTGCAAGAACTAGACTACAACATTTAATTAAAACTTGATGGGTTGGTATGAATGGATGTTCATACTATTGTTGTGGTGACTATTGGGTTAGTCACTTCCAGGCTGTCTTTACTGTTGTTATTATTATTGTATCGTTATTATTTCAACATTTAAAAATGCTTTGTCAAATTGCTTTAAATCTATTACATTATTGCAAATGAAAACTTGCTTTATGCTAAAATGAGTCCAAAGCCTCATCCACTTAAATAAAGCTTGCATGTAGCTAAATTATAGTTCTGTTATCTTACACGTCAGTCTTGCGAGTACAATAAACAAGTTATTGTACTCATTTGCTTTGCTTAACAACTTTGTTGCAGAGGAGGTAGAGCCCAAAGGGCTTTACTTTTGTGAGCTGTGCGGTGGTTGGGAAAGCGACTAGCTTGGCGGTCCGATCAGTTGCCTTGTGGGCTAAAGGCACACTGGTTGGCTCTTATTTTGGGCCATCTTTATGGCACTTTTGCTTCCGCTGTGTATTCTTGTAGTCTTGTTGCTATTTGGCCTAAGGGCCCCTCTTTTGTAATAACTTTTCCATATTAATATTAACTTCTGGTTGTTGCT
>PB.92.31
CAACAATATATTATTAATTATAGACTATGCTGTTAAATCAACTAGAGACTGTTGTACATGAGATTTACTTTTTTTTCTTCCCCATCGGCTTAACCAAGCAAAGGTACTGCTCATCTGACCATATTCTTCTTTATGACACTAGTGAGTTTCGGTTCCCTCTTATAATCGTATTCTTCTTATGACACTAGTGACTTTCGCCTTGTTTTTAACTTCTTTTGCGTACACTTAGTTTATTACGGGCCGTTTATTTTCTTTGATCCAATGGTTCATGTTAGTTAAGATTTAGTGATACTACATTTGGTAGTATGAGTGGTACAATCTAGAGGTGGTATAATTGTAATTACCTATATAGGGATCACATGCCACAAGAGTAATATTTTCTACTCTAGTTGGAAAAATCTATAATACTCTGACGAAAAAATTATAAATACAAAGAAAATTCTATCGTGCCCTTAACAAATCAATAGTAAGATTTGATTTATACTGCCACCATAATCTACTAGTAGAATGCACGGTTAAATTTCTCTTTTTTTAAACTGGTTTTATTATGTTTGAAGTGGATGGTTGTCGCTGCTCATTGGTCAGATCGTCAGGACGGGAGGCTGAGCTGGCCTGAAATGAGATTTGCCTGTTCAATTGTTTCAGATCACAATTGTTGCTGAAGTGAATCAAGTTACTCATTCCAATGTTCGAAGTTACTCATTGTGCTGTTGGCTCCAAATTTCTCAGCACTTTCGGCCGGATGCATTGAGTGGACTTGAAACTATGAGCTGTCTCTTTGTGCAGCAGAATGCTCAATCTTTTTGTTGCTTTGAATTTTTTGTGTTCCGTGTAGAAGGTTTGTATATTATCCTCTCCTTTTTTTTCAAGAACTGGCTTCTATATTGTTCCGAACATGCATTTGATTCCATGTAATGAGAACATATCAGACACTTGAACC
>PB.102.25
ATCTCTCTATTTTCCTCTATCGGACCCGGATTCCGAGAATCCAAATCCTCTGTGAAAATACTATGCTATTCCCTAGATCAGTAAATAGCACTCACCGAGCATGCAAAGTCCTGCAAGACAAACCAGCGTGGCGTAATATTGTGTCGGCGACCAACGACATTCTGAGGGAGGCTTTAAACATGAACCGTCTGTGATATTACATCTTCACAGATTGTTTTTATTGCAGCCAGTAACACAGACGTGAGTTAAACCAAAACCGTCTGTGATTGTATTTAATACTGACGGTTCCGGGGAACCGTCTGTGATAAGGCGTCCAGTATAACCCCTTTTGTAGTAGTGCCAACATTATGTTCTCTAACATGTACCCGCACTATTAATTCAATATCTCTATATCTATGACCGGTGAAACATGGTCATCAATCAATATATGTGTTGGTCTATAAGTTACTAATGTTACGACCAATGACATCCGACTAGAGATATTTTAGAATGATATCATACAACAACTAAAGAGATTTACCAACAAGTCACACACTTTCTAATATTTATAAATGATAATACATTCAAGGAACATAATAATATTTATTCTATAGTTCATAAATATAGACGTGATACAATCATCTCCATAATTGCCTCTTAAGACACACTGCTAACAAAATATTGTAACGTTTGGTATCCCTGGTCCTCCTCCAGATATTCACCAGTTGTTTGGTAACTGGCTGGATCGATTTGGTAGGAAGACAAGGAAGCTGGTAGTGATTGGGTTGGCCATTCTACGGAGTATCTGGAATGCGCGAAATATGGCGTGTTTTCAGATAAATGGCCTGCTGAACCTGTTTCATTGATTTATTCGGTTTGCCACTGGATTAACTTTTGGGCCAAATTGGAGAAGATGGAAGAACAGGATTTACTAACCAGGGCGCTTTGGTGGTGGAAAGAGTTGCCGTTGATGTATTTGGAGCAAGAAGAAGCTGGGCGCCTTGGACAAGGAGGATTGAAGGTTGAGCAAAGAGAAAGGGCTTTTGTTTGAAATCTACCTAGTAGTCTGCTGTTAGGGGCGAGGTATAGACAGCTGCCGTCTATAATAACTATCCATGTCACTTATAGATAGCACTAAAGACAGGTCATACAATGGTATAGACGGCTACTGTCTTTTTAGTTGTCTTTATAGAACACACAATCCTTTAATGCTTTTCTTGTTTCTTGTGCTATAGTCGACTACAGGATTGTAGACAGCATTTTTCTCTCTCTTCATTCTCTTTCATCCACATCAGCAAAAATCCTATGTGGCAATGGCTATAGACGGTTGACATAAGCTCATTGTACATACTCTAAGAATGTGGGACGTTAAAAGGCAGGAAGGCTGTTTACAGCGCTGCTTGTAAAAAGTCATTTCTGTCTCTCATCTTCCTTTTGTTATTGCAAAAACTGAACTGTGTAGCTTGTTTAAATAATAGAAATCGGGGCATCCCTTTTAtc
>PB.102.31
tCTACCGACAAGAGAAAGCGCCAGGCACGTGCCAAGCAGGTCGTCGCTGAGGAGCTCACATCGACCACGGAAGCAGCAGCTTCAGAAAGACATCATCTATTTTTAATTATCATAATTACAAATTTCTACCACTTAGCATTTTACCGAATTGCATTTTATTAAAGAGAGTAATTATGCAATAATTGTAACAGCAGAGGTTACCTCTACCTTTATGCTTAATTTGATTGGAGCTACCTCCATTTATTGCAACCACTCATCAGCTCGAAGGCCCAGGAAAGATCTAATCTCAGGGCTAGCTGAGCTCGTCCTGATTTTCATACCACCCACAAAGGTTTTTTTGAAATAGAACTAACTCTAGCAAGTTCTCATGTCTGCCTTTGACCGCAGTTACGACAGTTTAAATAGTTTATACTCTACAGAGGTTGTACACTGTACCAACAAGAGATAATCATACTCGTTACCCCACATGATTCCGTAGTCATGTAGTTGAGTGATCGTCACAGTAACCTTTCAAACTACCTCGCCCCTTCCGTCATCTCACCTATATGGGGTTACGCCCATACGTTGTGCGGGATGTTCACCTCGACAATCTGGAGTAGTTGAACTACACCACAACGACTGGCTTATTTCACCTTTTACCGGTGTCCCATTCAAGCCGGAAGCATCATGCGCTTGCACGTCCCCGTTATCCATCCAGTGAGATGACATTCAGGGTTTAATAATTTTACTAAGCCAAGTTGCACTTTGCAGATTTGTGGTTGTACCTATTTTACACGGGAGGTCATAACAAGATTAAGTCCTTAATCCATCTGGGCGGTTCGTACCCCATACCAATCACTTTCGTGCTCTATTAGCACCCACCACCATTCCATCCTCCCAGATGTGGTAATAGCAAGTTATTAGGGTTTTGAGGAATAAAACCAAATTATCTCATTCATTTAGTCATGGACCACCAATGACTGCCCAAAACCATTTCATGTTTGAAGAGATAATAATTGGGGTATTAATACCCCGGTACTTAAGCAAGACTAGCACGTCGCTTAAGTACAACCTATAACTAGTAATTACCACATAGTTACTAGGGTGACATAGAATAATGGATTTAAATATCAATGGATGGTATATTAATTAATTAATCATCAAATGGGTATTTAACTACCTTAAGCTTTAACATGCATTTGATTAAAGAATTAAAGCATGCAATTTTGGTAATTCAATATAATTCACATAAAATGTACGCTCAAATGATCAAAGTATCGACTCGCCTTGGTTAAAGGCAAGAGAGTCTTGATATTCTTGGGCTTGATCATGTTGGAGATCTCCCGCGTCTTCAAATCCTATTCGGACGAATGTACCAGAAAAAGGCACAAACAAGCAAAGAGAGCAAATAAATACAAAAGAAATAACAAATAAACTTCAAATTAAACAAGACCTATGTCATTAGCAAGATCTTGAATTTACAAAATTTTAGAAACAAATTTCATAATTTTTGGAGCTATAACGGAGGAGAACGGAGCTTCCGAAGTTTGAATTGGAATTAAATCGGAAAATTGAAAAGGGGGAGAGAGAATCAACCCACTAACAGGTGGGGCCCATGAACAGTGTCGGGTTCAAGGTAGGTCGCCTACGATGCATTGGTGTATGCGTGAGCAGTGTACTCTAATATATTATACCATGTAAACAAATAAGATAATTTGCATCACACATAATCAAAGTACTATTGCTTGAGATTAAATAGATGTACATGTGCATGCATACAATTTGGAAAAAAAAATAACTAATAGAGTAAAAATAGGAGCATGCAACTACATGATATATGCATGATGAAGTGTGCTCAATGATTTTCTTCAATCAAAGCACATACTTCAATTACGTTCCTCAGGTCGTAATTTCTTTGAAGCTTCTCACTACTACAGAAATGCTAATACTGAACACCTGATCACAGACGGTTCATCAAAACCGTCTATATTAAACACAATCTTAGAAGGTTTTTGTTTACCCACCGTCTGTGTTATTCTGTGTGCTAAAAACCGTTTGTGAAGAGGTCATATCAGAGACGGTTTATGTTTAAAACCGTCTGTGATATTATCCAATATGACAGACGGTTTTAAACATGAACCGTCTGTGATATGACCTCTTCACAGACGGTTTTTGTTGAAAACCGTCCGTGATAATTAACTCATCACAGACGGTGCAGTGTACATATATAGCTCCCTAACAGAGTCTTCTTGATCTCCATCTCTGGCGCTACGGTAACCGCGGGAGATCTCTAAGCCCGGTGAGTCCATCGCCACTCCGTGCCCGGTTTGAGTATTGTCTCACCACACTGAGCCTGCTCATGGGGTCCATTTCAGCTATTGTCGCCGAGGAGCTTGCCGCCGTCACATCTATTCATCGATCGACGACCAGCCGCCTTGGACCTTCCCCGACTTCATTGACACCTTCCTCGTGATCGAGGTGAGCTACTGGAGCATAAGCATCCTTTAATTTGAGTAGTTTTAGGCATTTACGCCGAAATCGCTAGTGAAGCCCATGGCGCCGCCATGGACATCACCGTCAGTTCGCCTCAGGCGACCTTAGGGCCCCGAGCCATCACTATTAGCAATGCGATGTCACCCTAAGCCCAATTTAAGCTTCAAATCCTACTGTTTTTAATCATTTAGTTAATAAACTAACGAGTCTATGACATGTGGGACCGCCATAGATTTTATAAATAAAATCATGAAATAAAAATGAGTCACTAACAAGTAGGGCCCACATGTAAGttaataaaat
>PB.130.1
TTCTCCTTTTGAAAGAACTCCTAGGCAGCTTGATATTCTTCAACTGATTCAACAAAGGCATGAGCCGTGAGTACATAAAGCACTCAGCAAGCCGTAGGGAAATGTATGCAAATAGTATTCATACACAGCCTGACAAAGGTTAGCTGTATGGTTCTTTTGCAGAAAGCAGCATTTACGATAAATACAATAAATAGATTGAAATACGTAGTTGGAAAACAATAATAATAATTAAACAATTTCTTTGAAATAACCAGTGAACTTCCCATTCACTTTCCAACCAAACCAATGATAAGTGAATCCCTATTCACCAATCGACACAAACCACCAATGAATTACATGGGCACCAAACAAATATTATATTCGTCAAGTGAACATCTCATTCACACTCCGACTCATTTTAAAATAAACTCTATCTCCCGTGTGAAATCCCCGAACATGTCTATAACCAAGGACGCGGCTATTCGAATAGATTAATTAACACTCTGCAGAGATTGTACACTTTACCCACAAGATATAACCAGTGTAGCGATCACCAATCATAACAAAACCTTTCAGAGGTTTCATCCCAACAATTGACTCTCCCGTTGTACTTACAGCCACCCAAAACCTCATCGTGGTTGACGTACAACGTTGGACAGGGATGCGGCGAACCGTCCCGCGTTGTGACCTTAGAAAAGGATATACACCTCCACCCAAATACTACCTGAGTAGTCAAAAGCCAAAACTCAACAACCTACTAGGTTAGGCCCGTCCCATACCAGGCATGTGGTTGTACAAATGGCCAGTTCTATGGCGCACAAGATTAAGTCCTTAACAAGCTACTCAAGCAAGGATACCACAAACCAACAGCGTGTAGAAACACCACCACTATCCACCAACCACTCGCTTGAGCGAAAATCATTTTATTTAACCAAGACCAATGACACACCCTGTCATGGTACACAAATTTTAACAAGAGTGGCTCACCACCACGATTCCATATTTCATTAAGTCAAGATTAATCATTATGACACATGTGATGATGAACCCATCGTAACTAAGCTAAACTAAGCATCCATACGATACCATGTGGGTGATATGAATATGTCCAACTAAAATTATCCATGCTAGGGTGACAAAGGATTCATAACATTAAAATAATCAAAGGAGGCATAATGACAACAGGTAATAGCTAATCCCAAAACAATTTATATAAAATAGCACGCAATTGTATAAAACGATATACTTTTGAAATCATAGGTTCAATATAGTCAAAGGACTACGTCTTTCCTTGGAATAAATTCTGGGATTGATCTTGATCTTGGTAGACTCCTCCTTGCTCAAAGTTTCTCGAAGTATCGATGTCTACTCTCAAACAGGCAAATAAACCAAATAAATAAAAAAAGAGGCAAAACAAACTTCAAAAATTAAATAAAAATCTCAGATAAATAGATCTTGAATTTATATGAATTTAGAAATTTGAATGGACTCAATCGGAGTTCGGATGCAAAAGATATGGGCTTTGGAAGATTAACATCACGTAAATTGATGAAAATCAGATTTATGGATTAATCTGAATTATTTTCCTATTGGAAATTCTGGATTATGATGCACGTGACGTCAGCGAGGGGTTTTTTTC
>PB.132.7
CTGCGTAGGCAGGGTAGGGCAGCCGAAGGCTGAAGGTGGAGGCTGGATGCGGGAGGCGACTCGGTGGGCGGCCAGCCGGGCGCAGGCGGGGGAGCTGCGCAGCTGCGTAGGCAGGGGAGGGAAGCCGGAACCCGGAGGCGGTCAGCGACTCGGTGTCGGTGGCCTGGCGGCATTGTGGCGAGCCGGGACAGCTGACGACTCGGACTCTGTCAGTTAGCAAACCTAGCTCCCATTTCCTCCACTCGATTCCTCATTCCTCTAGTTTTGAGGTTCAGATTTCCCTTCATGCGAAATTTGATGATTGGTTGCTCAGTGCTCTTCCTCCTGGGATGTCTAGAATCTGATGGCCCTCTCCTCGCCTCCCCTGCTGTCTCCCCCACCTCCTACACCAGATCCCTCCTCTGGTCCTCCTCCTCGGCTCCTTGGCCTTCCTCGCTCGACCACCCCAAAATCCTCCTTCTCGGTTCCTCTGGCACCCCACCCCAGATCCTCTTTCTTCGGCTCCGGGCTACAGGCAGCTCGGCCTCTTCCTCACAAATCTCACCTCCTCCGGCTCCCAGCCTTCCCTCGGCCTCCTCCGATGCACCCATTCTGGAATTGGAGATGTGCTACAAGCCATAGAAATAGTTTACAAAGACGATCCAGTTTATATCACGGAGGAAGTCCCAAATGAAACTAAAGCTTGACTGCATCCCTGAGAATGAAGCAACTGAAAACACAAAGAGTCACATGAGGACTCTTTGAAGGTATTGGTGGGAGTGCTGGACTATTTTGGTACATGAAGCTATAACTTAGAAGCAATCTGGAGATCAATAATGTGTATTTCATACGCAATAGTAATTTTGGAAGTTATATGCTATCGAGAGATAAATGATAATTATCTCATCATAAACAACTGTAATTTTTGATGGTTTGTCGATTTAATGGTGTTGTTTTTATTTGTAGCACATACTGAGTAAACAATGGAGTTGTAATTTAATGGAAGTAGTTGTAAAAGCTGGCACTAATAAGTAAACTTTATATCTTTATT
>PB.140.1
GGACTCCAGATCCAAATCCTTTTCACGATTCCCCTTCCTGTTCTTGGTATCTCTCTCTCTCTCTCCCCGATTCTTCCCCAAATTCACTACACATCAGTACATCACTCTTTTGCGCCCATGAATGGTAGCGCTTATGGCCAGCGAGGAGGAGGCACGAAGGCCGGATTTGGATAAGGCGGCAACAGCAGCAGCTGAAGCTTCGTGATGACGGCAACGGGAGCATGGATATGGTGCTAGGCATGGTGCCCGCAATAGGCGCATCCCGATTCTACTGGATGCTTGTCATCCATGGCGAGGTGCTTGTCATGTTCAATCAACATGTGCACATGATGTGAGGAGGCGTATGTGCAAGTATCCGTCTAGGTGAGACATGCTAATTAGTTGATCTGATAAAGCTTCTTTGTTCATTGTAGGTGAAAGTTGTGTTCTCTCACTGATATCAGATGCTTTATGTTTCCCCCATCCAAACCTGAAGGTTTGAACAAGCTCCATCACAGTAGTGAGTGGCATGTAGGCATTATTAGCTTTTGGGTCTGAGTCTCTGAGATGAATCCTTGTGCTTCGTGATTGCAGTTTTGATATACTTTACATGCTTGGATTGAAATCTATTCACGCATCTCACATATCGTCTCACTTTCACGTGTTGATACCTAAAATTAGCTCAAATAGAGTCCAATACGAACATTTTAAGCCTACAATAGTTAGCGACATGTTTACAGATCTACAGTCTTTACCGATATAGCCTAGCCGTAACGTTCGTACATGCGCGCAGGTGCGCGACTCCGGGCCTAGTATGAGATAAATGGAATCGTCCGAGGATCAAGCTTCTATAGATACCTCGCGGAAAACCCACTTTATATCCGGTTTAAATCCTGAGGAAAAAACTTTCTGTTAGACCACTATGATCTGTCGAAATTCATACAGTAATACAGTTATATAATATGGATAGTTAACATGAGCAAGAGGGTCAATATATTTTAAACCAAATTACTTCTCCTGTAGAGTGTACAGCTGGGGTGGTCGTGACTTCTCTTTGACACGTTGCATCAGTGATCACAAAAGCACCCAAGATGAATTTTAAATTCAGTTCCACTTGCTATGCTGGGACTCACCTCTCCAGAGTCCTCAATTGATCTCTCCCAGTTTTCTCTTGAGTTCCCTTCATCCCTCTACCCTCTACTCCATCGTGCAATCCTACCTCCTTGTCGCACCCCTGTGCCTCTCCATGTTTGCTCTTGTGTCTCATCGAGTCCCTCCGCCGAGCTTACATACTCACGTTGTCACAAATCGCATGAATAACATCCAGATTGCTAGAGCGGAGCTGTTGATGCGGAAATTCGATACTCAAGGTTTTTTTTCTCCTGTTCTTGAATTTTTTTTCTGCATGGCATCCTGTTTGTATTGGGTACAATCTCTTGTCTGAATAATACAACATAGTTCGACACATATACAGATTTTTTAAACATACATGTTTTGTTTCTGATTGACTGTCCTTTGAGATGAATACGTGTATGCTTCCATTAATATGCCTGTCCTAGACTTTTTATAACCTGCATATTTTGTGTACACTTTTCACATTAATGATTTATTAATTTTGTGTAAAAACTTACTGCCAAATTTCTTTACTGTTGTAGATGTGACTACAATGGTTTTAGCTGTTGCACTGACATCGATTTGTTCTGCTTTGACACCCCATAATCTAACTTTTACTTCTTCATAACTGCCAACAAAGAAGGGGAAATAGTTTTAGAACATAAAAGAAACACACTTAGGTAGCAGGGGAGATTAAAATTTTCAATATCTTGCTGCATTTAGTCAAGTGAAAATTGTTTGAACTTACTCAATTAGTACCACAATGTTACGAATGTTGGAAACTCCAAAATTTGTTCGAGTTTCTTCAATTGGTCCTATGTATGTTCCAACTCCTATAACATCTATTGACCGTAAAAGTTAATTGGCATTAATAATTTATAATAAATTTAAGTTAAAACCTTGATTCATTAATATCATACCTGAGAGATAAACCATGTCACCTATTCTTTTGGAGAGCATATCAATGTCTGAAAATTTGAACCATGCCTTGGAATGTCTTCTGTATCTTCAATCTTCTCTAAAGTTGTGGTTGGTAAAAAGTTGAGTACCTTATCATTGTCCACTGGTCGGAATTTTGCTGCTGATGTTACTTTGACATTTGTTATTATGTAGACGTTTCCTTCTTGAATCAATGATCTGAATTTTTCAACATAGTGCTTGTTGATAACCCCATGCCCAGCGTTTGTTTAAAATTTTGTTATTTAACTAGAAAAGTGATAATTATAGTAAAAGAATGATTAACCAACCTCTTCATCTATATGGATCATGGCAAGACTGTTAAGTTCATCGGTACTAATTATGACTACATCCCAATGTCTTACTACCCTTGTCTTGATTTTCAATAATTCCTTTCTACATCGATCTCACTGAAGGTATTGCACGCATTGCAATTTTGTATGCTGCAAATATTTGGTGCAATAGCAAAGGTATGCATGTATGTTAAAATTGCAAGAATTTAGGAAGACAAAAATATTTATGCAAAACAATGTAGATATGCAAAACTGATAAGATTATCTTTTTTTTTAGCAGAGAACGGCTTTATGGACACCTGAGGTTGGCGATCAGATTGAAGACCAACAACAGCGATCAGATTGGAGACCAATAGAACAGCAGTTGCGGGCTGCGCGAGATTGATTTTGGTGAAATCTAGCAATCGACTGGAGAAAACATCAACCGTTTTTGTCAGTTTTTTCAATGTTTTCTGTACATGAAGGCACCCTCTGTTTATATAATATTGAAGTTTACTCTCAGTAATCAAAATCGAATAGGCTCTCCAGCATGTGTTCGGCTATGGCATCATTATTTTTCTGAGGCCGTGTTGACCTTAGTAGCCATGTAACGTGTATATCCGATTGGACTATAGTTGGTGTTCAATTGTGTGGT
>PB.231.1
GATACATTCTATAGCAATGTAAAATTTCAAGATCAAACTCAATCACATTTGGGAGATATGAACAAGACATTTTGCATGAAAAATACAGATCACTATTCGTGCAGAATGATTTTTTCATATCTCCCAAATGTGATTGAGTTTATTGAAATTTTACATGGGTATAGAACACCACCTCCCTTATATCTAAAAGTTTTTTTTTTGAAAACTTCTACACATGGTTTCATGAAGTTTACACTCAATTCGGTTTCCACCTGATATTTGCAAACTATGATGTAGGTGCCAACTGCCAACATGCAATCTATTTTTGTTTGAGCACTAAATCAACAAGAAAAATTCAAAAAATTGAAAACATAGTTTGTGGAGCATTGCCTTGCCTGTTAAAATCAAATTTAAACTCAAAATGAGTTAGTAGAAACAAAAAAGAGATTTGTTGTGTGTAACTTTCCCCTTTTTCTTTTAACTTAGTTTGTTTAGGATTTCTTTTTTATTTCTCCCAACAAAATTTGAATTTTAACTTGAAATGTTGAATGGAGGTATGCTAAACTAAGAACTATCTTTACAAATTGTTTTGAATTTTTTTGCATTGATTTTGTTCCCAAAACAAGTGGTCTGCATGTTTGCACCTAACTGATGGTTTGCACAAAATATGTCCTCAGACGTAGCAGGGGTATATGATACATCTAGTACAAATGTCCTACTGTGTGATCATGCTAATCCTATTGATTATGGCATCAACTCGACAAGTAGGGGGTTTACATTACATGTGTCCCCAGAGTTGAGATAGCTATAATAAGAAAAGAGGCCCGGAAGATCGTAAGAAAGTCTGGCCAAAGGCTTGGTTTCTGCCCTACTCAAATAGTCTAGTAACCTTACAGTGCAAAAG
>PB.243.26
GGGACATCATATATTTTTGCAGATTAATATACTTTTTATTTTAGGGTTTGAGTAATATTGCTCATCACATTAGAATAAGGAGTTCCAATCTGTTGTGCCGTCTCGTTGTTCTTGTGATTCTTTGTGTTTTGCAGGAGCCGCAACATGTCTACTTTGTATGGTCTGGTAGACGGGATCACGAGCGTATGGTTGGGCGAATTCTTTTGCCGCAGGTTGTTGTTTTGATAGTGGTTGACGCCATCGATTTGTCAGATTGCACGAATTTAAAGTAATCATCGATCCTACATCATGAAGATCAGACATTCTCCGTATCAGACCTTTGCGTTGTACAGCGCAGATACATACAGAAGGGAGTCGGAGTCGACAGGCCATCACTACGGGATGGCGATGGGCCTCACACGCATGCAAAGTGCGTGCCGTATATGCACTGATCGATGCATATAATTATGCGGACTGGGATTCACAGCATTGAAGGAAGGATATACAGTGTATGCGCCGTAGAGCGTATTCACGGGCTGATTAAAAAAACAGAGGTCGAGATCAAGTGCCACAGCGTGTTGGTGTGGTGTTTTTGCTGTAGCAAACTTGCTACAGTACTTTTCGCCCCTTGTTGCTACAGCCCTTGTTCACGCTCTCACGGAAATATTTTCATATGATGGACCTCTGCAGCTCTCACGGAAATATTGTTCACATGATGGACCTCTGCAACACTGCAGAGGATCTAGATCCATAATGATTCTAGCAGAAAATAGATGGCTTAATTAGAGTGTACAGTCCAAGATACTTATACATGAGTGTTTAAAGAGAGATAATATAATCATGCCATATCAAGCACTCATGTAAAATTTATTTTCTCCAATGCAAACATCTTTTTTATAGGTGCTTAGACGTTACGTATCTATTAATTAGATATAGTTATATACATAAACACTCGTTAGCACCGGTGCCTGCTTAACATCATTGTTACAAAATAAGTATCTTATCTGTCCTAAGTAGCTAAAAAAATAGTTTTTATTTGTTAGCATCTATCTAAGTACTTATATTGTACATGCTCTAAAGCATCCAAAATGTACCGGTAAAATAGATGGATTACTTAGAGCATCCAAAATGTACTGGCACTGAACTGTATGCTTAAACTTATCTAGTTATATAGTGCTACTATTATTCACTCT
>PB.250.4
cTTTCTACACTTGTTAATCTGCCGAGATGGAAGATTTTGTAGGATCCTTCTTACGCGGAACTGCAAAGAGAAGAGCTCGTGAATGGTAGATCGAAAAGAAGTATGGTAAAGATTTTGTTTCTGCTGCAGTTGACCTACGCCCAAATGCTGGTGTCAATAACCTTCTAATTGAGAAGCTCAGTTAAGAAACCTTCTGGACAAACTTCAGGAGTCATGGTGTTTTCAAGCAGTGACAGAAGTTCCGGTTTGCTGTGGTTCAAAGTTCTATGTTGCTTGGTTCCTGGAGCTTTCTTACCATCATCCATGTAATCCAACAGCTCAATAGCTTCCTGGACGTTGAGTGACTCCTCACTGAAGCTGAACAACCTGTGCTGCTGCCTCATCTCATACTGCTGCCGGCGGGTAAGCTCAGCCAGCTGCCACTCCTCCCACCGATCTGCCGGGACATCTCCTTCCAGCATCTGCACCACTTCCGACATCGCTGGGCGGTGATCAAGGTCCATGTGGGTGCAGAGGAGTGCTATCTGGATAATCTTCTCCAGCTCTTCGAGGTCATATGCACAGTCAAGATTGCGGTCCACGATGTCTTCCAATCGCCTTTCTTGCATCAACAGTTTCACCTTCACATCATTCAATCAGTCAATCTCATCTGAGTCAACTATGTGAACATGTGAGGCAACATTTGACCAGAAAATGCAAGGAGATTTCATTGTTCATACCACAAGTCAAACATCGTTCATGGTCATGCTCATACCTGACTGCTTCCCATACTAATTACTAAGGTACTCAGGGGCTATGTGGCCCATTGTCCCGCGGACCCTTGTCGTCACTGTGTTCCTCCCTATGTCCATCATCTTCGCCAATCCAAAATCTCCTACCACTGCTTCAAAGTTCCCATCGAGCAGGATGTTGGCAGCCTTGACGTCACGGTGGATGATCTTGGGGTTGCAGTGCTCATGAAGGCCTTTCCACTTCAAACAGTCGTTTGACCGCAACCTTTCTACTGTCTGGACCTGGAAGCACTCCTTTGTACACCTTACCGAAACCACCCTTGCCAAGAACACTTTGCTCACTGAAATTGTTGGTTGCAATCTGGAGCTCTCGCCATGAGAATCGCTTTATCTGCCCAAACTCTAGGCTGTGATCATTCTGACCTGGAAATTGTTGTACATGTTTATCATGTCTCGGTTGAAAAAAGTTAAGTGTTTCTTCTGGAATGCCAATATGGTCGGTTACGCATTCTTTGCCACCATAGCAGAAAAAGAAATACGGTAACAAGGAGAGTGACTGCTCCACCAATGCTTCCGAGAACCACCTGAGTGTGGGGTTTCTTGATCCACCTGTTGGTATTACCAGGCATTTAGTTTAACAAAAAAGTGCATGGTTTCTTGCTACAAATGTAGGATTCAATATAGATTTCCATGTTGCTTTCTAAATTACCTGTCTTAGTGGTGCCTCCTTCACATGAAATTAAGTGTTGGCCACAATTCAAATGGTTGCCCGTATAGCTGGAAAGACAAGATTTGACTAATTATGTAAACTGTAAAGCAGTACACACATTTTTGTTGTATAATGTTATCTGTTATACTAAAGATATGCCGTACTTGTAGCGAGACACCTGAAGTAGCTGTTCTGGTATTTCACCGCGAAGATTGTTATGTGCTAGATTACTGCAAAACACAATGAATTATGATACATCATCAGATAATGGAACTGTTTTCTTCAACTATTTGAACAAATAAAATAGTAGTAATAAGTAATAGAAATGATGATATTTGGCAAGTTTAATGGTTTTATCATCATGAAAAGGCCAACTTACATATCTTTCAACGATGGAAGATTTGACAAGAGCTTGGAATGTTGCCACTTAAGAGATTTTGGCTTAGATCCCTGTCCAAGTTATCACATTGTTAGGATTGTTGATCAACCACGATAAGATGAGTTGTGGGCTGACTTACAGATTTTGGAGCGATGAAAGACGGCCAAAAGATTCAGAACATCGCGACTGTCATTGAGCATCATCTTCATTTCAGACAGTGCTGTGACTGTGGAGAAAAAAAGTTCTTTCATTTGCAGATTATGAGGAACCAAAGCACTGCTGAATTTCTTCTGAATCTGTTTCCTTGATGGAAAGCAGAGGAACTCTCAAAGCAAGATCAGTGCCAGATAGCTGCAACGCTGAAAAACAAATGAAGTGTATGAGATTCAGAAGACCAGGAGAGCAAACTGAGAAGAACGGAGAGCAGTAATGCTCAAAGAGAAGTCTGACAACATCCTACAACTAGAAAGCAAGGAAGGAGATTGACCCGAACAAGCCAAGAAATAAAGCTCTTAAGAAAATTTCGGTCAATGAATCCTGTCTACAGTTATAACAATTGGGTTCAATTGCAAACTATCATCGTGATTACTTCTATGAAACAATCATATGATCTTGTCAATATCAAATGAACCTTAGTTGGGTCACTGGACATCATTAGTTTTCTGCATTTTTCTCAGAAAGTTCCGTTCTCGTAAAGAAATGTTCGTCCACATATAGAGATATGTACTGAACAAACCGAAAATTCAGAGTTTTCAAAATGTTTGAAATCTTTTGGTTGAATTTGAat
>PB.259.1
AGACAAAACAGTTCAAGAAACTCACATCAACCAGATAAATGGCTAAAACCTAATATACAGTTCTGGAACCTGATAACAAAATATTGTGATTTCAGCCGTATGGATATCAATATTCTAAATTCAGGCATATTCAAGGAAACCTAACAAAGGAGGTCACAAAATTTCTGAATCGCGAAAGCATTAATAATGACTACAGATGTATCAAGATGAACTTGGAGTTCAAAATATTGTACCATTGTGCTATCCATTGAGCAGTACTTATTGACTGGAAATGTATACCATCTTGCTCACAACAGTTACTAGAAATGCCTAAAGGAACCCACATAATTATCAATTAAATATCCCAGAGTTACAGTTGAAGACAGCTTGAACATCTTGAAGTTCCTGCATGTCAATAACTCCCAAATGATTAAACATCAGCCAAATTTAGTTAAACATAACAGAGTTAATTTCGATTCCAGTCAGCATCAAACTATATATCTGCTAACTGTCTGGAGGGGCAGCGGGAAATGTCAAAATGGAGGATGGCAAAAGTGTTTCATGGTAGCAGATCACAAAGGAGTGAGTGGTCTACTACTTGACATTGATGTACAATAAAAGAAATGTGATGAAATAATGCCACTCGCACCATATGTGAAAAGGAATAGTAAAAAAAAAAAGAACAGGATCAATGGAGCATAAACATAAATGTTAAGCGGTAATCATCTATTAACTTTGTCATGTCAGAGAAGCACGAAACAAATCTCAAATACTTTTCAAGATTGTGAATCCTCTACTCAGCATATGCTGTAGAAGGCATGAAAGATCTAAATAAGGAAAGGGTGATATTTCTCAAAATAGGAGTCATAGAGAAACTGAAAGCTGTTATACAGCTCAGTTGACCATAGTAAGTCTTTTTTTTGCGATACCAAGATTTATCTGCTACTGTGCGTGCAAACCTTGCTGTGGTTTGGTTTGGCAGGATCATGTCACCAGGGGAGTGGCATCCTATTTGAGAGCCCTCCTAGCCCGCTTAACTTGTTGAGCATCTAGTATATTATTTTAAGCATTTCGAAGGTTTTCCATAAGCACAACAAGTACTATGAAAAAGAACTGAGCCACCTTGCATTTAAGCAGAGTGATTTCAAGTGTTAAAATTTCAAAAATATTCACTGCTGCTAATGACTTTATCTTACTGGCCCCTAGAAACAAAAGGACAACTAGAAAATTAGTCTAGTACACATGAAGAACTTATTCCCAATAAATGTCATTCAGAAAAAAAAGAATCTCTCCCATATTACCACAAAATGCCAGTAATATATATGCATGGACAAAAAAAAAGGATGAACAGATAGAGCCAAATAGAATTGTTACTTCAAGAGAGTAATGCCAAGGAAATACATAAGCTTCATCAAGACCATCTATCCTCCAACAGACTTTTTGTTTACAAAGACACAAACTGCTATATAAAAATTGCAGGGCGTTTATTTTAAGGCAGTTTCTGATACACAACACAAGCATGAAAACGCCTCTCACATTAAACAACGAACAGACACTAATTTCCACAATTGTTATACTAAACCAATTATGTTTCTGCTCAGCTCTTGCAGCATCTAATTTGAAGTCAACATAGAATAGTTATTCCATACTATCATACTGCAGTCTGGAGGCACATACCGTTGATGATGCACTTAAAAAAGGGTGGTGTTCTACAAGAATCCATGTAAGAAGAATATACAATTATTACACAACACACACTTTCAATACAGAACTTTTTTTATTAATTAACCTTTTTTTGAATTTTATTTTAAAGTTAACCCCCGACGCACTTTATTTCCAATTCTGACCCTTTTGGTCACGCCACGGGTGGTGGCGTGACAAAACAACACTGTCCACGCCAGGATAAATCCCCAAAATAGCACTTCTTGTCACGCCACTGGTTGTGGCATGACCAAATAACACGTGACAAGAGTTTGATCAGAAATGGACTGGCGTGACAGTGTTATTTTGTCACGCCACGGGTGGTGGCGTGACCAAAGGGGTCAGAATTGGAAATAAAGTGCGCCGGAGGTTAACTTTAAAATAAAATTCAAAAAAAGGTTAATTAATAAAAAAAAAAGTTCAGATTGTACTGATGCACGAAATAAAATTTCTAAGATTTGCAGTATCTATCTATATTCACCTACCAGCCTCTTTAGTGTGCCCTTGAGTAGGTGAGAAAAATACACATACTGGATTCCTATTGTATGACAAACATATTGCACACAGGATAGTTCTGCAAACACGTTAAACATGGGGCCCTTTGAAGTTTCTCCAATTCACGAGTTTATAAGGTATTGTCTCAACTTGTAAGCCCATAAGAGCTGATGTGAAGCTAGGTTAAACCCCCATTTTAGGCATAGATCTCAACAAAATAAATACTTGCTACTGATAAGTGTACCCTTAAATACTTAAATAGAACAATTATATTAAATTGATCACTCTTAAAAGCTAAATCTTTGGTAGTTAACAAATACCAGGTGGCGGCAATCAAAACGCCCACACCACCCCCCCCCCCCCCCCCACAAAAAAAAAAATACAGAGAGCTAAAATCTAAACCCCACGTAGCCGAAAAAGGATTCGCTGCTTAATGCTGCTGTGACGATAATGCACAGCCTTCATCATCCTGTATTCTGTTGAGCTCCACAAGAGCAACCACTGTCCTTTTGGGCAGGAATTTAAACCCTAGACGCGTGTCAGTATTGTCATTCCTATGCTAGACATTGCGATACTTGAATATGGAACAACAGAAATGCTTAGTCCATTTATTGCAATTGGACATGAGACAGGGTATTGAAATATTAGCGAACTACTAAAAGTGAGGAAACACACTGGATTTTAAACTCAAGCATGTTTTAACAACTAATCAATGAAGTAGCACCATGTAATACAACACAGTAGAAGATACTACATTACTACTGTTGCTGCAAATCTTTTGACAAACATTAAAGCTACAAAAACTTTACTCAAAGGTCTACTGAGCTGCACATGATAATAAGCTCAGAACTCTGGCATGCCCAGAACTATTAAATTTTTTATTGATCAAGTGCAGTGAATGGTAAAAACACCTTGGTCCAG
>PB.285.2
CAGCTCCGCCCCTGCTCTGATTGATCTGCTCTCTCTGCTTCTCTGTTCTCCCAAATTGCTCTGCTACTCTTCCCCTTTATCCCCGATCTGCTCTGCTTTGTTCCTCTTCCCCTTTCTCCCACATCTGCCCTCTGCTGTGTGCTCTGCTGCTCTCTTCACTAGTGTAGAAGTGTAGTGGTGTAGAAGTAGAAGTGTAGCGTGCAGAAGTGTAGTGTGTAGAAGGGTAATGTGTAGTGTGTAGAGGTACAGTGCTGATGATGCTCTCTGCTCTGCTGCTCTCTTCTGTAGTGTTGACCTCCATAATTTGCTGTTTAATGCATGCCTTTATGTTCACCTTATGTCGCCCAGGCGACGGCCTAGTCGACTAGTGGACAAGGCGCCGTAATCGCCTAATTCACGCCTAATACGCCATGACAAACCATGATCACAACAAGACAGCTGCATACCTGATTGGCTGTATAGGCCCTTTTCGGTGCAGTATCAGTGTGCTCCAACCCAAGATATTGCTCCCAAGCTCCATAGACATCTCTCCTCTGGAAACGGGCGGATACAACAAAAAAACAAGTCAGAACCATAGAATAAAACAAATGTATGGGCAGAACTAGAAAAGCTCCCAAAGCTCAGCATAAATCATCTCTCCACTGGAAACGGGCGGATACAACATCTGAATCTTGGAGGTAGTCGGGCCGATTCATAGATATGAATGCAAAATTCCACTGAGCACATAACCATTAGTAGGTATATTTGTTCAGTAGCTTCATCGTATACTCATATGCAATTCAACTCAAGGTAAAAGATAAAGAAAACACAAGGATAGAATAAGAACAGGGATGAAACATTCAAAAACCTTGTCTGGAAGTTACAAAATCAAGATCTACAAATGAATCGCTAGGTTCTGTATTTTTCTCTTTAGCCCACATATGTTGATGTGGCTCCAGCAATACTTGGCAAACCATTCATAAGAAATACAATGGGTGGGTCACCGGTGACCGTTTACGATAAATGGGCATTTTTTTAGAAAATAGAAATTACTAATAAATTTTGAGAGTGCGGTACGATTAGGGATTGAAAACCTGGCGGTTACCGACCGGTAACCGCTTACCGGAGGGTGGTCGGGATCTGGAATCCCGGCGGTTTTTTCAAATCCAAATTCAAAATTTCTGATTTTCGAATGGTTTTTAATCAAATTTGAATGAATTTTATCCCAAAAAAAAAACGATTTGACCGGTTACCGGTACCGAAGGGGGGCCGGGAAAATTGTATCATCCGGTTATCTAAACCCTGGGTACGATATGTGAAATCTCAGTTCTCAGCTCCCTACAGCACAATCAATTGACCACACATGATCAGTACTGGTTCTAACCTTTGCATCTAATTTATAAAGAGCTCATTTATAAAATCAGCATAATTCCAAGGTTAACAAACATAAGAACAGAAAAATAAAAATAAAAGTAAAAGTATAGTTCTATGATTCCATCCATCAAAAGAAACATCAAGAAATGGACCTTGGAGAATTCCTCATCGGGGACCTGGAGTTTTTTCTGTATGCGCTCCTTTACTTCAGCTAAAGTCTCACCTTCACGGATAGCAAGATAAAAAGGATCTCCGAAGTTCTGAATCTGCTGATTCTGAAGAGGAGTCAACTGATTTGAGAAGCATATATAAATAGCTATTTTCCAATACAATCAATTAGACAAGATAAAAAGGATCTCCGAAGTTCTGAATCTGCTGATTCTGAAGAGGATCTTTCATGAAGTGATAAACATGAATTAAGCGATCGTGTGGACCGAGATTTTTCTCCTCAACTGGAATCTCCTCAGCACGTAGCGTCCAGTACTGATCGTTTATATTCATCATTTCATGCGGCAGGTACTAAGTTGCGTACGAGGATTAAAAAAGGCAGGAACTGAAAAAGTTATTTGGAGTTGGAAGTGGAACTTTACAGATTACAAAATGACAACCACCAAGTAACAACAGATAAAATCATTACGCACCTCCTCAGCACGTAGCGTCCAGTACTGATCGTTTATATTCTCTATCTTCTCATGAAGTGGAAAGATCTTATAAACTAAAATTAGTTAGAGCCACGCCAATAGAGTAGACATAAATGATAATTATCTTCTGAAGCCTTTTATTTAAAAAACATTCATTAGTATAGTTAGAGTATTATACTTCTCTAGAAGACTAAAACCTCAATAATAGTAAGGTTCTTTAAACATGTAGTATAGCTCTAACCACATCATTCAAAGTGGAAAGATCTTATAAATCTTGTGGTAAAAGACCTCTAGCAAGCGTAGTTCAGCACTGGGACTGGATAGTTCAACCTGTTGATTAACAACATGAAGATTTAAAATTATTCTTAAAGAACAAACCATACACAGAAACATAACAAGCCACTTTATAGTTGCATAACCTAGATGGCAATTGCAGTGAAAATAAAAGTAACTTCCCCTTCTTATTAAAGACAGATGGCAAAGTATAAGTGAGAAACTGAGAATCCAATAAGTATGACCATATCATATGTTGGTGGGATGTGACCATATGTTGGTGCGATGACAGCAAGTATGGCCAGATTTGCCGTAACTAACCAAGACTACTACAAAAGGTAAATGAATAGAGTTATTTACGGTACATTACACCAACTTTAATGTGGACCATCCATTAGCTACGATTTAATGGTTAGAAAATAGGTCACCCATAACCATTAATAATTATATCTTTTCATCTCAGAGTTCAGGATAAAAGGAAGCGTCTGATTCAGGATGAAGTAACTGTCCTTGCTCTGTCCATCTCTAAAAAAAGAATGAATCGAATTTTGGTATTATAGAACATGGATGAACGAGTCCCCCACTCCCCCTAAAAAAGAACATGAACACAATTTGCATCAACTGGGCGTGCATATCTAAGTACCAGACTTGCATTGAAACTTAGAACAATCGTCACAAACTTATGGATCAAATAGCCTGTGTAAATTATTTGGTGCACCAGCCATCAGGATATGCGGTTGTAGTTAAACAAAAAAAATTGTGTTGAAATACTCACGCTAGTGCATGGAAACTCAATTGCATGCTTACCATCAAATTGCATCTATACATTGTAGTTTCACCCAAATTGAACAGGGAATAAAGAAAGCAATTAATATCATTTAATACATTCTTTTTTGGGCCACAATCTGGTATCCTGGAGAGCCGGTTAAAATTTTCCTAGCCAAAATTAGCCTCTAATGATGGATGGTTAGGATCTATCCATGTCCCTTACCTCTAGAGAGGTTAGAGGTGCACCCTAAAAGAACTCGTAGAATATACCAAAGTACAATGTATTGGTGCATCTCAGTTCCAATAGAGTTTAAATGTGGAGCACAAAACTAAATAACTCGAAAAAGGACTGAAAAGAGTGAAGAGTAGTAACCTTAGTTTTCAAGTCATTAATCACGTCAGCAATGGTGCTATTCTTTGGAAGCCTGATGCTGTGAATAACCACCTGGAGAAAGGATGTCTCACGAAGATGTGCATTTGGCAGCTAAAGATAAATAAATATTTATATATGATTTGCAGTAAAACAAAACCTCATTCTTTGTAGCATGGTGGAATGCAACTTTAAGGGTTTTCAGGCACTGCAATTCTGGCAGTGGAATATCCAGCACTTCGTAATACAAAATATCTGATGTCTGTATAGACAGATAGTATCTTTAGTAGAAATCCCTTTCCCATTTTAGTTATGCAGAAACCATGCTCCTATTGGCCAAAAAAAGGAAGTGAAAATGGTTATCTGATTGTAATGGATGAGCATGTCCAACAGATGCTCCACACCCCGATATCTGATCGGTTGCGGTTTAGGCTGCTGTGAATAGCAGTTATGGGATGTAAGCCGAATTTTCGCTGGATCATCCAACCCTAGCTGATGGGCAACTCTTTCAACAACATCGTCATATGTGTGAAGCTTTGACCTTAAGGCATGGAAAAATAAGAAACATATACATGTGAGATAGTCAATTAATAATTCAATGAATATAGTCAATTAATAATTCAATGAATAGTCAAGTGGTTTTGTAATCCCTCACAATTCCAAACAAAAATCATCCTCCTTTGGTTTCTCCAAAAACCGAAAGTGCACAACCTGCAGTAATAAAATAGTTACTTTACAGAAATAGGAAAAGAGAACTGGAAGGCTAACAGTAAAAAAAGCTATCAGAGACAAGCAGTTGTGTTATCCTAAAGAAGGTAGGTCCATACATATTACATGACAAATCAAATGTAAACAAGCGTCTGACAATTAATAC
>PB.305.8
TGTGTGGCGATGGATGGATGTCGGATTAAATGTATTATTGGATTGATTGATCGGGTACAATTATTTTGGAGTCACATGGAAATTGGTGGTGGTCTTTGGATGATAAATTGATTGAAGGTTTTCCAGCATGTTGGATTAGTGATATTAGGATTTAGGACAAATAAGGATTTTATAATTTATTACTTGATGGATAGCTCATGTGATGGTATTTAATGAAATATGGAGGTTGAGTCGGATGATTGATTTAATCATGAGCAAATTGATTGGATGTCTTAAGTAATAGTTATGTGAGTCATATATGCTAGAATTGGGAGAAGGTAGCAATGGATTATTTGATTGCATACAATTATTTGGAGGGTTATGTAATTAGTAGATAAGTTATATGTGCTGAGTTGATGGAATTGTGTTCTCAATTGGATTAGTAGATAAAAGATTACTAGTCGATCGTAGAGGCACATATGTGATTGGATTGGTAGATGTCATACACGACTAGTCTGGTGATATTGATATAAGTTGATCGATTAGTGAGTTATTAAATGTTGGATGTGCAATTAAATTGTAAAGCTCATTAGGTGTCGGCTAGTCAAACAAACCTCGGTCGGTGGAAATTTTGGTGTTTGTGATTATGATTTACCGAGGTGAGACTAGTAGAGTTAGATAGGTAGTATTGGCTTAAATAGTTCAGTGGAGGATAATTGATGGATTTATTTACGGACATATGCCCATAACTTGGTGGATTTCGTACAATTACCGGATGGATTGTATGGATGGAAGATCGTGAGTCCGGGCATTAGTTGTTAGATTGACTACTTTGATTATGCCTTAGTGGGTGTTAGTGCGAGATTTGCATCAAAATGAGAATATGATCGGAGAGTGTTATGCATGTGATTGGATTCAACACCGGAGAATCGGTTAAGTGAATGATTATGAGGGGACTAGATGCATGAGGTTGTGCATAGTGAGTAACCCTAATTCATGATAGTAGAGTAATGCATGCATAATGAACTGGATCAAATTAGATGATTTATCGTAGGTTACTAAGTCTAGTGAATATCATGAGTTAGAGAGAAGGTTAGGAGTTAATTTCAGATGTCCGAAACTCTGTTAGCATGAAATGTTGTTTTTCCTTTTTCAACGATTTTATAACCCGAGCTAAATTCAAATGGCTATAACTTTTGCATAAACTCCAAATCAAATGAATCTTTTTATAAATTCATATAAAATCACTTATAATATGCAAAAATATTTGGATTTTATTTTTGTTGAATTTTTTTCCGTTTGTGATTTATTCTCGGTTCTTTCGAATACTCTAGAATTCGCGAGCGAGTTTAACGACGATCAAGCGACTCCTCACTCTCTGAAACAGAGCAAGGCAAGCACCTCCTTTGACCATGTTGATCCTACTATTTCAATTATTGTACTTCTTTTTGCAAAATCTATTATGTATGCATGTATGTTTGCTTAAAATTGCTATATTTTGGGATATTGCTAGCTATATTCCTATTGTATGCATGATCCTCCTTGAAATATTGGTATCCTTACTTGTAGCCATCAGGTTATGATTTAGGCAATAGATGATGGATTTGGGTATTTCGAGTGCGAATATCGCACAAATGCTTAGCCGGGCTCTAGATTTACTAAAATTGGAAAATGGATAAAATGTTGAATATGAATTTGGGAGATTTGAAATGATGGTCCAGAGAGATTTACCTCTATTATTTTGTATAAAAATAAAAATGAAAAACTTAGTTTGTGACGCGGGCGAGTTATATTATAATCTGAGGAGTGTGAGAGGTGTATCTCACAAGTAGATAGGGGGAGATCCTTGCCCGGGTCAATTAAGGACTGAACGCCGGTACTACCAATCTAAGCCTAAGCGTACAACCACATGTACCGGTATGGGACATCCTTAGCTAATTAAGTTCAAAAACTAGCCTTGCACGTTGGTAGGCGTAGTAGTGCGAGCATGACCGGTGTAGGCATGTTCGAAGGGGCTCCTTCACCAACGTTGGGAACAAAGCTTCCGACACAACGGTGAATGCCTCACTGAGACGGGGGTGTACCCAGGTGAAGTGAGGGTGTTCATTCGCCGGGCTAGTGCAAGGTTAGGACTAGGTGATGTAAAGGCTTCGACACGTGCTCTAGACTGCTTACCAAAGGTAGTGAGCGGTGGTATCGATGGATGCCAAACAAGCTAGAGAATTCATATACTGTGGGTAAAGTTGTATACCTCTGTAGAGTGTAAATCTATTTAAATATACTGTGCTCGCGGTCATGAGCATGCTTAGTGCAGTCCATCGGGTATGTCTTGGTCTTTACTCAAAATGGTTCTTGTTGGAAAATGAGGGAATAGTTTGTTGTTGCATTTCGAGTTGAGTGCCATGTCTATGCTGAAAGTAAGTATGTTGTCACAACCATGAAGGGTTGTTGTTTGTCTTATTAAAGTTATATACTTGTTCCTTAAGTATTTAACTGCTCTTTAAAATTCGTTGCAAAATACTACATTATCGATATTGCAAATAAAACTTGCTTATGTTGAAAATAACTTGTAGCGTAGAGCCATATTTTATTAGCCTTGCATTTATAATATTTTGCGATACACTACAAGTCTTGCTGAGTACGCAATGTACTCAATCTTGCTTAAATTGTTGTTCAGAGTATAATGATGAGTCAGTTCCGGACGATACGTTCTTTGCACCCGGTACCGGAGGGTTCGATGACGGATCTTTCTAGGACTTATTTAGCC
>PB.315.18
GGTGATTTTCGGAATTCCCGAAACCCTAGCAGCCACATTTTCCTCATCCAATACTACGCTGCCGGCGTTAGCACTTCAACGTATGATGTCCCTGCCCTGTACGTGTCGGTATCTTGGAGGTGTTGATGCGAAGCATCAGCACTAGGACGATCCGCAACTCGTGACAATTGCAAGGAGCCAAAGGAGGAGATGTGCGGCTAGTACGACTACCATCACACCAACACGCTACATCGACTTTATTTCTACTACAAGTTTATGCGTCTAATAATAATCCTGTGATCTATTATTAGCGAAGATTTCTTATTTATATGGTAAAATTTTAAATTTATACCAGCGTAGCCTATGCGTGATTCATCAATTTGCACAAGCAGAAGACTCCATTGCTCCTTATTCAGGTCAGGGTCGGGAGATCGACAGACCACTTGGCCTTGACATTGACCGCTCCACCGGGAACCGATCCAGCTGACGCAGCAGCAGTCACCTTCTGCTGCGTAAAGGAGACAAGTCTGAAGAGTGCATCAGCTAGATGGTGAGGTGGGAGCTTTCGGTGCTTTCGGTGTTGGGTCACCTACACGTGTTCCTCACTCTTGCTTCGGTGCTCCGGTCAAATGTTGCTTTAGATGCCGCTAATTTTCCTCCTTCAAAATCATTTTGCGGTACTTGATTGACAAAATTACAACAGGCGCTGCTCAGCTGTGCTAGCTAGATTGTTCAATCAATCCTGTCAACTTTACTTCTTTCTAGTTCACAAAATTACCAGTACAACAGGTGCTTATCTATTCAGAATCAGGTCCTTGTGTACGTGAATCTAATGGAAGAAATTCGTAATAGTCTTGTTATCAACAAATTTCACTCCGCTTCT
>PB.346.1
gtgtAGAAGAGGTAGAAGGGGGCGCAAGCAGGTGCCAGTGTTGTGGTTTGATGGAAACGTGGTGGTGTGGTTGACTGTGACAGCGGTTAGTAGAGGCTATGGTGGTGTGACTGTGAGGAAGAGAGAGTTGAGAGGGATGACATGTGGGGCCCTTGCTGTGTTCCGTTAGAAGCAACGAGATACAACGGAACCTGGTGTTTTCTGCCACAATATTGCATACAGGATGGTGCAAAGTGAAACTATTTGCAAAACCTAGTGCAAAGTGAAACTTAGGACAAGTTACCTGGTCCAAAGTGCAATTTACTCTATTTTATTTTTACAAATATTACAGGGCATAAATTATGTGGGAGAAAGTTTGGAGTTGGAAAAAATGTATAAGGGGAAACCTGGTAAAGATTCTGAGAAGGGTCTGGGGTGCTATAGTTCAATTGTTCTGTGAGGTAGGGGTAGCTGTTGCCACTGCTCTCAGGAGCCGAACTTCTGGCAGCATCATTCTCTGGAAAGCATACTTCTAATCAATACTATGATATAAATTTTAAAGTCTAATTACTTTAAGTAATTAACTTGCTAAAACATGAAGATATAAGCATGACAGCATGAAGAAAATATGATTTTACTCTGTATACAACAAGAGGTTTTTTAAAAAAGGCAATAGACTTTTTATGTTCAATTATGAATCTTCACAAATCACATGCATAAAGGTTTGGAAGAACGTTGCTCCACCAACTTTCAACCAAGCAAGAGATCCATAATGGTAAAAGTAGGAACATAAGCAAAAGTGAATTTTGTCACATCCAGCCTTTCAACCTCTTCCTGTAGCATGTCGCACAGCAGTGTAGAAAGCTGAATGAACTATTGAAACATTTGATAGCAAAAGAAATACAAAGAACAGGCTCCAATGCAAGTGGGAAACAATGTCGGGCGAAAGATGGCCAGTGCTATTTAATATGCTTGCGGAGAATGCATGACAACAATAATGAGCCAAACTTGCTGAGCTCTACAATATAACTTCAAATGTTAAGCATGCAAGTAGCAAATAAGTGGCTCTCAAATAGCTGCCGTCACAGCATAACAGCAAAATATAAACCAGTTCAAAATGCATAGAAAAACTTTAAATCAATAGAAGACAGCACACATAACAACAATATTAAGTCATAAAAGTTTGCAGCAACCTTCTGTAGAAAATGCAATTCGATCTCTCAGTATCGCCAGTTCATGTGAATGTTCATCTGATCCCAAAAGCTTTAAGTACTCCATCGCAGTTTTAAGAAGGCCTTGACTGGCCAACAACTCAGCATAGCTCTCAACAAGCTTAGATAGCGATGCGCTAAATCTCTTATGCTCTGTAGCAAGGGCGAGAGTAATGGTCTTTTCCATCAAATCCTGCACTTACACACTATCAATTAGGACTGTTTGGCAGCTTGCCATAGAACAATTAACTTATATTGTCCATTTGTACCTGGAGAAGATCAACATAAGTCTTCCCACCATCTTCAGACTTCAAGTTGCGAGACCATATTTCCACAGCTTTGTCAATATTTCCAGCACAATATAACAGAGGGTCGCAGCCAGCGTGTTTCCAACACTCAGAAGTCTATATGCAAGAGTGTCGCATAAACATTCCATTCCTCTTTCCGGGCAAACTGTTGCAAGGTTACAATGTTAGCTTTATGGATACAAGTCCATACCGACTATACCATAGTTTTTGAAACCGGACCAGTCACTGATTGAACCGTCAGTTAATATAAAAATAATTACCTATTAAAATGTATGGTATAGAATTATAGATAACTATTGTTTGTTTAGTTTGGACACAACAAACAGATGGGCTGGTCAGCAGCCCACCTTTCCTCCAGGAGCCCACAACATGGGTTTCAAACCCCGCTAGAAACAAAATTTTAGGTTATTATTCCTCAGGTGCGGCTCACTGGTTTGACCATAGCCAGTTTAGCTGCTGCTGCTCTGGTTTGAGGCAGTCCCATTACATGGGCAATCCGACTATACGAATCAGGCCGGACCAGGCTCCATTTCTGTTTTCTTTCCCGGTTGAACCTCTCCTCTAGTCCGATTTTCATAACTAGGACTATGCTAGTATGCTACCAACATGAAGGTAACAAACATAAGAAAAGTTAGGCTCTATATCAGTTCAGTGTATAATATGAGATAACAATAAATGAAATGTAATGCCAGTTTAGGCCAATAGCTGAAAGACTGAAACCATCATGGGGTAATTCTTGTACATGGAAAGAGATCATATCTGATCTCTCAGATTTGTGCTAATATAAAATAATGGAACAGGCAAGTTGATTGAACAAGAAAAATGAATTACAATACAAAATGTAACAAAGACACTTACTGTGCACAGTAGTGCAAGTGTTTCCTTCCATGCATTTAGTGGCCAAGTACTCACAAAACTCATTAAATCATTGCCCACCATAGCAGAAACAACCTGAGTTTGAACCAACAGAAAGATAAATCAGGGTAATACAAGCAGAAATACTGTAGAAAGAAATAATAAAGCACAGATATTCAATAAACCGAGAATACAATAATACTTTTAGATAGGTGAGATACTGTTCTTAGATAGTGAATTCTTGTGCTTTCCCATAGAGCAGAACCACCAGCATGGGCAATAACCAGAGCATCAGCCATACGATTTGCAGCAAGGCACTGATTAACTGCCCCTTTGTAGTCTCCAACTACCAATGCATGTTGAATACTTTTGTCAATGGATGGATCAGACGGCACAATATTTCCAGGCATTTCCTGCTCTATCTGTTGACCATTTGTAGATATTGATTCCTCAGCCAAACTAGTCTCTGAAGGTTGAGGATTGTTGAAAAAATCCTCCCCATTATCAACAAGAAATTGAGCATCCGTATTATCAGTCAGTGTGCCATGATCAAGACTAAGTGCGTCTGCCAATGTTTTGCTCAGTTCATCAGTTGAATTGACAGTCGGTTCTTGAGGTGGATTGAAGCCAAGATGAGCAAGCAATTTTGTCCGGACAATATCCCCATCCTCGAACATAACCTTAAGAAGCCCCATGTTTTCTCTCTCCTCGTCGGATCTATTCAAACATTTATAGCATAGAGTTAGTTGGCAGGCAAAAATTCGGAAGTGTTCCACTCATGGGAAAGAACATACAAAGATTCTTGTGATTTTTTGTCACACAGAGCACGCAGTGAACTTTTGTCCCCATTCTGTATAGCAGCTTCAAATTCAGTTGACCGGCTTACTAGACTCTGCTCAATCACCAAATTATGTACATGCACCTATAAAAGGAACAAATGCCTTAACACAGAGGAACTTGAAGAGAAGTGTACAGCATGGCAAAGACCAAGTAAACTTACCTCAGAAGTAGTCACTTGTGCGCCTTGGGTAGGCACTGCCGGATGGAAAGAAACAAGTTTACCCCCGAAACCGAAAGATGCACCAGTGGGGCATTTCAACCATTTTGGAGCTGGAGCTCTTGGACGTGCTAAATATTATTTTATTTTTCATTAGAGGATTAATATGCCAGAAACATTATGCACACTTACATAATTAGCGACAACAAAAAACTGAGGTGTTAAGTTTGTGCTTGGCAGACTAAATAGATAGGTGTTTTTCATTCCATGTTTACTGTTTATAGATAAGGGTTAATTCCTTATATGCCACTGGAAAATTCCAAAATCCCCAAGCGTGTAAACGACGTGTGGGGTCCAGGCCCACATATCAGTGACACGAGTGGCATATAAGGGATGATGCAAACTTTCGATGGCAAATAAGGAATTGTGCAGTTTGTTTCTCAGCGGAGACAAAATAAGCAATAGGAGTACTGAGCAGTTAGCTCAACATAGTGGGGGAAACAAAGCCGTCAATAATTAACAGATTACAAGCCTGAATGTAGATACATGACATTTGACATTTAACTTAATATAGAAACATGGCATTCAGTTTTTGTGGTAAAATGAAGGATAAGCATCGACATGGTTGAAAATTTCTCAGGTGATGCAACGATTGTAAACATACCAGATCAAAGGCAATCTAAACTTAATGAATATTTAATCATACAAGATCAAAAGCGATCTAAACTTACTAAATATTTAATTGTTTCAGAAAGTTAAACACGAGGCAGTATTCTAATTTACCTGGGGCACCAACAGCACTTTCACCAGCTGCATAAATGCCAGAGAACTGTAAAGGAGATAAGAATTTCAGAGAACTAATTAGCTTTGTATGCCAAACATGAAAGTACTGGCACTGGCAGATCACAGGGACCTCACATACTACAAGTGATACAGCATGAAGTCGAGTCATTGTGATAACAATATAGTGGACAATACAAAATCTGGTGCATCCAATGAACAATTCAACATAAGCTTTTTTGTCCCCAACCTATCCTGGAAACCAGATTTTGTGAGCTACAAACCCTCAGAGTGATCTTTATAGGATGAAAGGCAGGAATTTGTTAACTTTTATCTCGTGGAGAACTAATGATAAGCATGAAGTGAAATGAACAATGATGATCAGAAGTTCTAGGAGGATCGCTCGTCCAGAACAACCATCATATGTAATTGCCTTCAAAGAGAGCACATTTGGTTAAGTCCAGTTTGATTAAACTAAAATTCAAGTTGCTATATAACAGGGCTTACTTTTTTGCAGTACATTAATGAGTGGAGTAACACATAATTGTTTATATATCTCTAAGATAAAGCAAAATTTAGACTTCACACTCTAATGCATTTTATAAGTCATATGATGGACTGAGTATAAGCATCAACTCTCACGTCACATATTACCTCCAAGTTGTATATGCCGATTTTCACATCAAATGAGGATGCTGCTATGACACCTGGATTTTTTCGGTACCAGTGAATGTCAAAGTTCCCATTAGAGCTTGCCGGTAGCTCACTGATAATCTGTAACAAATAATGCGAGGAACAGGGCAGAATTAGACTCCCCCCC
>PB.379.4
GTCGCCGCTCCCTCCTCCTTCGTCGCCCCTGCCTCTCTTGCGCCATCCCCCTCGCCCTCTCCGTCTCCGCCCCCAGAGCACGCGCAGCCCTAGCCACGCTCCCCTCCTCCCCTTTGCCCGCTGCCCCCTCCCCTTCGCCCGTGCCGCACTCTCCTCCCCTTCCATCGTTCGCCGCCCTCGCCAAACACGCCTGTCTCCTTCCTCCGTCACTCCCTGCCTCTTCCTCCTCCGCCGTCAGATCGGAACCACCGCTGGCTTCCCCCCCTCCCGTCTGCTTCCTCCGTCGCTCCTCGACCTCCCCTTCGCCCCCGTCGCAGCCGTCGGCCGCCTCCTCCCTTTCGCCTGCGCGACCTCCCTCCTCCCCACCTTCCACGCTGCCCGCCCCGTCCTCCCCTTCGGTCGCCTTCTCCCCTTCGCCAGCGTCGCACCCGCCGCCCCTTCCTTCCCTTCGCCCGTGGACAGTGATCTCTGAAGTTCCTGATTTATGCGTTGCATAGTTGTATTTTCTTTGGGTTTTCTTGGATAGTCTCCGAGGCTCCTGATTTCTGAAGCTCCTGATTTCTTTGAGGTTTTGTTTGCAGTCCATTCTGTATGACTAACACTTCAGCAAATTCTTCCTCTTCTGTTCCCACTCCTCCCCAGCAAGCAAGGGCAACCTGCCGTAGATCTCCCTCCGCCTTATTAGTCGCGGCGCCTCGAGGAACAGCGGCCTCTTTCCCTTTCTTTTCCCCCGGTCTATATTGACATTGCAGGTTGTAACTGAATCAGCACGTCTTACCCAAATTACCAGTGCCAGGCTTCAGTATACAGTAATAAGTTTAAGGGATTGCAACATGAGCTTGCGTGTACCGAGTCAGTGCTTAGAGTAAGGTCATCAGAACTCGAGGAGTTCTGATTCTGAGACCGGTTGGTCTGTATAATGGAATTAGGAGGACATAAAAACCATACCTTCCAAACTTGCACAAATTGAGGCTCATCAAATTGATAGTAAGGTCGCCGGTGCTAATAAGGTATTGTTCAATCAATCAATGATTATCTGTTGTTTATTTGATTTCCACCCTAATTTCGCAACAAGTCCTTATGGTGTGCAATGCCACATGAAAGTTTGTCTTCCATATTGTATTCACAAATTGTGCCCATACGCAAAGTACAGATTTACATCGGTATGTACAGTATACTGCAGTCTTACATAATTCTCTGCTAAAATGACAACGATTCCCTGCTGTTCAATATTGCAGGCCATTCAAACTCCACATATAGATGTCAAACATGCATGTCATGCTTCCTGCTTGCACACATTGATTTTGATATTTACCCCTTACATATTTCCTGTTCAAGTAAATTTTTTTTTTGTTTCTCATGTTTCCATTTATATGGACCATTTTGAGGCTACTAAATATCCTCGGTAATTAACTGAAGTTGCTTTACAATACTGTAGGCAATAGGGATAGTCTAATGACTGTTGTGCCAACTACTACTAGGGAGTTTCCTGCGCTGAAGCATGACTGTCGCAATTACCTCTTTTGGTTAATAAAAGATGAGACTCACCTCACGGCTCGGGACCTTCACCTGTATTGCTCATGTGTCTGTGACATCCTAGCTCTATCTTAGATATTGACACACTTTAGAGCCAGTGACACACTAACAATAGCTTAGGTGCTATGACTGCTAAGTTCACATAATACCGCTTTTTTTGTCTTTCTTAGTTATACCTACAATAAGCTTTTGTTGACTATATCAAATATGCCAAATTTCTATGATTTTTTATATATAAAACTACAAGCTACATTACATGTAAAGAGCATGTAGTACAAATGGTCAAACATTAATTGTGGTGAGGATTATATATCAAAATTTGCCAGCATCACCTCTCCATCCGCTTGCCCTCTCCTTCCCCTCCCATCAATGGCGTCTGCTGGAGTGGGCCAAGGGGCTCGCCGGTGGCACCGAGCACCACAGCGGCCTCTCCATCCCCTTGCCCTCTCCTTCCCATCCCATGAACGGCGTCATGCGGAGCGACGGCATGGATTGCGTACCCAATCTTGGGTTTCTTCTCTTTACTTTCCCCCAGATTTCTGCTTATTGTTTTTGATGTTATGGATTTGTCTAGCCTCTCCGTCCACTTGCCCTCTCCTTCCCCTCCCATCAACGACATCGGGCGGAGCAATGGCGTGGACTGCGTAGCCAATCTTGGGTTTCTTCTCTTTACTTTCCCCCAGATTTCTGCTTATTGCTTTTCATGTTCTAGATTTGTGCAAGAACACCCTAGATTTCGATCCTTTCTACATTGTGAATAAGATGAGGTATGAATTTTAGCTTTTAGTCGTTTATAGTCCACAAGTCCTCAATTTTATTTTGTTGTATTTTATGATGGTTTCGGTTGGGAAAACATGGAGCTTTGAGTTGTGGTTGTCTAATTCATTTCTTTAGACAAGCCATTAAAAGTTGGAGCGTCTGACCTACCGGCTGTCGATAGAACTTCACCTATGCCTGAGCTGTGATTCAATTTGCTTATGCAGGTGCATCACCCTCTCTCCCCTCCAACACATCCTTTGTATCCATATGTGACGTCATGAGCTGGTGATTTGCATTTACAACGAGCAGAGGAACCACGAAATTAGAGTTTGT
>PB.399.1
CTCTCGCAGAAGACGTGGTCGTCACTAGCGACGTGGGCGAGAAGCTCGACGTCCGTTGGCGGCAGAAGCTCAGCTCCTCCTCTTATTTCTTCTGGTGGTTTTGGCTTCTTTTTTGTTCAATCTATTCAAAGAACAAGGCAGTTTTTTTCCTGATCTGAATCTTCTGTTTTCTTCATCAATTTGGGCCTCTATTTTGGGAGGAATTAAGAGTCAGTGCGCCATCTTAACTGATCTTTTCTTTTGGTGGTAAGCTCTTGATTTCCTTTGGCACCATCCCGCCGGTTTCCCTTTTTGTCTCATCTGGAATTTTCGGTTGAGGCAACTCTGAATCTTGCGGGGTCTATTGGTGTGTTGATCGGCTCTGGATTGAGTTTTGAAGAGGAAGAGGGCTTCAGATCCTTTGGTTGTTGTTGCTCTGTTTGTTGCTTCCGGTCGGAGCATCAATTTGGTGGTCTTTGTGCGGCAGTAACCCAGTACCTCAGCTTCGGTTTTTCGGTGTGTCCCGAAATTCGAATAACGACATTGTATCTCCGACAACCACGTCATCTCACCGTGGCACAGCGGGGCACTAGGTTTTCTGGGACAGCGCCTGACGGCGTACCTTGTCTGGATTGCTTCTCGTTGGCTTTGAGTGCCATCGGCTCTGTAAGTATTGCGACATTCCTGTTTATATCTCTTTTGCAATTGTGTTGTACTAGTAATTGTTCAATCTGTGATTGGTAGTCTCTAGTACTGTGAGAAGTTGCAACAAGATAATTGTGGATTCAGTTGAATTGCTCTATGGTGATTCGATGCAACAAATGAAATTGGATGTATTACAGTGTATAGATTTTGCCTTGAGTTGTTAGATCTCTTGCTTTTATCCTATAATATTGAGCAAATTATTTCATTGTTGTGCTAGTTGTTTCAGTAGCTATTTCAGTCAATATTGCTTACTGATCCTACTATAGTTTCAGTGTTTTCACTCTGTTCAGTGACTGTCCTTTGGTCACTGTTATGCTTTCTGTCAGAAGTATATTGATGAGCTCTGTTTCTTAGTTCAGCTTAGATAAAGGTGATTAATTTGCTTGATCCTATTTATTTATAACAGCAAGTTTTTAATTGAACTCAAGGCCCAATCTACAAATTATTATATCCAATTTTTTT
>PB.399.2
agagggtagtagagattttggggatggacttggccctcttggCCAATTCTCTCGGCAGAGGGGACGTGGGTCGTCACTAGCGACGTGGGCGAGAAGCTCGACGTCCGTTGGCGGCAGAAGCTCAGCTCCTCCTCTTATTTCTTCTGGTGGTTTTGGCTTCTTTTTTGTTCAATCTATTCAAAGAACAAGGCAGTTTTTTTCCTGATCTGAATCTTCTGTTTTCTTCATCAATTTGGGCCTCTATTTTGGGAGGAATTAAGAGTCAGTGCGCCATCTTAACTGATCTTTTCTTTTGGTGGTAAGCTCTTGATTTCCTTTGGCACCATCCCGCCGGTTTCCCTTTTTGTCTCATCTGGAATTTTCGGTTGAGGCAACTCTGAATCTTGCGGGGTCTATTGGTGTGTTGATCGGCTCTGGATTGAGTTTTGAAGAGGAAGAGGGCTTCAGATCCTTTGGTTGTTGTTGCTCTGTTTGTTGCTTCCGGTCGGAGCATCAATTTGGTGGTCTTTGTGCGGCAGTAACCCAGTACCTCAGCTTCGGTTTTTCGGTGTGTCCCGAAATTCGAATAACGACATTGTATCTCCGACAACCACGTCATCTCACCGTGGCACAGCGGGGCACTAGGTTTTCTGGGACAGCGCCTGACGGCGTACCTTGTCTGGATTGCTTCTCGTTGGCTTTGAGTGCCATCGGCTCTGTAAGTATTGCGACATTCCTGTTTATATCTCTTTTGCAATTGTGTTGTACTAGTAATTGTTCAATCTGTGATTGGTAGTCTCTAGTACTGTGAGAAGTTGCAACAAGATAATTGTGGATTCAGTTGAATTGCTCTATGGTGATTCGATGCAACAAATGAAATTGGATGTATTACAGTGTATAGATTTTGCCTTGAGTTGTTAGATCTCTTGCTTTTATCCTATAATATTGAGCAAATTATTTCATTGTTGTGCTAGTTGTTTCAGTAGCTATTTCAGTCAATATTGCTTACTGATCCTACTATAGTTTCAGTGTTTTCACTCTGTTCAGTGACTGTCCTTTGGTCACTGTTATGCTTTCTGTCAGAAGTATATTGATGAGCTCTGTTTCTTAGTTCAGCTTAGATAAAGGTGATTAATTTGCTTGATCCTATTTATTTATAACAGCAAGTTTTTAATTGAACTCAAGGCCCAATCTACAAATTATTATATCCAATTTTTTTTATCACATTTGGCATAAGTGTTGTGATGAACAAGGTCAAACCTTGTGTAACTAGCCTTATGAGAGCAATATTCATACTACTAAATCTTAGCTTTATGCTAATTTGGTTTGTACCCATGATGTGCACATTGAGCATACTGTTTCTATTAAATGGCATGAAGGTTTTTcttgt
>PB.399.3
ATAGGGTAGAGGATTTGGGGATGGACTTGGCCCTCTTGGCCAATTCTCTCGCAGAAGACGTGGTCGTCACTAGCGACGTGGGCGAGAAGCTCGACGTCCGTTGGCGGCAGAAGCTCAGCTCCTCCTCTTATTTCTTCTGGTGGTTTTGGCTTCTTTTTTGTTCAATCTATTCAAAGAACAAGGCAGTTTTTTTCCTGATCTGAATCTTCTGTTTTCTTCATCAATTTGGGCCTCTATTTTGGGAGGAATTAAGAGTCAGTGCGCCATCTTAACTGATCTTTTCTTTTGGTGGTAAGCTCTTGATTTCCTTTGGCACCATCCCGCCGGTTTCCCTTTTTGTCTCATCTGGAATTTTCGGTTGAGGCAACTCTGAATCTTGCGGGGTCTATTGGTGTGTTGATCGGCTCTGGATTGAGTTTTGAAGAGGAAGAGGGCTTCAGATCCTTTGGTTGTTGTTGCTCTGTTTGTTGCTTCCGGTCGGAGCATCAATTTGGTGGTCTTTGTGCGGCAGTAACCCAGTACCTCAGCTTCGGTTTTTCGGTGTGTCCCGAAATTCGAATAACGACATTGTATCTCCGACAACCACGTCATCTCACCGTGGCACAGCGGGGCACTAGGTTTTCTGGGACAGCGCCTGACGGCGTACCTTGTCTGGATTGCTTCTCGTTGGCTTTGAGTGCCATCGGCTCTGTAAGTATTGCGACATTCCTGTTTATATCTCTTTTGCAATTGTGTTGTACTAGTAATTGTTCAATCTGTGATTGGTAGTCTCTAGTACTGTGAGAAGTTGCAACAAGATAATTGTGGATTCAGTTGAATTGCTCTATGGTGATTCGATGCAACAAATGAAATTGGATGTATTACAGTGTATAAAAAAAAAAAACAAAAAAAAAAAAAAAAAAAAAAAAAAAAAAACAC
>PB.400.2
AAGTGGTCGTACCGCAAAGCGAGCCGGTCGTACCACTGAGCGGTAGTACCGCAGACAACACGCCGGTACTACTGTTTTTCGTGAGAAAACAGTAGTTTGCATCCAACAACAAACTCAATTGCAAAACACATTTGACAATTGACAATTGATGCAAACAAAGGTTAAAGACAAGATTCTCAACAAGTTGCAAAACACATTTGCCAACTTTTAGAATCAATGCCACAAAGAATAAGGTACATGGACTTAAACCATTTGCAAAACACATTCGCAAACTAAAATCACATGCTACAAGGATTATGCATGAATCTCAACTATTTGTAAAACACATTCGCAAATATAAGCAACATGCTAACAAGAGCTAGAGCAAACACAATGAGCTATCAACACATGACTAACTCAAGCTACTAGTCAAGACCCCTCTTAATAGTACGGCAACATATACTAGCAATCCGGTCTTCCATCCAAACACCAAGACCGGTAAAAGACTAGGAACACATCCTTAGCCCTAACTAGTCATAACTTTGCCTTGCACATTCTTTTGAAGCTTGATGACGCTCATCTTCACTTCAAGTCCGGGTTCTTAACTTGAACATGCATCAACCCATGATGCACTCTTTTGACTTGATGATCAACTCATGATCATTTCTTCTTAGAGATCTTGATACACATCAACACATGATGCATCCTTTACTCCAAGCTCTTGACTTCAATATCATCAACACATGATGATCTTCTCCACTTCGGGATCTTGGCTTGAACATCATCAACACATGATGATTTCCTTCATCCCGAGTTTTGACTTGATGACGATCAACTCATGAAGTCATCCAAAGTCTTCAACATCATGGAACATAACCTATTTCACCAACTCATGGAAAACATTAGTTCCACAATGTGATTGTCACTAATTATCACAACATACCATTAACTCATAATGGTGGGACAAGATACTTCAATCTTTCCCTCTTTGGTAATTGATGACAACCACTTCAATTACAAATAATTGAATGAGGATAAATATAAGTATGTATAAACTACACAAGTTTTGTATACTCATATGATATATTTCAAAGTAAAGATCCTTAATATTTGTAGATAAGAAATATGGATCAATACTAATGAAACCACAAAACATAGAGTGAACTCCCCCTAAATGTGTGCATACACAAATATGTAATAAAAACATATACACGTATTCAAGTTAGATTTTTTGTGGAGTTCAACCTATATTTTGGATCCAATGAATGCAACAAGATATAAGAATATAATGACGAATGCATACCTCTTTGATTTTCACCTTTATATCTAACTGAGACTAAACAATAGGTATATCAATAAACATGTTAGTCTCACAAATGGATTTGTCATTAATCATCAAAATACTCCATTAACACATAATGGCGGGTCTAGATTCTTCAACCACCCAGGTTGAAAACGTAGTCCCTGGAGTGTGACTGCTCGTGCGACACCAGCTGCTCCTCCCAAAGGGGTGCACGAGCTATGAAATAGTAAGTTATGCATGTAAACATGGCGAACATACTGAGATAATATGTTGTGCATGTGTGTAAACAAGACAGGCATACCTTGGTGCACGAAGGTAGTGGACGGCTCTGCGTACTCGTGTCACGTGTACGGGTGGTACTCATAACCTGCTAGAGAAAATTGTCGTTAGTGACTAGTGGAGTTTGAAATAAACAACCAGACGTGAGTGTTCCATGTTGACTTGCGAACTGTGTCGGGGTACTCCTAGCACAGTGCCGCGAGGACCCACACGCCACGTCCAATATTTAACGTGCACAATTGGAAAACAAAATTAAGTTGGGATTATTTTGATTAAGCTCTGCTCTACAGACCCTATTTAACTACTCTTCAATTTATATATATATTAATATGTATCCTACTACTTTCCTTGTTTGGAAAGTGTCTCCAGCATTTATAAAATATTTACCGTGCAAAAATAGAAACAAAAAAAAATTCACAATATTTTAATTAATCTCTATATACCCTATGTACCGACTCTGGATTTCTTAGATAATTTTTAGAGGTGTCTAGCTATTTTCCTAGTTCTAAAAGTATTTTTAGCATTAACAGAATATTTACCATGCACAAATGGAAACAAAAATTAAGTTGGGATTAACATACCATATTTAGCTACTCTGCAATTTTTACGTATTTTTAATAGGTATCTTTTTATTTTTAGATGTGTCCTTCTATTTTCCTGATTTAAAAAGTATTTTTGGCATTAGCAAAATTATCTAATGGCGTACTACACACAGCTAAAATGATGTACTACATCAAACAACAGTACAACTAAATTTATCTAATACAACTAAATTTTTTCGGAATTAAAATGATTCCCCCCCCTAATTTTTGGGGGTTTATATAGCCACTGTCCTATCGCCAGTTGGAACCCGCGGTTTCCTGTCAGGTAGTTGGACCGGCGACAGTCAGTAAATAGGTTAATATCGTTACTTCAATTGGCGATGGACACCTATATTTATATATAAAAAAATCGACTATTTATTTTTGTAATTATCTTTTAAATTAATATTATTTTTTTAAAAATCCTGGAGCATGTGCAGCTGCAGCCGGGAAGATCACATGGCAGATGGCACCATCCTTGCATGCAAACACCGAATTTTGGCTGGCAACACCCGGGCTGTCGCAGTTGCAAATGTTT
>PB.410.1
GAGAGAGAGAGGGATGGGGAGAGCCGGAGAGGAGAAACTGAGGGGGAGGAGGGGAATCCTAGGGGGAGGAAGAGAGAGGGCATCCTGGTGTTTCCCATCACCGGCGGGCGCCATCCTCTTCTGTGGTATCAAGCAACAACCAGTCGAGCGGCGAGTGGTGAGGCTGCGATCGGAGATTGGGTGAGCGGTAGTGATTCCTGGTGTCTAGTGGCTCGGCAGCTTGTTGTTGTGTGTGACCCGCGAATTTTTGGTGCGCAAGTGTTGTGATTGAGAGACTTCAGTGCAGAATAATACACTATACGTTGGGCTAGCTACGGTGAAGGAGCTCTCTCTGAAGGACACTGACCATATAGCAAATGCAGAGGAGCAGTGATGCAAAGACCACAAAGGGAAGGAAGGCCATCATGGGTTGGAGTTGGATCTAGAAGAACATTGGCCTTACGTTTAGGACTCTTATGGGAAAGTTTATATGGGAAAGTATCTTAGATCTTAATCTCTTTTCTTTTTCACCCCTTATTTCTAGTGACTTGAACATTTTAAACATACACAGGCTGATTATCTAGTAAGTTAATAATACAAGGTTGAACTGCGAAGATTTTTATCCGTTTTGTTGGGAGGCACGGTCGATGCGGCATGTTGGTTTTATTCTCATAGTTCAATGGTCTGTAAAATTTGTTAGTTTTGCTTCCATAGTTCAGTGGTCTCAATCTCCATTGCATAGTTCAGTGGTCCCTAAATTTTGTTAGTTTTATTTCCTAGTTCAATGATCACTTAATCTCTGTTGCATAGTTCTCTGAAGTTTCTCAGTTTGGTGATTTTTTTTCAGTACATGCAAGTAGTTTTATGCTCTTTGTGCTATTTGATCTTTAGTTTGTGCTGTAATGTTGCCTCTTGCAGTTGTAGTTAACTGATGTGGGACTACCTTCCATTTGTATACTCAGTAGCATAACGTTTTGTTGTTCAGATATCACAAGAATACTTATGTAGGGGTTTATCAAGGTTAGAATAATTTGTCTAGACTAAAATATCCCAACTTCTTGACTACCTGCTTGAGCAGTAGTGATACTTTCCCCTCTCTAGGAAAATCTCGATGTCCTCATCTGAAAGCTCTTCATGTTGATTCCCTTGTACCAGTTCAATTGTGCCATCTTCTGACAGATTTCCAGCTTTGTTGTAATCACTGCTAAAGCTTGATATGTTAGATATGTACTTAATGGAAAAAATTGCAGGTCATATATATGAATTTTGCAGTGTAAAATTATGTGCAATTATCTATTACTAGGACTGCAAGTTTTATGCATGTGTTAATGCTTCTTGCTCTGCTCTGTTAATCCTTTGTATACGTTTGAATGGTGCTTGCCTTGCCTTATGCATGTTGTGCAGACAATTTGTGAATGAGTGGGCCCACAACACACTGCTAGTGTATGCCAAAGCTTAAGCAAGTTTTTTTCTTGTATCTTATTTTCTCACCTTTATTACTCCTTCACTGCCATCTTGGTTTGTGTTTGCCATTGCTTCTACTTTCACCTGTACATTTTTGTCACATATAGCTGTTATTTAGTAAAATGTTAATAACACATTAATAACAATTACACCAAATCAATGCCAAAAATATATGAAATATGTGGTCATGTGGAAATTTGCACACTCTTTTAACTCATATTGCAAGTTGATATAATGTGTAATTTCTATATTTTGTTAGTGCAATTTGCATTATGGCCTCAGTTTTATGTTTAGATTTCCTAATTCAATAGTTGTGTTTATTCCTTAGAGTTAAATTTAAGATGATTCAGTATTTGACTTTTCCTAGTTCAAGGTAATTTTGAGTTTCCTAGGTAAGGGTATTAAGTAAATTTAGCTAAACTTACACTGCTATGCTTTATGCAATTCTAGTTTTTGTAAACTACAATGTATGTAGGAACTAGTTCAATTTTTATTTTTTGAATTTTGTAAGGGTTCACTTGGTTTGATTTGTTTTCCTGTGAATTGTAGGTTAGTTTGTTTTATTTTTGTATTTTGTGAGCGTTCACCTCGGTCATGATCTTTCTGTCCTTCTTAGAATTATGTTCCTCTCTATATGTCCTCCCCCTTCTGCAGTTCTGCTATTGGGATATGAACCACTAGAGGAGCATGAGAAAAAACTGAATGACTAGAATTTGGGGAGGGTAGAATGCAGCATAACACGCATTCTGATATTCTTCCTTGTGTGGGTTAGTCTGTATTAAATACCACTTTGTTTTGTGGGGGCTCAATCTAATGCCAAAACTATTTTGTAATGGAAGTTCCTCTTTAGTTCAAAATGGGGTGTCACCCTCTTTGTGTGGGTTGCAACTCCGTATTCTTCGGGTGTAAGATTGACATTTAGATTTTCTATACGACGTAGATACTACTATGTTATATTTTACAAATCATGCATTGAGAATACAAGTTTTTGTTTACATACTTGTTATTACTCATGTATCTCTGATTTTGCTCATGTTTTCATCTATCCATTTCCATAGAAATTAAATATTGACAAGTGTATAGGATTTTTACCCATACAAATGGAAATAACAGGTCATGTATATAGTCGCACAATATTAAACTTGACCTTGCAGTTGTGTGTAATGTGCAACTGTAGTATTTTGCAAGTGCAACTTGAATTATTTCCTTTGTTATTTCAGCTTTTTACTGGATTTTAGATGTGGTTCAGTGTTCATGTATATCTGCTATGATCCACTCTTGTTGTGTAGAGCTTATGGTTTGATTCCTTGTTGAATCTATGCTTTTCCTTCAATTTTTGCTCTTACTGGATTTGTTTAATTAGGGGTTGACTTATGCAGGATTTACCAAATAAAAATTTGCACACTCTTTTAACTCATATTGCAAGTTGATATAATGTGTAATTTCTATATTTTGTTAGTGCAATTTGCATTATGGCCTCAGTTTTATGTTTAGATTTCCTAATTCAATAGTTGTGTTTATTCCTTAGAGTTAAATTTAAGATGATTCAGTATTTGACTTTTCCTAGTTCAAGGTAATTTTGAGTTTCCTAGGTAAGGGTATTAAGTAAATTTAGCTAAACTTACACTGCTATGCTTTATGCAATTCTAGTTTTTGTAAACTACAATGTATGTAGGAACTAGTTCAATTTTTATTTTTTGAATTTTGTAAGGGTTCACTTGGTTTGATTTGTTTTCCTGTGAATTGTAGGTTAGTTTGTTTTATTTTTGTATTTTGTGAGCGTTCACCTCGGATCCACTCTTGTTGTGTAGAGCTTATGGTTTGATTCCTTGTTGAATCTATGCTTTTCCTTCAATTTTTGCTCTTACTGGATTTGTTTAATTAGGGGTTGACTTATGCAGGATTTACCAAATAAAAATGGTTGGAGTGAGTCTCACTACTGAAGATCTAACTGCTGTAGTTACTATGGCCAGGGAAGATTATTTAGCTGGAATGAGTCATTTGCTTGGTACATACCTCTCTATCTTCTCTACCCATGTATGCTAGTTGCTAGCTTGTGTAGACTGAGAAGGTAAGGGAGGGTGATAGAATATAATTAGCTTGTACTATGTAATTTTTCTAGCTTGTATCATGTGGTTCACTGTGAGCATAAGTGAATTTGTCCTTTTCAATTTTCTTATTTCTTCTTTATCTTGTGATGCCATATACTTGTGAAATACCTGCCATACAAAAAGTTACACAGTGAGTTAGTTTAAATT
>PB.410.2
TAGCCGCGGGAGAGGAGAAACTGAGGGGGAGGAGGGGAATCCTAGGGGGAGGAAGAGAGAGGGCATCCTGGTGTTTCCCATCACCGGCGGGCGCCATCCTCTTCTGTGGTATCAAGCAACAACCAGTCGAGCGGCGAGTGGTGAGGCTGCGATCGGAGATTGGGTGAGCGGTAGTGATTCCTGGTGTCTAGTGGCTCGGCAGCTTGTTGTTGTGTGTGACCCGCGAATTTTTGGTGCGCAAGTGTTGTGATTGAGAGACTTCAGTGCAGAATAATACACTATACGTTGGGCTAGCTACGGTGAAGGAGCTCTCTCTGAAGGACACTGACCATATAGCAAATGCAGAGGAGCAGTGATGCAAAGACCACAAAGGGAAGGAAGGCCATCATGGGTTGGAGTTGGATCTAGAAGAACATTGGCCTTACGTTTAGGACTCTTATGGGAAAGTTTATATGGGAAAGTATCTTAGATCTTAATCTCTTTTCTTTTTCACCCCTTATTTCTAGTGACTTGAACATTTTAAACATACACAGGCTGATTATCTAGTAAGTTAATAATACAAGGTTGAACTGCGAAGATTTTTATCCGTTTTGTTGGGAGGCACGGTCGATGCGGCATGTTGGTTTTATTCTCATAGTTCAATGGTCTGTAAAATTTGTTAGTTTTGCTTCCATAGTTCAGTGGTCTCAATCTCCATTGCATAGTTCAGTGGTCCCTAAATTTTGTTAGTTTTATTTCCTAGTTCAATGATCACTTAATCTCTGTTGCATAGTTCTCTGAAGTTTCTCAGTTTGGTGATTTTTTTTCAGTACATGCAAGTAGTTTTATGCTCTTTGTGCTATTTGATCTTTAGTTTGTGCTGTAATGTTGCCTCTTGCAGTTGTAGTTAACTGATGTGGGACTACCTTCCATTTGTATACTCAGTAGCATAACGTTTTGTTGTTCAGATATCACAAGAATACTTATGTAGGGGTTTATCAAGGTTAGAATAATTTGTCTAGACTAAAATATCCCAACTTCTTGACTACCTGCTTGAGCAGTAGTGATACTTTCCCCTCTCTAGGAAAATCTCGATGTCCTCATCTGAAAGCTCTTCATGTTGATTCCCTTGTACCAGTTCAATTGTGCCATCTTCTGACAGATTTCCAGCTTTGTTGTAATCACTGCTAAAGCTTGATATGTTAGATATGTACTTAATGGAAAAAATTGCAGGTCATATATATGAATTTTGCAGTGTAAAATTATGTGCAATTATCTATTACTAGGACTGCAAGTTTTATGCATGTGTTAATGCTTCTTGCTCTGCTCTGTTAATCCTTTGTATACGTTTGAATGGTGCTTGCCTTGCCTTATGCATGTTGTGCAGACAATTTGTGAATGAGTGGGCCCACAACACACTGCTAGTGTATGCCAAAGCTTAAGCAAGTTTTTTTCTTGTATCTTATTTTCTCACCTTTATTACTCCTTCACTGCCATCTTGGTTTGTGTTTGCCATTGCTTCTACTTTCACCTGTACATTTTTGTCACATATAGCTGTTATTTAGTAAAATGTTAATAACACATTAATAACAATTACACCAAATCAATGCCAAAAATATATGAAATATGTGGTCATGTGGAAATTTGCACACTCTTTTAACTCATATTGCAAGTTGATATAATGTGTAATTTCTATATTTTGTTAGTGCAATTTGCATTATGGCCTCAGTTTTATGTTTAGATTTCCTAATTCAATAGTTGTGTTTATTCCTTAGAGTTAAATTTAAGATGATTCAGTATTTGACTTTTCCTAGTTCAAGGTAATTTTGAGTTTCCTAGGTAGGGTCCAGTGGGGGAGGCCGGCGGGGAGAGGTGCACAAACTGAACCGGGGGCTTGCCTGATGACTTCTGAGGAGATGAAGGGGGGGGGGGGAGACGTACAATGGAGGGTAAAAGGCAATGGGGGGGGAGGGGAGAAGGGAATGGGACCTGATGCCCCTCATGCAACTTCTGGAGGGGAGGAGGGGGGGGGTAGGGGTGGGTAAACAGGTACAAACTTGTGATGTAGGACTTAGTTCCAATTCTTATTGTTGTGTACGGGTAAGGGTGGGAGGTGATGTTCTTGTTGAATGTATGTAGTGTATCTCTGTCTTCCTGCTGGCGTACACCCTCTGACGGCCTGCGTCTTCTCTGTCCTTCTTAGAATTATGTTCCTCTCTATATGTCCTCCCCCTTCTGCAGTTCTGCTATTGGGATATGAACCACTAGAGGAGCATGAGAAAAAACTGAATGACTAGAATTTGGGGAGGGTAGAATGCAGCATAACACGCATTCTGATATTCTTCCTTGTGTGGGTTAGTCTGTATTAAATACCACTTTGTTTTGTGGGGGCTCAATCTAATGCCAAAACTATTTTGTAATGGAAGTTCCTCTTTAGTTCAAAATGGGGTGTCACCCTCTTTGTGTGGGTTGCAACTCCGTATTCTTCGGGTGTAAGATTGACATTTAGATTTTCTATACGACGTAGATACTACTATGTTATATTTTACAAATCATGCATTGAGAATACAAGTTTTTGTTTACATACTTGTTATTACTCATGTATCTCTGATTTTGCTCATGTTTTCATCTATCCATTTCCATAGAAATTAAATATTGACAAGTGTATAGGATTTTTACCCATACAAATGGAAATAACAGGTCATGTATATAGTCGCACAATATTAAACTTGACCTTGCAGTTGTGTGTAATGTGCAACTGTAGTATTTTGCAAGTGCAACTTGAATTATTTCCTTTGTTATTTCAGCTTTTTACTGGATTTTAGATGTGGTTCAGTGTTCATGTATATCTGCTATGATCCACTCTTGTTGTGTAGAGCTTATGGTTTGATTCCTTGTTGAATCTATGCTTTTCCTTCAATTTTTGCTCTTACTGGATTTGTTTAATTAGGGGTTGACTTATGCAGGATTTACCAAATAAAAATTTGCACACTCTTTTAACTCATATTGCAAGTTGATATAATGTGTAATTTCTATATTTTGTTAGTGCAATTTGCATTATGGCCTCAGTTTTATGTTTAGATTTCCTAATTCAATAGTTGTGTTTATTCCTTAGAGTTAAATTTAAGATGATTCAGTATTTGACTTTTCCTAGTTCAAGGTAATTTTGAGTTTCCTAGGTAAGGGTATTAAGTAAATTTAGCTAAACTTACACTGCTATGCTTTATGCAATTCTAGTTTTTGTAAACTACAATGTATGTAGGAACTAGTTCAATTTTTATTTTTTGAATTTTGTAAGGGTTCACTTGGTTTGATTTGTTTTCCTGTGAATTGTAGGTTAGTTTGTTTTATTTTTGTATTTTGTGAGCGTTCACCTCGGATCCACTCTTGTTGTGTAGAGCTTATGGTTTGATTCCTTGTTGAATCTATGCTTTTCCTTCAATTTTTGCTCTTACTGGATTTGTTTAATTAGGGGTTGACTTATGCAGGATTTACCAAATAAAAATGGTTGGAGTGAGTCTCACTACTGAAGATCTAACTGCTGTAGTTACTATGGCCAGGGAAGATTATTTAGCTGGAATGAGTCATTTGCTTGGTACATACCTCTCTATCTTCTCTACCCATGTATGCTAGTTGCTAGCTTGTGTAGACTGAGAAGGTAAGGGAGGGTGATAGAATATAATTAGCTTGTACTATGTAATTTTTCTAGCTTGTATCATGTGGTTCACTGTGAGCATAAGTGAATTTGTCCTTTTCAATTTTCTTATTTCTTCTTTATCTTGTGATGCCATATACTTGTGAAATACCTGCCATACAAAAAGTTACACAGTGAGTTAGTTTAAATTGTAAAGCTAGGTAATATGTGATTTCAGTAGAAATTTGTGTAAATAATCATATTGCCTTTTGTCTAGCTTAGAATAATCGTATAGTATTTTTTTAAAGAAAAATTCCAGAGCTAGGTTCACCTTTTGTATATGTTTTTTGTAGGGGTTCACCTAGCCTAAAAATTTATCTTTGACTAGCTTGGAATAACCTTTTTTTGTATCTGTCTTTTGCAGGGTTCACCTAACCTAAGAATTTATCTTTGTCTAGCTTAGATTAAGTTTGTTTTATCTGTCTTCTGTTTCTGACTGGTTTATGTCATCACCAAGCCTAAGTTTTCTTAAACGAATGATCTAAAGGGAAGTTGT
>PB.410.3
AGGACACTGACCATATAGCAAATGCAGAGGAGCAGTGATGCAAAGACCACAAAGGGAAGGAAGGCCATCATGGGTTGGAGTTGGATCTAGAAGAACATTGGCCTTACGTTTAGGACTCTTATGGGAAAGTTTATATGGGAAAGTATCTTAGATCTTAATCTCTTTTCTTTTTCACCCCTTATTTCTAGTGACTTGAACATTTTAAACATACACAGGCTGATTATCTAGTAAGTTAATAATACAAGGTTGAACTGCGAAGATTTTTATCCGTTTTGTTGGGAGGCACGGTCGATGCGGCATGTTGGTTTTATTCTCATAGTTCAATGGTCTGTAAAATTTGTTAGTTTTGCTTCCATAGTTCAGTGGTCTCAATCTCCATTGCATAGTTCAGTGGTCCCTAAATTTTGTTAGTTTTATTTCCTAGTTCAATGATCACTTAATCTCTGTTGCATAGTTCTCTGAAGTTTCTCAGTTTGGTGATTTTTTTTCAGTACATGCAAGTAGTTTTATGCTCTTTGTGCTATTTGATCTTTAGTTTGTGCTGTAATGTTGCCTCTTGCAGTTGTAGTTAACTGATGTGGGACTACCTTCCATTTGTATACTCAGTAGCATAACGTTTTGTTGTTCAGATATCACAAGAATACTTATGTAGGGGTTTATCAAGGTTAGAATAATTTGTCTAGACTAAAATATCCCAACTTCTTGACTACCTGCTTGAGCAGTAGTGATACTTTCCCCTCTCTAGGAAAATCTCGATGTCCTCATCTGAAAGCTCTTCATGTTGATTCCCTTGTACCAGTTCAATTGTGCCATCTTCTGACAGATTTCCAGCTTTGTTGTAATCACTGCTAAAGCTTGATATGTTAGATATGTACTTAATGGAAAAAATTGCAGGTCATATATATGAATTTTGCAGTGTAAAATTATGTGCAATTATCTATTACTAGGACTGCAAGTTTTATGCATGTGTTAATGCTTCTTGCTCTGCTCTGTTAATCCTTTGTATACGTTTGAATGGTGCTTGCCTTGCCTTATGCATGTTGTGCAGACAATTTGTGAATGAGTGGGCCCACAACACACTGCTAGTGTATGCCAAAGCTTAAGCAAGTTTTTTTCTTGTATCTTATTTTCTCACCTTTATTACTCCTTCACTGCCATCTTGGTTTGTGTTTGCCATTGCTTCTACTTTCACCTGTACATTTTTGTCACATATAGCTGTTATTTAGTAAAATGTTAATAACACATTAATAACAATTACACCAAATCAATGCCAAAAATATATGAAATATGTGGTCATGTGGAAATTTGCACACTCTTTTAACTCATATTGCAAGTTGATATAATGTGTAATTTCTATATTTTGTTAGTGCAATTTGCATTATGGCCTCAGTTTTATGTTTAGATTTCCTAATTCAATAGTTGTGTTTATTCCTTAGAGTTAAATTTAAGATGATTCAGTATTTGACTTTTCCTAGTTCAAGGTAATTTTGAGTTTCCTAGGTAAGGGTATTAAGTAAATTTAGCTAAACTTACACTGCTATGCTTTATGCAATTCTAGTTTTTGTAAACTACAATGTATGTAGGAACTAGTTCAATTTTTATTTTTTGAATTTTGTAAGGGTTCACTTGGTTTGATTTGTTTTCCTGTGAATTGTAGGTTAGTTTGTTTTATTTTTGTATTTTGTGAGCGTTCACCTCGGTCATGATCTTTCTGTCCTTCTTAGAATTATGTTCCTCTCTATATGTCCTCCCCCTTCTGCAGTTCTGCTATTGGGATATGAACCACTAGAGGAGCATGAGAAAAAACTGAATGACTAGAATTTGGGGAGGGTAGAATGCAGCATAACACGCATTCTGATATTCTTCCTTGTGTGGGTTAGTCTGTATTAAATACCACTTTGTTTTGTGGGGGCTCAATCTAATGCCAAAACTATTTTGTAATGGAAGTTCCTCTTTAGTTCAAAATGGGGTGTCACCCTCTTTGTGTGGGTTGCAACTCCGTATTCTTCGGGTGTAAGATTGACATTTAGATTTTCTATACGACGTAGATACTACTATGTTATATTTTACAAATCATGCATTGAGAATACAAGTTTTTGTTTACATACTTGTTATTACTCATGTATCTCTGATTTTGCTCATGTTTTCATCTATCCATTTCCATAGAAATTAAATATTGACAAGTGTATAGGATTTTTACCCATACAAATGGAAATAACAGGTCATGTATATAGTCGCACAATATTAAACTTGACCTTGCAGTTGTGTGTAATGTGCAACTGTAGTATTTTGCAAGTGCAACTTGAATTATTTCCTTTGTTATTTCAGCTTTTTACTGGATTTTAGATGTGGTTCAGTGTTCATGTATATCTGCTATGATCCACTCTTGTTGTGTAGAGCTTATGGTTTGATTCCTTGTTGAATCTATGCTTTTCCTTCAATTTTTGCTCTTACTGGATTTGTTTAATTAGGGGTTGACTTATGCAGGATTTACCAAATAAAAATTTGCACACTCTTTTAACTCATATTGCAAGTTGATATAATGTGTAATTTCTATATTTTGTTAGTGCAATTTGCATTATGGCCTCAGTTTTATGTTTAGATTTCCTAATTCAATAGTTGTGTTTATTCCTTAGAGTTAAATTTAAGATGATTCAGTATTTGACTTTTCCTAGTTCAAGGTAATTTTGAGTTTCCTAGGTAAGGGTATTAAGTAAATTTAGCTAAACTTACACTGCTATGCTTTATGCAATTCTAGTTTTTGTAAACTACAATGTATGTAGGAACTAGTTCAATTTTTATTTTTTGAATTTTGTAAGGGTTCACTTGGTTTGATTTGTTTTCCTGTGAATTGTAGGTTAGTTTGTTTTATTTTTGTATTTTGTGAGCGTTCACCTCGGATCCACTCTTGTTGTGTAGAGCTTATGGTTTGATTCCTTGTTGAATCTATGCTTTTCCTTCAATTTTTGCTCTTACTGGATTTGTTTAATTAGGGGTTGACTTATGCAGGATTTACCAAATAAAAATGGTTGGAGTGAGTCTCACTACTGAAGATCTAACTGCTGTAGTTACTATGGCCAGGGAAGATTATTTAGCTGGAATGAGTCATTTGCTTGGTACATACCTCTCTATCTTCTCTACCCATGTATGCTAGTTGCTAGCTTGTGTAGACTGAGAAGGGTTCACCTAACCTAAGAATTTATCTTTGTCTAGCTTAGATTAAGTTTGTTTTATCTGTCTTCTGTTTCTGACTGGTTTATGTCATCACCAAGCCTAAGTTTTCTTAAACGAATGATCTAAAGGGAAGTTGTACACGACTGGTTGGTATCACAATTAAGATTTTTGTTTCATTTGTTAGT
>PB.410.4
TGGGTTGGAGTTGGATCTAGAAGAACATTGGCCTTACGTTTAGGACTCTTATGGGAAAGTTTATATGGGAAAGTATCTTAGATCTTAATCTCTTTTCTTTTTCACCCCTTATTTCTAGTGACTTGAACATTTTAAACATACACAGGCTGATTATCTAGTAAGTTAATAATACAAGGTTGAACTGCGAAGATTTTTATCCGTTTTGTTGGGAGGCACGGTCGATGCGGCATGTTGGTTTTATTCTCATAGTTCAATGGTCTGTAAAATTTGTTAGTTTTGCTTCCATAGTTCAGTGGTCTCAATCTCCATTGCATAGTTCAGTGGTCCCTAAATTTTGTTAGTTTTATTTCCTAGTTCAATGATCACTTAATCTCTGTTGCATAGTTCTCTGAAGTTTCTCAGTTTGGTGATTTTTTTTCAGTACATGCAAGTAGTTTTATGCTCTTTGTGCTATTTGATCTTTAGTTTGTGCTGTAATGTTGCCTCTTGCAGTTGTAGTTAACTGATGTGGGACTACCTTCCATTTGTATACTCAGTAGCATAACGTTTTGTTGTTCAGATATCACAAGAATACTTATGTAGGGGTTTATCAAGGTTAGAATAATTTGTCTAGACTAAAATATCCCAACTTCTTGACTACCTGCTTGAGCAGTAGTGATACTTTCCCCTCTCTAGGAAAATCTCGATGTCCTCATCTGAAAGCTCTTCATGTTGATTCCCTTGTACCAGTTCAATTGTGCCATCTTCTGACAGATTTCCAGCTTTGTTGTAATCACTGCTAAAGCTTGATATGTTAGATATGTACTTAATGGAAAAAATTGCAGGTCATATATATGAATTTTGCAGTGTAAAATTATGTGCAATTATCTATTACTAGGACTGCAAGTTTTATGCATGTGTTAATGCTTCTTGCTCTGCTCTGTTAATCCTTTGTATACGTTTGAATGGTGCTTGCCTTGCCTTATGCATGTTGTGCAGACAATTTGTGAATGAGTGGGCCCACAACACACTGCTAGTGTATGCCAAAGCTTAAGCAAGTTTTTTTCTTGTATCTTATTTTCTCACCTTTATTACTCCTTCACTGCCATCTTGGTTTGTGTTTGCCATTGCTTCTACTTTCACCTGTACATTTTTGTCACATATAGCTGTTATTTAGTAAAATGTTAATAACACATTAATAACAATTACACCAAATCAATGCCAAAAATATATGAAATATGTGGTCATGTGGAAATTTGCACACTCTTTTAACTCATATTGCAAGTTGATATAATGTGTAATTTCTATATTTTGTTAGTGCAATTTGCATTATGGCCTCAGTTTTATGTTTAGATTTCCTAATTCAATAGTTGTGTTTATTCCTTAGAGTTAAATTTAAGATGATTCAGTATTTGACTTTTCCTAGTTCAAGGTAATTTTGAGTTTCCTAGGTAAGGGTATTAAGTAAATTTAGCTAAACTTACACTGCTATGCTTTATGCAATTCTAGTTTTTGTAAACTACAATGTATGTAGGAACTAGTTCAATTTTTATTTTTTGAATTTTGTAAGGGTTCACTTGGTTTGATTTGTTTTCCTGTGAATTGTAGGTTAGTTTGTTTTATTTTTGTATTTTGTGAGCGTTCACCTCGGTCATGATCTTTCTGTCCTTCTTAGAATTATGTTCCTCTCTATATGTCCTCCCCCTTCTGCAGTTCTGCTATTGGGATATGAACCACTAGAGGAGCATGAGAAAAAACTGAATGACTAGAATTTGGGGAGGGTAGAATGCAGCATAACACGCATTCTGATATTCTTCCTTGTGTGGGTTAGTCTGTATTAAATACCACTTTGTTTTGTGGGGGCTCAATCTAATGCCAAAACTATTTTGTAATGGAAGTTCCTCTTTAGTTCAAAATGGGGTGTCACCCTCTTTGTGTGGGTTGCAACTCCGTATTCTTCGGGTGTAAGATTGACATTTAGATTTTCTATACGACGTAGATACTACTATGTTATATTTTACAAATCATGCATTGAGAATACAAGTTTTTGTTTACATACTTGTTATTACTCATGTATCTCTGATTTTGCTCATGTTTTCATCTATCCATTTCCATAGAAATTAAATATTGACAAGTGTATAGGATTTTTACCCATACAAATGGAAATAACAGGTCATGTATATAGTCGCACAATATTAAACTTGACCTTGCAGTTGTGTGTAATGTGCAACTGTAGTATTTTGCAAGTGCAACTTGAATTATTTCCTTTGTTATTTCAGCTTTTTACTGGATTTTAGATGTGGTTCAGTGTTCATGTATATCTGCTATGATCCACTCTTGTTGTGTAGAGCTTATGGTTTGATTCCTTGTTGAATCTATGCTTTTCCTTCAATTTTTGCTCTTACTGGATTTGTTTAATTAGGGGTTGACTTATGCAGGATTTACCAAATAAAAATTTGCACACTCTTTTAACTCATATTGCAAGTTGATATAATGTGTAATTTCTATATTTTGTTAGTGCAATTTGCATTATGGCCTCAGTTTTATGTTTAGATTTCCTAATTCAATAGTTGTGTTTATTCCTTAGAGTTAAATTTAAGATGATTCAGTATTTGACTTTTCCTAGTTCAAGGTAATTTTGAGTTTCCTAGGTAAGGGTATTAAGTAAATTTAGCTAAACTTACACTGCTATGCTTTATGCAATTCTAGTTTTTGTAAACTACAATGTATGTAGGAACTAGTTCAATTTTTATTTTTTGAATTTTGTAAGGGTTCACTTGGTTTGATTTGTTTTCCTGTGAATTGTAGGTTAGTTTGTTTTATTTTTGTATTTTGTGAGCGTTCACCTCGGATCCACTCTTGTTGTGTAGAGCTTATGGTTTGATTCCTTGTTGAATCTATGCTTTTCCTTCAATTTTTGCTCTTACTGGATTTGTTTAATTAGGGGTTGACTTATGCAGGATTTACCAAATAAAAATGGTTGGAGTGAGTCTCACTACTGAAGATCTAACTGCTGTAGTTACTATGGCCAGGGAAGATTATTTAGCTGGAATGAGTCATTTGCTTGGTACATACCTCTCTATCTTCTCTACCCATGTATGCTAGTTGCTAGCTTGTGTAGACTGAGAAGGTAAGGGAGGGTGATAGAATATAATTAGCTTGTACTATGTAATTTTTCTAGCTTGTATCATGTGGTTCACTGTGAGCATAAGTGAATTTGTCCTTTTCAATTTTCTTATTTCTTCTTTATCTTGTGATGCCATATACTTGTGAAATACCTGCCATACAAAAAGTTACACAGTGAGTTAGTTTAAATTGTAAAGCTAGGTAATATGTGATTTCAGTAGAAATTTGTGTAAATAATCATATTGCCTTTTGTCTAGCTTAGAATAATCGTATAGTATTTTTTTAAAGAAAAATTCCAGAGCTAGGTTCACCTTTTGTATATGTTTTTTGTAGGGGTTCACCTAGCCTAAAAATTTATCTTTGACTAGCTTGGAATAACCTTTTTTTGTATCTGTCTTTTGCAGGGTTCACCTAACCTAAGAATTTATCTTTGTCTAGCTTAGATTAAGTTTGTTTTATCTGTCTTCTGTTTCTGACTGGTTTATGTCATCACCAAGCCTAAGTTTTCTTAAACGAATGATCTAAAGGGAAGTTGTACACGACTGGTTGGTATCACAATTAAGATTTTTGTTTCATTTGTTAGTCTAAGAGATTTCCAGAAGAACACATATTTCTTTTTAAGTACAAATTGCTTATTTAGAAATTTCAAACTTATATCTCAAATATTTCTAGCTATGGCTAGTGAGAAT
>PB.410.5
AACACGCATTCTGATATTCTTCCTTGTGTGGGTTAGTCTGTATTAAATACCACTTTGTTTTGTGGGGGCTCAATCTAATGCCAAAACTATTTTGTAATGGAAGTTCCTCTTTAGTTCAAAATGGGGTGTCACCCTCTTTGTGTGGGTTGCAACTCCGTATTCTTCGGGTGTAAGATTGACATTTAGATTTTCTATACGACGTAGATACTACTATGTTATATTTTACAAATCATGCATTGAGAATACAAGTTTTTGTTTACATACTTGTTATTACTCATGTATCTCTGATTTTGCTCATGTTTTCATCTATCCATTTCCATAGAAATTAAATATTGACAAGTGTATAGGATTTTTACCCATACAAATGGAAATAACAGGTCATGTATATAGTCGCACAATATTAAACTTGACCTTGCAGTTGTGTGTAATGTGCAACTGTAGTATTTTGCAAGTGCAACTTGAATTATTTCCTTTGTTATTTCAGCTTTTTACTGGATTTTAGATGTGGTTCAGTGTTCATGTATATCTGCTATGATCCACTCTTGTTGTGTAGAGCTTATGGTTTGATTCCTTGTTGAATCTATGCTTTTCCTTCAATTTTTGCTCTTACTGGATTTGTTTAATTAGGGGTTGACTTATGCAGGATTTACCAAATAAAAATTTGCACACTCTTTTAACTCATATTGCAAGTTGATATAATGTGTAATTTCTATATTTTGTTAGTGCAATTTGCATTATGGCCTCAGTTTTATGTTTAGATTTCCTAATTCAATAGTTGTGTTTATTCCTTAGAGTTAAATTTAAGATGATTCAGTATTTGACTTTTCCTAGTTCAAGGTAATTTTGAGTTTCCTAGGTAAGGGTATTAAGTAAATTTAGCTAAACTTACACTGCTATGCTTTATGCAATTCTAGTTTTTGTAAACTACAATGTATGTAGGAACTAGTTCAATTTTTATTTTTTGAATTTTGTAAGGGTTCACTTGGTTTGATTTGTTTTCCTGTGAATTGTAGGTTAGTTTGTTTTATTTTTGTATTTTGTGAGCGTTCACCTCGGATCCACTCTTGTTGTGTAGAGCTTATGGTTTGATTCCTTGTTGAATCTATGCTTTTCCTTCAATTTTTGCTCTTACTGGATTTGTTTAATTAGGGGTTGACTTATGCAGGATTTACCAAATAAAAATGGTTGGAGTGAGTCTCACTACTGAAGATCTAACTGCTGTAGTTACTATGGCCAGGGAAGATTATTTAGCTGGAATGAGTCATTTGCTTGGGTTCACCTAACCTAAGAATTTATCTTTGTCTAGCTTAGATTAAGTTTGTTTTATCTGTCTTCTGTTTCTGACTGGTTTATGTCATCACCAAGCCTAAGTTTTCTTAAACGAATGATCTAAAGGGAAGTTGTACACGACTGGTTGGTATCACAATTAAGATTTTTGTTTCATTTG
>PB.428.1
AGTTCCGAGGAAGGTGAAACCCAAAGGAGGGGATACATACAGCTATTGGTTGGTTCCGTCTTCGAGCAAACTTAGGTAACCTTTTCTAGCATTGCTTTGTAGGTCATTTAGTTCAATACACCAAATAACTTGTTGCGACCCTCGCTTTGCTGCAGATTATTTACTGATGTTTCAAAAGCACGAGTATTTTTTCTTATTTTCATCTGCAGTAAAAATGTCCTATGTCGTTATTTTTTATGCTACTGTAGCCGATAAAATGGTCCATCGATCCACGGTATAATATAACAAATACTCATCCGTTCTAAAATACATGGGCAAAATAAACAAATACTCCATCCGTTCTAAAATACATGTCATTATAGCATCTTACACAAGTAAATACATGCCGGCCAATTCCTTCTTTGCAGCTAGCGGTAAATGACATTAACAGTATAAATTTGACTAGAACGTAAAATTTCAGATACCAATGGAAACGGATGAAATACAATGTTACCGACATAGGTCGGGCCTGTGTATTCCTGCACGTAGCATCCTCGAACAAGTCTTATTTTAGAGTACAGAGAATTGGTTAGAGCATGTGTAATAAGAATATGAACAGCGAACTGTTCATGCGTTACGGTAGAACGAGCCAGCAACAATAATATCTATTAGTTTATTTCAGTTTTGATATGTTAGTTTGATTAGAAATATATCCTTTAGAGTTAGTTTAGCTTGGACTGTTAGAGATAGAGTTAGTTAGGTCATGTACAATAGACTTACATCAGTTGTCTATAGTCTCTGCCACGTAAGACGTAGGATTTAAACTGATATGAATGAAAGAGAATAAAGAGAGGGAAATGTATTGTCTATAATTATGTAGACGACTGTATCACCAGAATCAAGAAAAAATATATTATGTCCCATGAAAGAATTAAAAGATTGTGTTATCTATAAAGATAGGTGAAAAGACAGCTCATTGTATGAGCTGTCTATAGTGACATGGAGAGTTGCTACAGACAGTGGCTGTCTGTATCATTGTATATACTTAAAGAGTAGCATGTATATATTATCAATTAAACAAGAACAATAATGAATTAGTCTTCCTCTCATTTAAAGTTCATCACCCCTTCTAGTCGTGCCGTCCGGCCCTCGGTAGTTTTCAGAGGACGTGAGGTACGAGAAGTACACAAATGCAAATCCGTGGTTCGCTCAATGACTGATCACCCAGGACTTGCTTTTCTACCTTGCAAGAAAGACTCCCAGTTACTGGTGTTAATGTGTTTTTCCTCTAAATGAAGGGTCAATGTACACTCCTATCAAACCATGTCAATTTTTTGTTCATTGGCAAATACTACCTTACACGACATCACGTATGATTGGCTATAGGCGTTGACCAATATACAGCAAACAATGTACTCGCATCCAACAAATACATAGGCAATTATGAGAACTGACAAGTGGTCAGTTGGCTAGGTACGAGTGTTGCGTACCAGCCCACCAGTTGGAATTCTAGACTTGACAACCATGCCCCACCAAATAATTTGAGTACACGTACCGACATACGTGTGAAAGGGCGTCCCTGGACTCCGTGTGATGCCTCCGCAAAATTTGTGTCCAGAGGACTAGAGAGTGTGCACACGTATGTGGGTGTGCGTTCGTCTTGTACTTAAGAAATATAGACAATTACGGAAGCTGATGAGACTTATCATAAATTCTCTAACAAAAGCAATATACCTTTCTTAAGGAGCATTGGTACCGGAGGCAGAATTTCCGACTAGAGCTGTACATTTTAAAACTATACCGAAAAAATCATACCAAAAATACCGAACCGTACCGGTCAACTCGGTTTGACCGATATTCAGTACGGTTTTCAGAAATCAGATTTTTTTTAGTTCGGTTTTTGGGTAAAAACCGACTAAAAACCGAAATCCTCGTAACTCTCAGGCTCTCGCAGGCGCGTAGCTGGCAGGCTCGGCTGCTCGGGCGCTCCGTGTCCGTGCTCGCCGCTCAACCCATCCAAGCAGACAGCCCAACGCAGCTCTGCGCTCTCAATTCTCTCGGCCCATTCAAGTAAGATACGTTTTGACCGCGAGTCTACGGCGCACTACGGCCATGGATCTTGGATCCACACAATGACAACCACACGCGCACCACCTCACCTCAGACTCGGCGAAGGCGACACAAACAGCCCTGAACCACAGGAAAATCAAGGAATCAAACACGCACGTCGCTGCACAGTTTCCTTCCTGCCTTGTGATTCGCTCCAATTCCGGAACCGCAGCTCCAAAAAACGAACAAATCAGTGGTCGCCATCTGAGCTCCATTGGCTGCTTACAAGTTACTACTACTACTGCTACTAGCTAATGGAGTAGCAAAATTTTGGAGGATATGAGAATAATGGAGAAGACGACGGCGTTGTCCAAATCAACAGAAGCTTCGGAGACGTTAAACTCACCTGGAGCAAAAAACCCATCGCACGTACTGTGATGTCTTAAGTCTACCTGTGTGATTCTCAACATACTTCTTGACCATGATTCCTTTTGCTCTACTGTCATTTGATGCCCACATGTAGTCATGTACCAAGGGCAGCCTGCAGAACAGTGGGCCTATGCGTGTCATTCACTGGAAGTTTAATCGTTCACTGTAATTGACAAATTTTGTGACTGCAAGtatttttcg
>PB.489.1
AGGGACACACAGAAATACCTTAGTGTATGTGCAGAGAGCAAGAAGCACATAGCAGCAAATATCCAGTTCATAGAGGAGATCAGCAGCTAGGGGCGTGCTGTTCTTGTGGGTTTGGGACCTGTGCTCAGGAGAGATGACACCGACATCAAATGGATTGGTTTGTACTATGTCCATCCGTTTGAAGTTGGTGTCATCTCGCCTGAACATAGGACTAACTACCCCTGAATAATGAATACATACCTGATACCCCGACGAGTCTTCTTCTAGTTCTACACACTTGTTCTTGATTCGCGTTGGCGACTGCTTTACAAGAATACACAAGGTAATGCAATTGCCTCTTCAGACTTCACTTGTCCTTTCGTTCTCCTCTATGTTGATCTTGCAGGTGAGGAGATTTGTTGTTCTGACACGACATGTGAGAGACAGATGTTGGAGCAATCATTCATATACAAGGTTGGTTAGCCATGCATCCATGCCAGAATGAGTCGTCCTTTTGGTTTAGTGGCTGTGAACGATGAAATATCTCCAACTGTTCTTAAAAGAAATGAAATCTATATTCCAACAGCTGTGTACTTGAAGCTTGGGTTTAATTTACACTCCACTACAGGATGTATTTCTTGTTTGGTCGATCATTTTCTCTTTCTGTTACTGTCGCATACCTGCATATATATGGTTTAGCTCGCTCTTATGGTACTTTGCATCTCTCAAGAACATGCATATATACGAGATTTGCATCTCTCTAGAACATGCATATATACGACCTTGCTTTAGTGAAAGTGTCAGTTTAACGTTGCTTTCGTTTTCTACTGCAGGGAAAAGCACTCGTGCAATTCTCAGCTATGCAACAACGCCAATCTGGCTACTTTTCTCATTACTTTCTATCTGGAGCATTCTCCTGCAGAGAGAACTTTCTGAATATGATCACCCTGTTTCTGATTGCAAGAAAGTTACTGGTTTGTTGAG
>PB.553.2
AAAAAAGGGTGTAGCATGCATACTCATGTAGGGCTCAGGGCCCACCTAGCAGTGTCGTTTTCTATCGGTTACACGTGGCGCCTGCGCCAACCGCGTGGGCTCCCTCTGTTCCGTGGGGCCTACGGGACGGTCAGACTGCGAGCGCATTGGTTCGCGCTCTGGCCTGGTCTGGTCCGTGCGGTCACGTCACAAAGCTGGGCCTGCTTCCCCTTTGTTGGGCTTCGGAACTCGGAAGACTCGTCGCATTTTAAGCCCAATTTCACAGAATGTGATCGTGCTTGGTTCCTGGGCCCCCATTGAGCTAGTTTTATTATTTTGCCGAGATTTTGCATCTGGAATTCTCCCCCTCGATATTTAGGATATAGTGTGTAATGTACGAGCCTAAATCCCTAATGCAGCATGGGCACAAGGATAATATTCAGTTCAAGGAATATTTTTTTGTAGGCTCATGATAAGCAACAAATAGGGCTCAATAAATACAAGCGATGGAATTGAGACTCTGAACTGTGATCTATTTTTTGTAAAGCAATTAGAGATAAGCACGGAATGTATTTGTTTAGCAATAACTTAAACCGGCCATGAAGCTCGAGGAGTGATCTCGATCAGCCAAGGAAAGCAGGCAACAAAACATGACGCTCTCAATTAATAGCCATGACGACCAATGGCGAATCCAGAACGAAATTGATCGGATGTCATCATACATGCCATTACATGTATGTGAAATAAATTGACATAAATTACTGGGTGCACACATATGCATATGTGGGTTTTCATAACGTAAAACGATATTGAACCTGGTGTCTTGTGCAGTCCTGAAGTTTCACTTGGATCCACCCATGATGACGACTCATGAATTTGATTGGTAGTTATTGGCTAAAATGACACTGTTGCGTAACGAAATAGCAAAAATAGCCATTTTGTAACCGAATTGGTAAAAATGACACCGATTCAGTTAAACAAAGTTTGAGCTATACTCGGATTGGTTTCCGTTGTACATAAGGCAACCGGGTTTTCACTGTACATACGACAATTGTAGCCTCTCTGGCCAGATACATATGACAACTGTAGCCTCTtcgac
>PB.558.43
GCCTGAGCCAATTGCATGCATAGTGAACCACTTCGGTGGACCAGTGAACTGTGTGTGTGGACTTGGTCCATACACTGTGCTGTGGACCGAGTCACTACGTAGTAGACCCCGCATGTCAGAGAGAGTTTCTCTCTCTCTCTCCTCTTTCTTTTCCTTGATTTAATTCAAAATCAAAACTCCAGATGATTCGTTCTCCTCGTTTTAACTCTGATTTAAATGAAATTTGTTTCTAAAATTTCTAAATTCAAGATCTTTCTAATAGCAGTAGCTTTGTTCAATTTGGAGTTCATTTGTTATTTCTTTAGTATTTATTTATTTGCTTGCTTTTCTGTTCTTTTTCGGTGTGATCGTCCGAGTAGAGTTCGAAGAAGTAGGAGAGCTCCAGTTTGATCAAGCTCAAGACTATCAAGACCCTCTTGCCTTTGACCAAGGCGAGTCAATACTTTGATCATATTGAACCTACATTTTATGCAAATTATATTCTTTTAAAATATCAAGTTGCATGCTAAATTTGTTATGCAAATGTATGTCAAATCTTTAAGGTAGTTAAATACCAATTCGATACTTGAATATTATACCATCCTTTGGAAATTGAATCCATTAATCCTTGCCACCCTAGATAAATATGTGGTAACCTACTAGCTATAGTTGTTCTTAAGTGCCATGCTAGTCTTGCTTAAGTACCCAGGGCAATAATTGCCCCAATCATCGTCTTTTAATCATGAAAATGGTTTTAGACAGTCATTGGGGAGAAATGACTGGAATGTTTGAGATAACCTAATTTATGCTTCTCAAAACCCTAATAACTTGCTGTTACCACAGATGCGTGGATGGTATGATGGTGGGTACTGATATAGCACAAGAAATGGTGGAATGTGGTATGAACCACCCAGATGACTTTAAGAACTTAATCTTGTGATGACCTCCCAATGTAAAATAGTACAACTATAAGTCTATAATGGTGTTGACCTAGCTAAATAATTTGTATCCACCAATACGAATTGCACCACTGGAGGGACCCATGAGCCGTGTCGCTAGCATAAGCCGTCGTGGACACGGGTCGGGTCGCTGGCATAGCCCGCCGTGTGGCGCAAGAGGGGTTTGGGGCATGGTTGGCGCAGCTGTGTGGGCGTAACCATCCTCAGATGAAACCTTAACGGGTGTAACTAACACTGAGGGATGCATTGTAAAGGCCTTGTGATAATTCCCTTGATTCACATGTCTAAGGAAACGTGTGTATATATTAAGATGATTATCTCTTGTGGATAAAGTGTACAGTCTCTGTATAGTATAAACTGTTCGAACAGCCATGCCTACGGTCAAAGACAGGCATGAGAACTTACGAGAGTTAGTTGTATTTATTAAAAACTTTGTGGGTAGGATGAAAACTCATCGGATGGATGTAACCTTGAATTTGGATTTCCCTCGGTGAACATACCCCAGTGTTGTCAATAGGTGGATGTAACCACAATTAAAACTAAGCATAAGGTGGAGGCAACCTTCGATGTTATAAATATTGCACAACTACTCTCTTTAACAAAATGTGATTTGGTTAAAATGCTAAGTGATAGGAAATTCTAATTATGGTAACTACAAATGTTGCTtttag
>PB.621.2
AGGCATGCCTTCATTGGTGAGCCCGTGGGAGGGGAAGGAGTTGGTGCTAGTGCTGCTGGTGTAGTCCATTGTTGCAACCTGGTGTTGATAACTACACTACAAGTCCTTGCAAGAACGAGGTTCCTTCAGTTTGTGCCACTCCTCGTTGTTTGACAGCTCTAGGCTTTGTTGTTTGCAGGTTGGGTGAGACTCTGTGTTTTGTCGTTGCTCCACGAGGCGCTGAACTTGCCGGTGTAGTTGGTGCCTTGGTAAGAGATACGGTTTGGAAGGTTTGGAGCTCCTTCCTCGGTGTTGGTGTCTCTTTGAACGCTAGTGTTTTATTCTCTTCTTCTGAAAAGAATGGCAAAAAAAAAATTATTCCGCAACTTGCAACTTGCGTTTCTTTTTTTTTTTGTCCCTTAAAACTTAGCAAGAATGGGCTTTCGTAGTTCAGAGTTCAAATGATACATAGACCAGGCTGCCTTTCATTTTTTTTTCTCTCTTTTACCCTGAAAATATAATAAGTAGCTTATTCTTTTTTATTTTTAAAAAGGGCGTCTACTGATTTGTGCACATTTTTTGTTTACCCCCACCATATATCTGACGCTTCAGAAAATTAAAAAGAAAAGGTTATCGTCTTTGAATCAAGTACCTGTTTTTTTGTTTAGAACCACACATTGTTTACATTGTTCTTAATTGTTTCATGTAATAATGGTTTTCTATTTCTACGTGAATTAAACTGTTTCTGTGAAATCCCTGCGTTCCACACCGGGTCTCTAAGGGATTAGCCGGTTGAGATTACTGAAGTGCCACGGCATAGGCATGTGCTGTCCAGAACATGGTACATAGTACATGAAATTCCACAGTTCATATTGTCCTCGGCAGCCATGAACATCCCACGTACCCATTTGACATTCTTACATTGATTCACTTCGAGCAGTTCGTCAGCAATCAGAGCATTTTTTTTTCTGTGGTCATCTCCCAGAGGAACTCTTCATAGCCGGTGTAGCTCTCCGTTTTACGTTATTGCCATCAATCAAGAATGATTACCTTGCTCATATAGTCATATCAGTAGATTCCTATTGACATCTTTGTACAGCAGATACCTTGTCTTGGTTTTACCAAGGGCAGCATACCTGGAACAGCAAGGCAACAGTGGTGAGGTACCTACAAAAGCCAAGTCCATGAATGATAAACACAAAGTTGGCAGACACTAACCATTGAGGCACAAATGGCGCCATCCAAATGGAAGATAGGCATAAGAGGCCACCTGCACTCATCACCAACACAATTAGTAAACCAAATTATCCAGGACGAGCTTTACTTCTCCAAAGTAGGTAAACAAGGACCATGTTTAAATAACCCATTATTACGAAAAGAACTATATTGTTTACTGCCTGGAGAATGCAAAATCAATAAGTGGCAGTTTCATTCATT
>PB.640.1
TGTTTGGCTCTAGACCTCTCTTGTCTCCAGGACCTCCTTCCCGCAAAACCTCCCTGCCTTGGGCCTCCTTGCCTTAGGACCTGCCCATGGTCTTTTTGCGAAGGCCACCCTGGCTGTCAAGACCTCCCTCGTGGGTCACAACCTCCTTTCTTGACTTTTCCTTGACCTTCACAGGATCTTTTCCTGTTTTTAGCCAGTAACCTTGTCACGCTTGATTGTATCTTGCGCACCTTTTTCTATCTTTTGTCACGTCCTTGCCATTGCAAAAGTGTGCGCCCTTTATTGTTGTCACCTCCTCCTTGACCTTTTGTCTTCTTTCGTACCTGCTCTAGTCCTTTTTGGTACTTGTTGGCAGTGTACATTTGTACCAATACCTTGAACCCGGTCACTTCTTTGTTGGCGTTCTTATTCTTCTTTTCCTTTATATGGAGCACCATAGAGCGACCACTGCCTCCTTGTTTTCACTCAACCTCCTCCTCCTCTCCCTCTCAGTTCTAGAGAGCTCTCTTAGCTCCTCTGGTTAGACCTCCCCCTTGTCGGACCTCCCTTTCCAGTGGACCTCTTCCTTTTAGTTCTAGCCTAATTCTTTTCGGTTTCTTTTTGGGTTGCTTTATTTTTTTTTTCTTTGCATCATGTAGATTCCGTTGGTGCGGAGGAGTTTGAAGATCCAGCGGCCTTCTGAGAAGCTCAGCAGCTCGCCACTGAAGGCAAGTCGTGGTCCTTGATCATTTTGAACCCATCTTTACAAAAAAAAGTACTTTGATTTGTTATAAACCTACATGGCTATTTGTATAAAATAGTTTGGGCTCTAGTTAAATACCCACCTGTTTTATGCCTCCTTGTTTCTTTAGCAATCCACATGTTGACATGTTTCCTTGAACACCTTAGGATGGGTACTGTTAGTTGGTTTCATATTGCTATTGCCAACATGGGTATCGTGTTTGTTTAGTCATGCTCCAGTAGACGCTGGTCTCCTCATGAATCAATATTGCTAAACTTGACTAATTAAATTATGGAACTGTGGTTGGTGCCACTGCTGTGCAACTGTGGTTGGAGCCCAGTTGTGTTGCTTGTGGTCGAAGCCACCTTTGTTAAAATTTGTAGTGCCGGGACCAGGGTGGTCCTTTGGCCAGGTGAAACCCCAAAACTGTTTTATGCTCGGGCAAGTTGGCAAGGTGCGAGTAGTGGGTGCTCCATAAGTTGTTGCTATGGAGTCACTTGGGTGCTTCATGAGTTGATGCTATGGAGTCACCTGGGTGCCCCAGAGTTGGTGCTATGGGGTCACATTGGGTTGAAGATAGCCTTGCCTGAGCAGCCAATTAAGGACTGAACCTTGGGAGCCATTGATCTAGGCCATGCCGTGCAACCACATATCTATTATGGGGTGGACCAGGTGCAATAACTAGAGATGTTCTGATTTGGTTCTGTTGTGGTGGAGCGTTGGCGCGCTGGCGTAAGAGGGGGCACAAATCCGGTGGAGGTTGCAGCCCAACCGGAAGCGAAACCTCAGCGGGCAGAACTGAGTCGGAACAGACCTTTGTAAAAACCCGGTGGTGGTCTCTACTTGATTCACATGTCTAAGGTAATGTGTGTAATATCAAGCGACTACCTCTTGTGGGTAAAGTTGTACACCTCTGCAGAGTAAATCTATTCGAATAGCCGCGTCCTCGGTTATGGATATGCCCGGAGCTTTCGAATGAGGGTTAGACGTTTCTTCAAAAGAGGTCTTGTGCACCCTAGAAGTGGTCCACGGTTGATTGTGAGAATCAGCGAGTGCTCTGGGTGGCTCCGACATACTCGTGATGACCACGGTTGTCCGTGGAGGTCTAGAGGTGGTCTTGTAGAACTCTGGAGTGGGTGCTCCAGAGAAGTCTGGGTTGGTGCCTTGGAAGTGAGTGGGTGCTCACGACCTCCCTTTTGAAATCAAATGTACTTATGTATTATGTTTTTATCTTGAGCTTTGCAATCTGTACATGCTATTTATTGTCAAACTTTGCTTTTTGCAAACTAACCATACAGCTCACCTTGTCAAGCCGTGCATGAATATTACTTGCATACATTGTCCCCACGGCTTGCTGAGTACATTCAAAGTACTCATTGGCTTGTGCCCTCTATTTTAATCAGCAGAGGTGGGAGATCCAGGAGGACTTGTGCTCTCAGGAGGGGAGCTCTTTGAAGACCTTGCGCACTAGGACGTCCTCCACTTGGTAGCCTGTGGGCTAGCCGAATGGACCCTGTAATTGTTTTGTTTTCCGCTGTATTGTTGTTCTCTTTTGCTGTTAGCCTTGAGAGGCACCCCTGTACAAACCCTGACCTTAAGGTCCCTTGTTAATATATGTGTTATTTGTCTGCTTCATCTTTGTTCATGTTGTATGGATTTGATTACACTGATGTGGATTCTGTGCGAGCTAGCCAATCTGATCCTAGGACTAGCTCGGTGTGCACAGGGCCAAGACCCCAGGAGGTCTTTGAGATCTCTTGGGAGGTCCTGGCGGACCTCCCTTCGAAACGTACCGGGCGGTACTACCGCTTCTCCATACGGTAGTACcag
>PB.657.5
ACACAAGGGGAAAGAAACAACAAATCTCCTCTCTCTCTCTGTCTCCCAGACAAAAGAACAAGAACAAGTGACCAGATCCAATTCCTTCCCCTTCTCCCCTCCTCTCCTTGGCCCATCAGATCCAATTCCTTCCCCGAATCCGCCCTCCAGTCCATCTCTACTGGTTCATATCCTCCAATTCCACCTCTTCTGCCTTTTTCTCGCTGCAAAACACCGTCTTGATGCGTTTCATGGGGTTCTAGAGTGGAAAAGGTGGCGCGTTTGTTGGTTTCTGCGGTAATTGGAGTGGAAATCGTGACGAGTTTTATCGCCCTCTTGTCGAATTCAACCTCGTCCTTTCGTTAAATCTGCTTGCTGATGCGCTTCTCGGGGTTGCTGGGCTTCTGGGAGAGGCCATGGAGATGCCATCCAGGCTCTTCGTTCCATGGATGCTGCGGGTGGTCAGGCTCAGTCCGCTGCAGCGCAGTGCCAAGGATCGGTGAGGTATCCGGCGAAATCGTTTAGTCTGGTCATAACCATTGAGCATCCTGAGCAATCCATTTAGCTCAGAACTGTTGATGAAGAATCACATTGCACACCTGCACTGACATTGTATTTTTTTATCGGTGTCTCACGTGGCGATGATCATGGATTCTTCGGTGAAAGGCCACATTTCGGGCTTGATTGGAGGCTTTTGCTAACAACGCATTGTTTTTTATTTGGTAATGATTCACTCTTAATCTTGTGATTGATGCGCTTTTCATTTGGTTGACATACTTGATCTTAGCATTGCTCTGCTCAATTT
>PB.682.1
TAGTGCATTTTTTATGTGCCTTCCCAACATTCTATATCCAATTCCATTGTCTGCTGTAATGTGAGAGTCGTATTTGCAGCATTTTGCCGCGAATCTGAGGTTGGTATGAACCCATTTTGCAGGTTCTTGTGCGCGTGTAAACTCGCTGCTTTTTTTAGCAAGACTCATCTGCATTGCGAGGGACACATTTTGCCACACCCAATACATTCAGTGGTCGCATTCAGCTAGCATTCCATTCCTCTTAATAAGTGACTCACAGCCTTCGATGCTTGTCAGATTACTGAAATCTTAAGCCCTCGACCGGTCGCGGCATGCGGCTACTTTTGAGCTGCTGCTCAGGCCTCATGTTCCATCAGTCATCAGCGCCTTCTCAGAAAACCTGCGCATGGATTTCTCATTCCTGTGACTGTTCAGCAAAGTAACAAGCCAACATTTGTGCTACTCCTTGAAGCTTAAGCATGCAGGAACGCATTTCCATGAGACCCATTTACAGTTAGGCTATGACACTGACAACTATGCCTGATGCTAATGTTCAATATTCAGTATCTATATTGACAGCTTTGGAGAAGCTCTTTTGCTGCAGTCAATTTGTCGATGATCTAGTATCGATTTTATGAATGAATATTTAGAGTTTTTTTAGAATTAGAACCATGCAGAGAAAGGCGCATGTATTTAGACTGGAGAAGGCCAATAATAACCCTACTCCTGTGTTGTTGTATTGACTATATTTACAAGCCAAAGGAGCTAGTGGAACAAAGATGCAATGACTTCTATCTCTTATCTTCAATTGCCTTCCTCTCTCCTATTCACTGACGTTTAGCCTTTATATGGCGCATGATGGGGCGGCAATTACTTTAGACCAAGAGGCGCCTTAACGCTTGACAAAATGTGCACGTTGATGGAGGTTACTGTCAGGGAGATAACACCCCACATCGCCTAGCAATTATCGTCAGAGACGAGACGTATTATCCCGGAGAATAACAGTATGCTAACGGTTATGTCTTAAACACAGTGTATACGATTCTTAGTCAATTGGTCCACATGTCATAGACTATTGTTGACTGAGGGTAGTCGTAATTGACCTATGGTCGTAGAAAGGCTTACGATCATCAGTGGTCGTAGAACATCTTCACGACCATACAGGGTGGCGTTAGATGGTTTACGAATAATTAACTTTTCCCTTATGATTGATATGAGTATACTTAAGACTATCATGGGATATTGCTATCTATAATAATAATTACAGATAAACAATTTAATTAATTGAGGATTATTACTATCCGTCACAATTTAATACAGGTTTCATTCTTTTTTATCCAATAGTTCAGATTAGTTAGGATTTAGTTATACTACCCGGTAGATATGAGTAGTAGAATCCAAGATAAGTGAATTGTAATTGCCTATGTGGGGATCACATGCCCAAGTTAATATTTTCAACCTAGTTGAAAAATTCTATAATACCTCACAAAAAAATTATAAATATAAAGAAAAATATATTATTTTAACAAATCAATGATCAAATTAATTTATACTACACATATACTACCCTAGTAAAATGTACCAAAATTTAGAAAGCCTACCCTACAGCCACGGATCTCTGGTAGCTCCCCTTATCTTTTTGCACCATGTGCATACCACAGGAACAAGAAATACAACACGTGGTTTTTTCCCCTTCCATTTCCTTTATGTAAAGAGATCTATGGCTAGTATGATAGCATGTAACAACTCTATTTTGGTTGCATTCATTCATGCATTGTGCTCCCTTTTATTTATGGGCAGCGTCAGCTTTCCAGGCTGGGTGTGGTGCCCTCGACTCGATCGATGCACCCGAAAAAAAACCAAAAATAATGCAAGTTGCAGTGCACCTGCGCACCACCCATGGGCCCTAGCTGGGCCCCATGGGCCAGGCCAGTGTCTCTCCCTTGGACCCATCGATCGCTCCAAATCCAAGCAAAGCACAGTGCCTGAGTTAGACCATGCTTTTGCTCAATGATTAGGAGCACCAAATCCTAATCTTATCAGCTGATCTGCTTCATCAATGAGCTAGTGCTTTTTTTTAAAAAAAAAAGAAAGTCCGTAAATGAGCTGGTGCTAATTCATGGAACTTGAATATTCCACATATGAAACTTATTAGAGCATGTATAATAGTATAGACAAATGTTATCTATAGTATCTCTTCATATTATCTATAGACAGTACTAAAGACAGCTTCTACAATAGATTGTCTCTTTACATACCTCTATAGACAGCCCTTCATGTACAATGTATCTTGTTTCTCGTGTTACAGTCGACTACTGCAGAGAGACGATCCAATTATACACCCTCTCTCTACTCCACATCATCTTGTGTCATACGTGTTGAGACTTACAAACCGATGACGTCACGTTATATTTACATACTCTAACATTAAAACTGAAATTTATGGACGGTCGTTTACTCACTCGGGATCGGTGTATTGTATATTTATTCTCAGACATTGGGGCGGCATGAAACACGTTTGTACTCACAGGGACAGAACTGGAGGGGCATGGTTATTTTAACGGCGCATGCAAGCTCTTCAGGTACAGTGGGTGTGCAAAATAACAGAATGCAGGTGGGCAAACTCGAGTGCGTGCGATGCATGCGTCCTCGGGAATAGTGGTGCTTTGCGATCGAGCTAACTTGCCTGTGGAGTGTGTTGCTCCACCAGCATTTGTTGGATCGGATCTGTACTGCTATTTGATTCCAAAACGGGGGAAAGGTGTACCAGGTTAGCCAGCAATTAGGCAAATCTACAACAAAAAAACGGTGTACCAGATGAACCAGTTTCGCCAACTAATTAGGAAGAGGGTCCTTTAATTGTGCTTTGTAGTAATACTTTTTGGTTCAGCTTATCCCGTTCGATTCTTCTCCGAC
>PB.705.1
TGTTACTATTTCTGAATTAGATTTGTATTGATGCTTCATTTAATTAGCATTAGTACCTAATCCTGAACTCTAATTTGAGCTAATTATCATCTTTGTATTTCAGGAACATTGTTTTCCCTTTCAATCTATTTAACATTACAATGAATCTGTCATGCTTCACTTTGACACCCCAAAAGAAGTCGGTCTGTCGATCTTCGCTAGGCGCCCTAGATTGCGCAAGGTGGGGAGCCCATTCATGCGCTCCCGGATCACCATCACAAAGAATGATTGTGTGGCCTAATTTAGATTGCGTATGTGCAAAAAAGGGCAAGAGTTCCTTCAACATCTGGTAAATGACTCTCATGCACTTAAACCCACTTCAGGTCCACTCATAAGAATATACTAACTGTATATTATTTTATCTACATGAAAGAACTACTATTTGTACTTCTCCTTGAAAATCCCTTTCACACCTTATAGAAAAACACCAACCGACTCATGGAGCGCAAACTAGAAGAAAAACAATGGTACCATCTGATCAGGATATTCAGACTATTCCAACAAAGAGGTTCGCCCCCTCCATCACTTCTCTCACAGGTGCTGTCCACCCAAAAATTATACCCTTGTGCTCTAATACTTGCGCTTTATTTTATATACACAACATATGAATAGATTCTGTGCTAATTACTCCTGAAGACATGCTCTTCCATTGTAAAGATGCTCCACTGGTTAGACGCCCTATGTCTTTGTCACCACATCTCCGTTGCTGTAACACTTTCTTTCTTACACTGCAATTTTTCGAGCTCCCCCCTATTTTCATAGTGCCATTGCTTCTCAGTCACGTGCATTCCATGGTATCTTTCTCATGTGATACACACTATAGTAGTTCAGTCTACAACATAATTCCTAATAAACTCAACACACCAATCAGTGCGCACTCAAAGACTATCGATAACCAACACTATTTTCCCCCTCGCTAATTTTTTTTATCAACGTTACCCGCAAAATAGGAGACCTAGCTATCTATGACAGCGATAGATTTATGTTCTATTACATTAGTAATAAGCAAGGGGCCCCTTCATTATTCAAAAAAACATATAGTTTTATGTTCTCTTGATCTAACCCTGTAAATGATCATGCATAATCTCATGTCTGATCAGCTTCTCATGTCCTAAAAATGTCCCCAGCTACTTCGTATATTTTAGTACCTCTTGCCTACTTTTGATTTCTGCAGATTGCTATCATTTCAGTTGCTCCTCAATTATTTACTAACTGATTGTAAAGTCTTTACTCTTCGACGATATAAAAGATTGTCAAGTGCATTATTTCTCCTGACCATCACAAGTGTTGTTGTTTCCTATCCTTCTTTTTTTAACAGTGGATATTATTAGTTCCTGAAAGTGAGCTTAGGTTAATCTTCGACAGAAAAAGGTGGTTGGCTTACCACTCCAGAAAGACATTTATTTTTTCCCTAATTTTGTTGCTCTATTGCCTACGAATCCTCCATGTATTCTCTGTTTCATTTTTCTTTTCATCTCATACATCTTTTCTATATTCCCTATCAATGGGCTGTATTTTTCACTTATATTATATTGCTTGCCTTATGCAATCGAACTACAGTCCCTTTCAGTTTTGTTTACAGTCCATCGACGGTTCATTTTCCCTGCTTTTCTTATTTAGCATCGTCTATAGATTTCTTTTCTAGTCCCTTAATAGCTACTCCCTACAGTTTGTCAGACCTGTTGATTACTGTACCAACATATACCCTCTATCCATGTCAGTTTGCTGTACATTGTGCGCCTTCATTTCGATTGTGAAATTTCCTGATGCTCTTGCTTTATTCTTTTATCTGTCATGCTAGAAATCCTGTGTACATATGTTATCATTCCAGATAGTTATCTGTGTTTGGTATCATTAGTCCTATGCACTTATCATGCCATTTCCTATTATATTGGTACAGGACGCTCATCCTCAGACAACTATGCCCCTAGCGATATTGCAACCTATCCTTCCTACAGTTGCGCCCTGGTATTAAACTCTAATCCTGTCCTACATGATTTATTTTATTTGGTTGCTAAGTAACTTTCTGTACACATTTATATCGTAATCTACATATACTTATTTACTTTTAAAAAAAGATAGCATGCTTAGTTTTTTTACTTTTTTCCCCTATAGGTTCCAACGCTTACTAGGTGCAAATACATTTCGCGTTCCAAGCACTACCCTCAGGAGTCCACACAAACACCAACTGTACTGGCACTGTAAGCCATAACTCAAACATCATTCATATAGCTTCTGGCTGTGCAATTAAAAATGCCACTAATCCTACCTTCGTCAACTAAACAGCCAACAACAAAGAACAGTCCCTTCGGGTATTTTCTTTGATTCCAATGCATTTAGATCTATCAATAGCAACACCTTATTCTTAACAACGTTTTTTATCTATAAACCCATGTTTGTTTGCTGTTTTGTGCAGCACAAGAAACAACCCTCCATCACATCCTATTCGTAGAAACCTATTTCTTGATTATGTAGCTCTAGACTAGTCCAGAGACACATAGGTATACCTAAAAATCCTACATATCCGTTCTATATACAACTTACCTAAATTGCCACCATTTACACATTTCTAGAGAGCATCTGTTTTCGTACTGTTCTTAACTTACAAAATCATATGCCTACAACAACATCTGTATATGTTTATTTGCTACATCCTTTTAACATTGACATCAATGTCACTTTTATATTACGTTTACTCAATGTGTAGACCTGCTTGCATCTAACCACTATTGTACCACCTTCTACATTTCATGCATCAGACACACGAGACCAACGAGATCTCAAGCGAAAAATGAGCTGCTGTCACCTCTGTGTACACTTACTCTACATTCGTTAACATTATAACCTTTATATTACTTGAGACATAAAAATATCATTAGTTCTGCCCTCCTTGAAAATCTCTATGATGTCTCTCTATTTATAAACCCATCGCCAAGTAACCCACCCTGAAAAAGTTGTTTTCTCACCTGATAAAGCTCCACAGACTGTTCCATCTAAGAGGTTTGTTACCATTGTCACTTGGAGCATGCACTATATAAAAAAAAAACTTTATATTTAATTCTTTTTGTTTCATCACACGTAACGTTGAATCTTATCTGTTTAAACATATTTGTGTCGCCTCCTACCCACTCTACGACTGACCCACCTGGAAGAAAACACGTCCATCTACCAAAAAAATGTTGAGTGGTCAGATACTTTGCGCAACACAAAACCTCAGGTATAATACACTGCCGCTTCCCAACAGGAAAAAAATGCTTTATGATCTCTTCTAACTTACTGCTACTCTGTACAGTTTTTTTTTAAACCGTCTCCAACTGCCTCAGCGAACACACATTCCCCAGAAGCATCAGATTTCTTCTGTGTTAACGTTTAGCAGTTCTATGTATAGAATCTGTATAGTATGTCACTCCTTAGGCCTGTCATGTTCCTGCTTTCAAAGTCTATTTTGTAGTTGTTACTGATTTAGCCATAGTCATCGGCAGTATCGCCTAATTTGTATGCACAGTTTAGAGTCTTCCTTGAACTTTATGTAGTATGCTACAAATATCTGCCAAATTATGTTCTCCTAAAAAATCTGTTTGTTTAGATAAATGCATCAGAAATTAAACAGTCTCCAATCTTACATATCATCTAACATAGAACTTATTGTTTGCAAGCCAGCTTGAAACC
>PB.709.1
TTTTTTTTTTTTTTTTATTTCAAAAGGAAAAAAAACAAAAAAAAACAAGGCATAACCATGATAGTTCTCATATAGAACTATATTACAGAAGATGTGAATATGGTTCCAATGGTTGGACATTCACACAAAATCACCCTTCACCCGATACATGAAAGCATTTTTGGACTTATGTTAAAAAAAATAGAGGCAAGAAACTAATGAATAAACTACACAAAGTAGAAAGATGCCTAATAGATGTTTAAACTAGCCAAATCTCATATATTGTTTAGATTACTAACAAGGGCAGTGTCAGGAAATAGACAAAAGCTTAACTTTATTAGATCAAAAAAAACAAATGCTGGGCTTGGTGTACCCTTATAAATGTTTAAACAAAAATAATATTCTAGGCTAGACAAAAATATTGGATCAGTGAACCCCTTTAGAAACAAAAAATAAAAAGACAACTATTTTTTCTAAGCTAGACAAAATATACACTCTTGGTAAACCCTTGCAGACTAAAGAGTCAAAATACAAAAGTATGTACTCTTGTTGAACCCTTGCAAATTAAAGAAACAAAATAAACGCAAGTTGCATTAATATTGCACATAATGTGCCATTGCAATTTTATTTAAAATGGTGTGTAAGTTGAAATCTGATTGGTATTTTCATATATTACTTCCATATTAAGCAGCATCAACACATCCGAGTCACAATAGAAAAGAAAAGGAATGCAACATTCAATTAAAGATGAAAAAAAAAACTAAATTGTACTCAATATAAACCAAAATTGCACAATATCTAATACTAAAATTTTAATTATACCATTATGCAAGTTGTAATTTGTCTATATTTTCTTAGGGTATATCCATAGGTATGTTTCTTTAGATATTTTTGCAAAGAAACAAAATCTATAAAGAATTTTCATGAAAATTACTACACTACATAAAAATTGCACGCACTCAATAAAGAAATTGCACATAACCTAATATTGCAATAAATATAATATTGTGTAACTATTCAATTGAAGGTGTCGAGCATGATTATGCTAACAAAAACATCTATCTCAATTCACAAGAGAAAAGCTGACCTAGGAATGAGAGGATGACTCAAAATGAACCCGCACTTATGTGTAATTACGACCTAACAACACTAACTAACTATTGAACGCAACACAATGGGCAATTGGGGGGGGAGAAAGTAACAGGTGAGTTGGGAAGTGTCGATGGTTTAGTATTGATCTTATGAATGAATGATGTGGGCTCTCCTAGAGCGAAACCACATAGAAAAGGATACGGGAGTTTATACAGGTTCAAGCATTCTCCTAAGAGAATAATAACCATACTCCTGTGTTTGCTGTATTGATTGTGTTTACAACAAGAATGAGTCACTAAAGCTGGGGCTTAATCTTCGTGTCTCTCGCTTCTCATCTATCCCTTCCCCCTCTGTCCACAGACTTTACTCCTTATATAGTGCATGAAGGGGTGGCAGTTGTCTACGTCAAGAGGCACTTTGTCGTTTGATGCAATGCGCACGTTTTAAGGTAGTCATTGTCAGAGATGCATCCCTCTCGTGTCGCCTTGCGGTTATGTCAGACATAGAGGTTTAATACGTGTAGTTATCTCAAGAACAATGGCACATATTAACTATTGTGTGTATTAAATACATCGCACAAATGTCCCTAGTCGATTGTGCCCTCATGTCTATAGGCTTTATCGACCATATGGTGGTTGTAGTAAGACTTATGGCCATGAGATAATCGTAGTAGAACTTACAATTAATAGGTGGTCGTAGAAGAACTTACAACCATATAGGGTTATTGTAGTAGGACTTACAATCAACAGGTGGTCGTAGAAGAACTTACGACCATATAGGGTGATCGTAAAGCTTACGACCACAAGGTGTGTATGATCTCCCTCATTGTTAATATTGAGGGGTATCTTTGAAGCTTATATAAAATACATTATTATCTATAAACGTTATAGATAGATAACTTAATTAATTGAGGATTATTAGATCCTCGTCGGGAAGCAAAGCACAACGAGAGTCAAGATGAAAGTATGGAGCAAACGGTCGACAACTAGCTAAATTTGAGGAAAAGTGGATGATCTCTGCATAAATTATCTAAAATTACTTTAGTTGTTATCCAGCGTTTAGCCGTTCCcaagtc
>PB.720.3
ATACATAGACCAAGCAATCAAACATCTATCTCTACCGAAGGGCGAACCATACGCCATAATCTTCTCAAATCTCAAGTTGTTGTCAAGACATTACCAGTTACAAATGACTATGATATGATCATGTTGTCAAGACTTCATTTTCCTTGAAAAGTTTCACTGTGAACTTCCAAGTGCTAATCCGGGAGTATTGAAAATTGCACAAATTATAAGTAAACCATATTCTCTAACATATCAGAAGACCATGCACACCATGCAAGGTCATCTTTCCTTGCATGATCCATGGGTTCTCATCTCAGTTACACGGTACCTTGTTTACATAGTATTCTGTAGTCAGTTCTTTTATCTCTTAAGTAAGCTGTAGTTCTTTAACTTTTCGGGGGTTCCTTTGTAAAACGTGGAATGTTTGTGCTAAACTTTTGTATTATGATAGATGAATTCAGAGACATGGCCCATTAGAGCCTAAGTGCTTTTAAAAAAACTCTTAAAATAAGCTAGCTTAACTTAGTGGTTTACTCCATTAATTCGCCATAAATAGCGCTTAACCATTTTACCTCAAATAAAAACACCCGCATGTGCATAAAAAACAAAGTGAACAATAATAAACAATTTCAAATTTTTACAGTAATCTTGTACATGCTTAGCTAGTGCCTATTCTCATCTATAGTTAAGAACAAGGAGAAGTGCTTCTATGGTCCTCCAAACTAACAGGTTAAAGTCTGGGCTGCACACTATAGCACCTAACATATAGTATGCATAGTTGCATTAAGATTTGTGTACTTAATGTAACTATGCACAGTAGCACCTAACATATAGAATGTACTTAGACCTATGGAAAAACTGAGTCAGTGAAAATTGTTCTCAATAATCCATTTCGTTAGTCTTAATACCTTGCAGCTTGCATTGATAAACATTAGGTAGTCAACAGTCATGGAAGACATTATCAGAATTTGTTATTATATTCCTAATGTGGTATTCTAGAGGATATCATTGTGAAGATCATATTTCTTAATTTATGATATGACACAAGCTTTTTGTAACTTGTCTTTTCTGTTCTGCACCAACTACCATGTGTTACATGCACCTGTTGTGATACTTGACAGGGAAATGCGAAAAATGCCACTGCAAATTAGTCATGCTATCATTTAAAAGGCCGAGTCAATCTTTATATATAGCGGAACCAGATATTATGCTTAATCTTTATATATAGCGGAACCAGATATTATGCTTGTCTTTAATGATGCTACCTAAATTATAAAGGAAGCTAAACCCATAGATCTTATTGAGTATAGTTTCCCCTTTCGTATTTCAGGAAATGTCTCCCTCTCCAGCTGGAAACATTGTATACATGACACAAAGCTGAGCACTTTAAATTATCCTACCTAAAGGCTTGTTTATACCGCCTCGAGTTTAGGCTTATCAAGAAAATAAGGTCAACTAGCTAAAAGGTGGCTTGTTTTTTAGCTTAACTATAATTTACGTCGCATTTCCACAGAAGCTAAGCATAGTGGGGTGGCTTATGAGGTTTCTAAATTTGAATATGCTTATGAATTCAGTTTACCAAAAAAAACTTCCAGTACTTATGCCCAGTAACCATACGCCCAGTAATCATACTCGTAGGATAAGCCTAATTAAGCCAATCATGCTCTTAGCCTCTTAGGCCATTTGGACAAAGCTTGAATGAGTGTGCAATTGTCTTCATATCTGTTACGTCGCTTATGATGCCTAAATTCAGACCTTTCCAGAAAAGTTGTCACTACTCATTGGCAATTTTTAGCTATCATTGTCCAAGAACTATCATGGATTGCCATGGTTTCTTTTACTTGTAAGATAAGCTGATTTATAACCTTAACATTGTATACTTGCTAGAATTAGAATCTGTTGTCTTAAAGGTCTTTCAAAGCTGTGGTTTACCACATTCGTCTGGACTCCCAGAATATATTTACACAAATAGATAAACGCATAGCTGTTGTGAAGCATATCTTGGCATTATGCCCAACATGGATGTGATAGGTGAATGAACCTGGAGTTTTAAAGAGGATAATTTTACTCGCCAATATAAGTTGCTATCTATACTGCTATTGTGTTAACCTTAGGAAAAGTGCCTCCATGCTCTTCTATCAAGATAACTGGAATGACCAAAAGATTGTTCTGCTAAAACAGTTTGGTCCACACTATCCTGTTCTGGTTAAAAGTAAAAGTCATAGACTGAAGTATCATAGCTCAGCCCAAAGATCAAAGAACCGTTACCGGGCAAAATCCCGTTCGGAGCCCGGTAACGGTTACCGGCCAGTAACCGGAAATCCGGTGAAAAACCGGAGAAAACTCGCAAACCGAATTTTGAACCCTGGTTTCTGGAAACCGGTAACTGAAAAAACCGACCGGAATTTTGAATTAGAAAGTGTTTAATGAAGTGCATATTTAGCTCATACAATACGTAATCTTATATATTTAGCTCATTTGAAGTGCAAACCGGCTAAAAACAATAATTCAAGCATATTTAGCTCATACAATACGTAATCTAGCACAAAATAGGTCTAAACCAACATAGGAAGTGATAAGAGAAGTTAAAAATTCAAATGTTTCGGCCGGTTACTGTTCACCCTGTCGGCAACGGGGAATCCGGTTACCGCGGTTACTGGCCGGGATTTTTTTCCCTGGCTCAGCCTCTGTCGGCCTGTCAGCATTGCAAACTATTTGAGTGACAGATCTAAAAATACACGGTACAATGTATGTTTTCCCATTGTTGATGATAATAGGTGCAGTCTTGGCCTTTTGCCCTTTTCATTACATCAATTGAAAAATTGTGCACAATACCTTTTGAGGTTATATAAGTAGCATCCTCTTTTATCTGGTGGAATTCATCATTGTTGTCAATTGCAGGAAGTGAAGACAACAAATCATTGCAACCTATTATTCCTGTGAGCTCATTCATAGCTTGAAGCTTCGATAAGTGCATTGAGGATGATTCCCTGCGCTCTCAGAAATGGATCATCATTCGCACATCTACTGTGGTCATCAAAGAACCTCAGCATCGTTACTCAGATGATCTTGTGCTTTTTTTTTCTGCCTGTTATTCTATTCGTTTTGAGGTGAGAATTTCGGGAGCAAGACTAGCTGAAGTGCCCTTGTAATCCTTTCCATTCTAGACTTTGTCGATGGATGCATGCCCCGCCCTGCGTCGGCACTTTTGACATTGTGGGATCAGTTATCCCTGTCATTTTTCTTGTTCTCGGTTGTGTTGTGAGAGAAGTAGAGAACTCATTGATCCAGTCTATCAGATGAACTAAATCTGTGGTGTCTGTTACTACCTCGTGTGCTGAATGCAGTGCTCAACTGAGATGTAAATTTAATTCATTTGCAGTGATTTGT
>PB.724.2
ATTGACTATAAAATCCAATTATTATTACTATTTGTTAGTTCCGCGCCGTGCCATGGACCGCGCCCTCGACCCCAACTACGACCCCGACGACTCCAACTCCACCGCCAACGCCGGCGCGCCAGCCAACGAGCCGCTCCTCGCCGACCTCTCCACGGCCTCCGCCGCCGCGCCCACCAAGGCCATCTGAGTTCTTCTGATCTGTTGATGATGCCTCTCAGCCTCAATGCAGCTGTAGGTTTTCTTTCTTCCTTGCTCTAGTCATGTTTGCTTCTCTCTGTCACTCTGTGTTCCTGTCTGCCTGTGTGTGCTTTGTTCTTGTTGTTTTGGTTAAGGAATGACACGAACCGCTTCCTATATAAGCTGCTGGGAAATGATATAAGATATGGTGATGGTGATCTATATTTATGATTTTGATCGAGACATCATATTCCTATGCAAATGCAGCAAGTGAGATTGTGATCTACAATTCTGAATTGATGAGATTCTATTTTCCTATGGAAGAAGGGTATGCATTACAATGTACATGTCAGAGTAATTTTGGGGTCAAAATTGGGTGGTCAGGTTAGGAGACGAGAGATATTTACAGATTGGTGCTGTACGCCGCTACTCCAACGGTGTTTCGTAGCCATCTTCCGCCACATCTTCGTCCATGGTGGTGTCGTTCTCGTCAGCCGGGGTGTCAGAATCGGTCTCCATTCGCTCTTGCTCTTCATCTGGGGCGTCATCCACGCTGCCATACACCTGAGAACTCACCACATGCCCTTGCAAGTCCTTGTGCTTCAGATTGCCCATCCAGAAACTGTCCTCAGTAGAGCAGTTGTGTAGGAGAAACCCCATTATCTAGAACGAGATGGTTGATATACTGCACTTTCTTGAGGTGAATATCTAATCTCGACATTTAACTTAGGATTCAGAATTGCCCATCCAGAAACTGTCCTCAGTAGAGCAGTTGTGTAGGAGCGCCTTCACTTGGAACAAGAACCGCTCCATGAATCTCTTCGCGGCAGGTATCTTGCTCGTGATCATTGTTCGCCTGTAAACCTATGCAAGATCAAAATACTGTTCTGAGCATGGAGAACAAAATTTCATGATATGAACATTATGTATATGATCATTAGTTGTACGTTAGCCTGTGAACATATGGTTTGGATTATTCTTGTTGCTTTCTGAAGTTCTTTTATCTGTATCAGTGTAAGTCATCAGTAACAGTAAGTAGCAACTGTAATTTGTCGGAATAGGAGGCAACTACTGAGTGATGCAAATAGAACTAAATAAGAAAAATTGACAGCTATTTACCATTTGAATTATAATATCATTATGTTGCC
>PB.759.6
AAGGTTGTCGGAAGCAGCATACTGAAGATATTGACTAGCTAGCGGTGGATCTAGCATTGGGGACACTGATGGATGGGCCTGATCACTTTACGTCTTTACCTCATGTTGCTGACCTGCAGATCGTCCTTCCCAGCACAAAATGTTGACTATACCATAGCAACGGTGAAAGTATACAAGTTCTCTAAAGGGCAGTGATGGCAGTGTAGGTGAATGAACCTTAGTTTATAGGCGGTGTGTACAAGGCAGTGCACACGACTCGTTCCTACTGAGTTATAGGGTTGCTTTTTCGATCCAACCTAGTAACCCACCAGGAGAGTAGTTTAGACGGGCTGAATTAACATGAGGTATGTTAGACCAGATCATGTAAGATACGAGCAGAGCCAGAGATGAATTGAGTTATTGGTTAGTCAGTCTCAAGCTCTTGGCCCTGATCTATTATCTAAAGCAATCCACCATCCATCCAGTTGGCATTCTTAAAGTAAAACAAATTAAAAAATCCAAAGGCAAAAATATCTGTACAGTCTATACTTTTGAGAAAAGAAGCTTTTATGCATCTCTACTTCCAAAAGCGAGTCTTTAAGTCCTTGTGCTTTAAGAAAAAGAAGCATAGATGATCCCTTTACTTTCAATAGCATGATCCTAGCCCCGGTACTTAAGAAAAATAACTTAGCTCCCTCCATTTGACATGGCATTATTTATTTATCTTCAATTATGAGTGAATCAGTCAAGGTGGAAAGGCTGAACTAATAAACTAATTTTATAACTCATCTCTCCCATTAAATTTGTCCTCTGCATATGGTTTTGCATTTGATTGGAACAATTCTAGCTGCCTCACAATTGTCTGGAGCTTCATCTTGTCATCAATTTACTCATTTATGTATTTTTTTGAAAAAATCATTTGTCTCTGGCCTCTTGATTACATAAATCAATGCACCTTTGCTTGTAGTCCATTGTTCTTTCGGTTGGTTAAGTTTTAACTTTGAAATGGATAATATCTCTTTCATGCAATTGCTAATAGCACCACTATACTATGACAGTGTTTTGTTGTTATTATTGGTTAATATGTGATGAGCTGGTTTGACTGAAAGATAAAGGGTGTAGGAACTTCGTGACAGAAATATAAGAATTCAAATGAACAACTTTTTGGATTATGGTGAAATTTATAGCAGAAATAATTAAGCAATTTTAAGACCCTTTTGTGGCATTGTGCCTCAATATTTTATCATGTATGTATGGTAGTGTACCTTCATCCCTGTATCCTACATTGGAGTTTTGTATTCAGAGAGCTGTAGGTACACAACATTTGTCGTATTGGATAGCAGACGTATCAAAAACCCTCCTAGTCCCTATTTGTGGTCTCATGGTATTGAGAGATGAATTAGCAGCTCATTCTCAACTTCTTTCAGGATGATAATGGTGGTGTTCCACTTCACTGGGAAGCTGATGCTGATCAGGGTTATTTTGTATTTTCTGATGATGTTGGAATTTTTAAGAGAACTCAGAGCTTTGAGCATCCTCTGGATTAGGTGAAAAACCAATCCGGCCAGCTTATTGGGCAAGCGAGATCCATCATCCATGTGGTGCTACCTGCAAGGCTAATGCAGAGTGCTTGGCAGCACCTAGACGGTTTGGAGGAAGTTTGTGCGTGGTCTCTTCAAGAAGATTGTAAAGAGGCCTAGCATCGATTGCGATTGGTTCGGTACTCACCATCTTCGGAGTGGAGGAAGAACAACTTTAGTGAAATTGAGATTCTTTAGGCTCAATACGTGGAGTCGGTCCAATTTGTTTGGGCTTACCGCAATGTGGATTAGTGAAGACCGATAAGTTTTCGATACCACGGAAAAACATCGATTGtctt
>PB.810.1
AGCAGAGAAACAATACTTTTCGAAATTCCTACAAAATTATGTGCCAATTATGCGTTTGAAACATGCTGGTGTATTGTTCATGGTGGGAAAATTCTAGTGTTCCAACCTTTTATGGACAAAACAAGATGTGTACCCTTTTTTATTGTTTTCATAAAATAAAGTTTTATGCTGTCCATTTTTGTACATTTCTTCGTTTGCAGTACCTAGACTCAAATTGATATGCATGGCCATACAAGATCTGGAATAATCTACCTCTTCAGCTCATAACTCACATGTTATTTATCTTTCATGTCGTGTAGAGTGATAGTTGTATGTACTACCTAGCAGTGTGTGCACGGCACACGCCGCGCAAGGCAAAGACGAACATAGTGAACTTAACAGAAGCGATTGGCATCTGGACATTCGATGGACTCAATTAGAGTCAACGGCGCGGTTTCAACGCAGAAGATTTACTGTGTATAGCATTATTAAAGTGATCGGTGTTCTATCTAAGAATCAAATGTTCGGTAGCTACGATATTTTGTTGTTACCGCGCAGTAGCTACCGGTAATATATAGTAAATATCATCAAATCAAGTGGACAGAGACATCAGCACCGCTGCAGTGCTGCACATGTATAAGGATTAAGGACGAATCACATTTTTCAGCCTCGGGAATAGCATAAGTGATCATATCTTATAAGATGAGCTCTATTACGGGTACGGATTGTTGTATCTAATTGCTCCATATTAATTAGAATTTAGTTATACTATATCTGTTAGTATGAGTAGTAGAATCTTGAATGGGTAGAATTGTAATTTGCCCATGTGGAGATCACATGACACGAGTAATATTTTCAACTAGTTAGAAAATCCATAATACCCTTACAAAAAAACTATAAAATACAAAGAAAAGTCTATTGCGTTCTAAAAAAAAGTCAATTATATTTTTAACAAATTAATGATCATACTTAATTATACTACCACTGTATGCTACTGGTAAAACATACCATAAAATTTCTCAATAAGATACGCCGAGAGAAACAATACAAGTCGCACAGCCTATTAGTAAGTATGCTAGAGCCTGTAGCTAGATTGGAACTAAAAGACACTCGGTGGCTGCTCTGCGCGAGGTAGATTGCACATTTGTCCAAAACACCACATGGAGATGAGACGATTAAGCTCCAGCGCCGCCACTCCTTGAACTGTATTAATGATGCATCACAGAGAATATGCAGCACCGATCTGGCACGTAACCATAGCATTATTTCTCTGCTATACAGAGCACTTCAACACTATATTTTTGTACATAGAGAGTACATACCGTGAATCATGAATGCAAGAACGGTTACAGTACGATTCGGCGAGATGATGCTTACATTTGCAGGCAGGAAGTCTGTAGCAAGGAGCCTCCGCGCCCACACTGAGCGTGAGCAGTACATGCCAAACAGAGGACACGAAACTACACAATGCAAAGAGAACGTATTTCAACATGTAGTGTGCATGTAAATGGGGTACACCCGCATGCTTTGTCTATTTCGTATGAAACTCATTGTCCTACAGGCTACAGGTGCTGGCCCCGCCCTGCTTAATTTGTGGCGAAGCTCCACCGCTACGCGAGGGAGAAAAAAAACTGAAAGAAATAAACCTAGGGCGTGATACATAGATTTTCCAGTACCCCAGGCAGAAGAACCTAAAGAAATTCCTCTGTGAGTATATGATAAAAAATTATCTTTTAGGGGCCGACTACGCTACAGTCGTCTAAATTTTTTAAAACTCAGTCATTTTCTTCGGTACGTTGGATCACCATCCAATTTTTATTTTTTATGTTGAAAAATTCTAAACTAGACAAAAGTAAATCTAGGTGAACCC
>PB.843.1
TCACTACTACAATTACTTAGCCACCACCAACCGTTGCCAATTTACGCTTTATAAAACGTTGCAACACAAATCTATTGATCCTTTCTCAAAGGAAAAGATGATCAAGGACAATTTCCAACACACCGAAAAACGTTGTTCCTCACAGTGAGCACGAGACCAAAAGAAATAACCTGGTAATAATGATCTTGGAAACCGAAAGTTGAGTTCACAGTTGAGGACACACATCCCTCAAAAGAGAATAGCGAATAACAACCAATAGGAAAAGGACATTGCGATTGAAACTCGACAACTCTTGTGCGGACAGAGCAGAAAGTTTAGGCACGATTTAAATAACCATAAGTTATAAAACTTGACTCAAATTCTCAAATACTCCTACTGCACATTAGTGCCAAGAATCATCAAACTTTATTACCCCATTTTAAAGCTTTCCAAGAGAAACACAAGCCATAAGGTTGAAACAAATTTATTTAAATCCAGACAGCACCCCACAAGGGTCATGGGCCATGGGCCGAAGGCCCAAGTTCTTTTTCCCTCCTTAAATTCTGGAATTCTACTAAATAATTCTATTAATTTTGTCTCTAAATCATTTAATTCTCTATTGTCTAAACGGAATATTACACAAGTATCATCTAACTCAACTCTATACATGTCAAAATGGCAAGTAGCATTGTGTTGATCCCTATGAAGGATAGGAATGCTCTTTGAAGGTCAATAGTAGTATCAAAACACTGAGTTTTGGCTAAAATAACACTGTTGGAGTGCGAAATAACAAATCTAGCATCCCCTCCATGTGCATCAAAGGCAAAAATAGCACATTATCTATGCCCAGAGGATCAGATTTACCGTGCGGGTGACACATGGCCTCGTCTGGCCCCCAAGGGCACAGATTCCCCTCGTTCGTCTCCCAGGGGTGTGGAAATGCTTCGTTCGGCCCCCACGGGCGAGGATTCCCCCTCCTCCTGAAAAGGCTGAGAGTTGTAGGAATTTCTAAATATATAAAATGACTCTAAAAATTATGAAATTTTTTGTGAAGGCTCTTGACATAGTTTACTTGCTTGAATAAATTTTCTAGAATCTTATCTATTCTGAAGTTTTCTCAAAAATTCCTTTAGAGCTACACTATGTCGGGAGCCTTCCCAAAAATTGTCATAATTTTTGCAACTCATTTGCTATATTTAGAAATTTGTACAACTCTCAGCCTTTTCTAGAGGGGAGGGGGGATCTGCACCCCTGTGGGTCGGATGAAGTATTTCCACACCCTTGGGGCTGAACGAGGCATTTTCGCACCCCGTGCCCCTGGGGGCCAGACGAGGGGAATCCGTGCCCCTGGGGCCAGACGAGGCCATGTATCGCCCGCATAGCAAATTCGTTCCTCTGGGTCATGGACAATATGCCATTTTTTCCTTTCATGCTGGTGTGCTAGATTTGTTATTTCGCATATCAACAACGCTATTTTAGTCAAAAACACCCTAAAGTTCCCCTTGTACCAAATACCAGTTACCAAGTATCATCTGGCTCAACCCTACGAATGTGAAAATGTCAGGTAGCGTTGTGTTGAATGTTGATCCCTACGAAGTATAGGAATGTCTTTAAATGTTTTCAACGGTATCAAATGATGCAATTTTGTTCGTCATAAAAAAGAAGAAGAAGAAGCAATTTTGTAGTCCATGAGTAGGGTTCTTTCTCCAACATTAATCTTACCTAACTTCAGATGAATAAGAATGGGAGTTTTAATCTTTTATGATATCTTAAATTATCATACTTTCGTATTCTAAGAAATCTGTATGCATAGGGAAAGCAATTTGCAGTACCAAGGTCCAAAACATTATGAGCCTCTTTGGATATTCTAACGAATATTTTTTGAATACTCCGGTCCCTTTGTCTCTAAATATAGGTCGCTATGGGATCCGTGCGGCCATCTTTTCTAAAATTTGACTATTAATATATGTCATTTGATTTGTCTTGCATAGTAATTTCATAACACATTTTTATTTTATTTTATGCTATTATGATAAAAAAAAACCATAATCAAAATCTTGCCTTAAAGACCGTGGAAAGTCAGAAACAACAAATATTTCTGGACAGAGGGAATACCTTTTCGTTGGTCTGGTATGTAGCGAAGCCAAAGGTCTATAGTGAAAAACAACACAAAAGTATATGCTACACAAAATCGTCACAAGATGATTGTGCCACAAGATGTCTTTTCCACAAAGAAACAAAATCATACTCACTGAGCTGAAATGCAGCAAAACAACAAGAGTCACAAGCAAGTTGCAGTTTGAATTGCAG
>PB.894.11
aTAATGGTTCAATATGTGTAGTAGAGATTGTCTCGATGTGTCGTGCTTTTCAACTAGGACCAAGCCATTTTTTTTGTCGATGGATCAAATACATAGAGCTAGATGATTTGTCTGCTATGCAAACTCTTGAATAACAAGCGAACATGTAACCTTAGAAGAATGGGGGCTACATCTAACACGGGAAAACCTGTCAAGGAATATTCTTTTCCACTGTATGACACGAAAGGCTGTAAGTTCCGAACAGGGCCAGCGTGGCAACGTGAATGGAGAAAAAAAAGGAGAGCCTCAGCTTGTAATTAATTAAAAAACAAGTATTTGCGCTGTTTAAGTACATCAAGACAAAGGGGGTCACAAGAAAGCAAAATACAGTTTGGAGGATCTGCATCATTTCCTGCTATTTGAGCTTTTTGCTGAAGTCAGGGAGATCAATGACCTGGATCCTTGAAATGCCTTCTGCCTCCTCCCTCTCTTTCTGCGTGTTGTATCCCCAATTCACTGTCCCAAATGCCATCCAGAAATATCAGCTAATCAAAAAAGTAATATGACAACTAATCAACATAGGGGTTGGATAACTAGACACGACTTACCCAGGTAGAGGTTCCATTGGTCCAGTGCTGGCTCTTGATGACATTCTTCAACGTTGCAAGGCGGTCCTCAACAAAACTGGGTTAAGATGCAACAGAAAGAAAATGACTTGTTATGTCTGCGTTTTAGTTTAATACTTAACAGTTCAGATTTTATCCAAAAAAATGGAACACCTCAGGAAACAGTCATTTTTTACTTGAGTTTTATGGTAATAATATGATCACTGCATGGTGTAACTTGAAGCTTAAAAAAATCAGATGAGCATACTCACAATCTTTGTAAAGAACCGAAAACAAGAGCTAGTAAGTGATTGTCATCTGATAAATGTAAATATTTCTTTCATTTGATTGCCATGCTTAATGCAAAGATAGTTCATCAATTTAAGCTGCAAAAACAAACAGAAAACAATTTTTTTTTCTGGCCAACTCCAAAAAGTAAATTATGTCCCACCTAATTGACGAGGGAGGCATTAAGCTATACATTGTTGGTCAGAACAAGTTCAAGGTATTAAAATTTAAGCAGGCAAACAATAGGAACTTACTGAAGTCTCAAGCCTTGATGCTGCGGCATTTGCTGCAGTTGCTGGAGAACTTTTACCTTCGGACTGAAGCATTAGTAAGAGTAACTCACAGATTCAGTAATATATTCCTTAATAGGAGAAGAGGAGAAAATAAGTACCACACTAACCCAGTGCCAAGGCCATATATCCTCTCGGAGGGAAATTCTATTCCAGCCAATTCTTTCAATAGTGCTTCAGTAAATCTGCCCTGAGAAGACAACCAAAAGTTGATTAGTAGAGTATCAGCATTCTGCGCTGCCTACACAGAACAGAAAACCATGAGAATAAATATGAAATGTGTGAACACTGGAACCGTCCTCCGATCTAGCATCATTTTAGTACAAAATGCTCTGTTGTTCATTAACATGTATTTCGAAAAAGAAATTGTAACCATGACACAGAAGACCAAAAGAAAGTAAATAAAGTTGAGGGTAAATGTAGGATAAACTAGTGAGATACCTGTTTTGTAGTGACGATGTAAACTTCTGAGCTTGAAAATTTTAATGCATCAGCTGTTCCGGGGTAAAACCTGCAGTTCCGTAGAATTGTCAATAATCAGCTGCTTTGTTCAATATGTTTAATGAACATGAGACACAGTCATTCAAATAAACATCTGAATAATTTCATAAAAACGATTGAACAGCTTCAGTGTCACTGCATCACTTATACTTTTCGGAGATGTATTAGTGGTAATAAGAAAGGAGACAGTGGCAAAATTGTGGATATACCACTCCTAAAGCGTATAAAATTCAGATGGCTCAAGTATTACTTGTACATAGAGAACTTGATTTGAGTTGCTTTGTAATACATAAACAAGCAATTGTACACACCAAAGCACACATGTGCGCAGGCACATACAACTGGAGCTAGGGGCTGCAGATATGGAGCCATAATTGAGATCATCAATCAATTTTCTTTTGAAGTGTATATTTGATACTCTATATTATTCTTCCCAAAAGGCTGTACCATACAGAGTTAATACGAAATAGAAAGTTATTTAGTTATTTCCACTTGGATACCATGATACTTCTGCTGGTACTTTCTTAAACCATCTTTGCATGGCACACACTTCATAAGGGAACTATGATAAAAATTGTATCATACATAATGGATCCATGTGGTTATGGCCTGACAGTGTTTTCCAAAAGTTTTGAATGTTCCTCTCGACTCAGGACAGAACCCTAACAGATCTAGAGATAACTGGTTCTCCCAGTAGAGCATACCTTCCAAGTTCAAACACTATTCGAAAGTGTTTGGTTAAATTCATCTTAGTTTATCTGAAACTGTATGTCTGTATCGGTTATACCGAAAAGAAAACAAACACTAATTATTCCATGGATCAGGTGAAACAAACACTAATTATTCCATGGATCAATCACCTGTTAGCGCCTATCCAGCCTGACAAATCATTTTCAATCCAGTCATCCCGTATGCGACCAAAGAGATCAACTAGAGATTCTCTATCTTCATTCCATTCAGACATAATGGTGGGCTTCAGTTTTAACCAGTTCTCCAGTACTTCTTGTATGCTAAGCCCATCTGCAACCTTGCACATATAACCTTGATATAAATATTTGATCAAGCTAGAATCTAATGCCTATTGCAGCACCACAAAAACATTAGCATCATTTCATCCAGTCCTGATATATTGTCAATCCTCTACGAATGAAGTATTAAGGAACATACTGATGATTTCCGAGCAGAGGGTATCCGGATCTCAACAAGCAACCTAACAAGCAACAGATTCTCATATCCTGTTTCCACCACTGGACGAAGCTGTAACGGTGGAAAACAGTCTAAATTAGAATCGAATTATGTTCAATAAAATTTGTTAGGTGTTAGATATGTCTATTTGTATAGGGTCTCTTTGCATATTTACCTACACATATAACTTGTATATTTGGCTTTTGGCCCATTGGAATAGATCAAGGGTTCATTCCAACAAAATTATGAAGAGGAATCTTATGGATATGAAGCTATGTCTTACGATGATGAGCAACACATATATTATATAGAACTAAATTTGTGGGTGGAAAAAAGCCACTAATTTTTGGGTTTCCCCTATTTTTTTATTTGATCACAGATATTTTTATATGTAACATGCTGATTACTTAGGTATTCCATATTTGAGACGTGTGGACCAGAGAAGTTACCACCAATACAGATCCCTGTATAGGAGGTGACTTGGTGTACTGGATGTTTTATTACAAGACTCCAAGTGCTCCAAAGGGAGTGCTTTTCACTGTGTTTGCTTGGTTAAGAACTTAAAGCTAATTGTTTACTATTAACTAGAAGTATTACACTGTCACAGATATTGAAAAGCAAGCAATAATTGACTTGAGGGTTCAGTAGTTCGGGGCAGTACCTTGAAAGACAGAACAAAGTTAACTACATCCCTTCCATTTCGTAAAATTAGTACAAGAGGATAGATCCCGTAGTTGTTCATTCAAATGCACTTTGTTCCAATTCTGGTGGGTATTACGCAACATTAATATGTCATACTATCTGTAGTCTAATTTCTTTCAGATTTCTTGTTCTTTTGTTATGTTATAATCTGCTAAAGTTAGAAAATGACTTTGTTTAGTTCTCCTGTTGTTTTGACACGTTTTATCCTGCAAAGTGAGCAAATCATTCAAATGTCAAATTACTTGAGCACTAACACCACATCGAAACTATTACCAGCCCAACTGTTTTGTTTTCCCTTTTCCCCACATCAAGCTCACTTACACAAACAACCTGACTGGCAAACAAAATGCTGGTATATGCTGATTAGTAGCTACAGCCATGTCAAGAAACTAACTGCACGGCCGGCATATCCATCGGGGCATAAATTGCAAGAATCAAGTGTGGCTGTATGGGAACCAAGGTGGCTTACGGTGTACATTTGCTCCACGATCCACTCCTCCATGGCGGCGTCAACCTGCTCAAACACCCACGGCCACCTCACCTTCCCTGCCTGCCATGCCAAACCAAACCAAATCGCCCACAAACACAGTTACATCTTAAt
>PB.905.1
GGGGGCGGTTAAGAGAAAAAGGAGAGCCTTTTGTGATGGCCTCCTGGAGACTGAAAAAAAAAATGCCATGGTGACGGCGCCCCCAAAATTGATGCCACTGTAGCGCTGCTTCTGAGGTGGCTTGTTCTTGCCGCTGGAAAATGAGAGGCTGCTGAGAGAAAAATAGCAGTGCTTGTGACAGCCTGCCCCCCATCGCTAAAACCGAAGAAAAAGAAGCCTGCGGCCCTTCTTGCTTCAATCTGTAGTTTTGGTCGATTTGCTTTTTGGTGTGGCTGTCATCTGTTTGCTCATTTTTTATTTTTCCTTTTTGATTGCTGATTGAAGAGTAGCTGGCGGCGGCCCCTGGTTCTACCAAAAAAAATGAGCAGCGGCTTGTCCCATTGATTTGGGGTTTCTTAGCCTGTACTGCTAGATTTCTTCAGATTTAGAATCACTGGGTAGCGACCGTAGTATGGTGGTTTGATTTCTTTTTTTTCGGCTGTCTTTTTGTTGCGGGCCTATCTGGGCAGCGGCCGGTCTCAAGCTGTGATTCGGATGACAAAGAACCGAAGATGGTAGCAGCGCCTGTGTTTGTAAAAAAAAAAAAACAGTAGAGCTCCTTGTGGCGGCGCCCGTTGAATCCAACGACTTGCAGTTTTTATCAGCTTTGTTATTCTTCTTGGATGATTTGCTCGGCTTGAAAAAATAGGTAGCGACTGAGTTCTTGGCCTTTTATTGTCATCCGGTTCCTGTTGTGATTTAGTCTAGCCAGCAGCTTGTTCTTGCCCAGTGAGTTGTCTCAAGAATCCAATATCTTGAATATCAGTGCGCCTGGAGAGCTAAATTGCAAAATTCGGTTCTTGATACTTGCTGCTCGGTTTTGAATGCCATTTGATTGCTGTTGGTTTAATTTATTCCTTGGCTGCTTTGTTTATGTGCTTGGTTTCGTGCTGCCCTGCAGCTCCTCCCGGATAAATCGGTGGCGACCGGTTCCTTTTGAGAATTAGCAAAGGCCGGCAGCTGTAGATTTCTTCTCTATTTGATTTGATGTTGGATCAGGTTTTTTTGTTGACTGGTGGCGGTGCGCCCGTATGAGTCCTTCCGAAAATTGGTGCTGCGCCTGTTGAATCCCCGGCGAAATCAAGAGCCTGGCGGCGGCCTGAGAACCCACAGAAACCAGTGCTTGCGGCGGATTTTCTTGTCCAGTCGCTGTAGTTGATCACTTTACTTCTTGTGCGGGTGAAGGAAGTTTTTGTCCTCGGCGGCTGTAGCTTTTCTGTGAGTTGATCCAAGTTTTGGCTGCCTGCTGGTTGCTATTCTTAGTTTAGTTTATTACTTGGCTGCAGTGTGTGCATGCTTGTGCCAACCGGATTGAATCGATGGGAGTCGTGCACGGCTTGATTTTAGCTGCAGTTTTGAGCATGCCGTTGTGAGATGTTTTTGGTCTCTTGTGTCGGGGTTTGATCGGATTCAACACAGGTCATCCGCTGTGCCTGTATACAGATCTTCATAGCTTTTATAGCTATTGGAGTGAAAGTAGTGTTGAGTTCGATCGAGGTGAAAAATAGAGAAAGCGTCTATTCACC
>PB.982.1
ATCTGTCTATGAATTAGTCTTTTTGATATACCTACAGGACTTACACAAATTCCTTGAGTTGAGCTTACATATTGCAGCAAGTTTATAGAGGAGTTGGGCTCTGATGCAGCTCGTCCACCCTGTGCCGGAAAAATGAGAAAAAGCCGGTATGCTCCAGAAATAATTGGATTTAGAAGGTTGGAATGTAGTAAGTCTGTTGGCTTAATTTCTTCATTCGCTGTTAGTGCCTATGAGCTGGAGCCTGGAAGTTATTTCCTTTGTTCTGTTAATTCGCTGCTTTAGCAAGACTTTTCCTGTTGTTCCTAATGTATGCGGTTCATATAAAAGAAGTTGAACTCAAATAATTACCTCTTGGTTTCATTTTTTTTATTCTATAAAAGTATAAAACAACATCTTGATTGCTATCATCTTTTTTCATATGTATTCTGCAATAGTTGCACTTAATGGTTTCCTGAGTATACTGCAGTTGAAGGGTACAAGAGCAAGCTGTCCAACTAGTTGAATTAGCTCAAATCAGATATCCCGTTCGTTCCCTTCGCTACCGAAGGCTGTTCTCCGATCGGTGCTCGTTTCGTCGGTGGTTTGCCGATTACCGCTGCGTGTGCTGCTGCGTAGTACGTACATGCCCGGCCGCCGCCGTCGTCACTATACCTCGGTCATCTGTTTGCCCCGGTGTTCCAGTGTCCGCGCTGTTTATTTCTGGGGAAACTGCAGCTTCGTCCTGTGCTTCCTACGTGCACCCGGCCTCTTGTTCCACTACGGTTCAGCCCGGTCGTGCTGTGTCCCTGATCCCGCGCCGGCCCTTCGCTATCCAAGGTTGTGTGCTTGCCCTTTGCGCCGGTCTGTATTGTGGAGCTAGCCTTTGCATCAGTCTGTATTTCGAGAGTGCTTTACATTCTTCAGAATTTTTAACGTGTCATGAGTCTAGCCTGCTCTGTGGCTGAATAGCAAGGCGATGTAGTAAGCTATTGCTGCTATCTCATACCAAAGTAGACTTCTGGAGTTGTTCCCTACTGCATGTAGCTACAATAAGATTGATGATTGTTATGACCACAATGCTACAATGGCTTCTCACATCAGTTTATGTTATTCTACATCCACACTTCTAGAGATTAGTGTTTTGCAAGTGATTCCACAAGAATGAAAGTTCTTTCAGCTATGAATCATCGGTTCGTCCATTTGCCAGTCAAGGCTCCAGCTCTACATATTCCAGATTTTAACAATTCAAGCAGTTGCTTTGTGCATCCTACAAGCTCAATGAGGTTGATTCATACACTCCAAACGCGGAAAGAGTCATGAGCTCAAGTTCCAACTCCTGATCTTGCATATAGCTTATGGCTTTTTTCCCTGCTACGATCCAATTAGTTTTCCCATTTTTTGCTTATCTTGCAAGTGAAAAACTCACACGGTTTCTTGTAGCACATGTTGTGTTGTTCCTAAGATCACTTAGCCAAATTTGCTATAACGTCCACGTATTATATCCTTGTTGTATTATGTCCTTTTGCTACCATTAGCATTTTCAACAAAGTATTTGACTG
>PB.1026.1
AGGCTTCGATCCCCTTCCTCATTCTTTCCAACCCCACTCCACACCTCTCCTCACCTCCCCTACCTTCCTAGCGCCGCCGCTCCCCCACGGCTCCCCTCCGGCCGCCGGCCCGCCGCCGCCTCCCCGGCTCCGGCTTGCCAGCTCCCGGCTCGGCCCCCTGCTGGCCTGCTCCGCCGATTCCTGCTCCTCCTCCTCCGGCTCGCTCACCCGCCTTGGTCTCGGTGCCTCCGGCCGCTTGCTCCCTGCAGCCGCCGCCGCCACTGGGCCCGCCTCTCCCGCGCGCCCTCCTCTTCTCCTACCGCCGCCACCGGCCTGGCTCGCCAGCGCCGCCGCTACTCGCCTGCGCCTGGCCCCGTGCGCCGCGTCCCTCTGGCTCCCCCCTCGGCGCGGCCTGAGGCCAGCGCCGCCTCTCGGCTCTCCCTCCAGCACCTCCTCCTCCTAGCCCCCTTCCCGGCTCGGTCCCAAGCTCAGCCCGCCGCCTCCGCTACTCCGGCTCGGCCGGCGTAGCCTCCGGCCGCCGGCACCACTTCGCTTCACCCGGTCCCCTACTTGTGTCTTCCTTTTCCCTTCCTGAGGGTGGGGGTGCTGGATGTGGGTTTGCTGATGTCCATGCATGCATGTTTCAAGGTGAAGGGGTGGCTTGCTACTGGTGGTGGTGAGGCTTACATGGTGATGATGTCAGCTGTTCTTGTGCACTTGAGGTATACTACTTCCTACCATCTATCCCTCTCTACCCCCTTTTGCTCTGTGATGGAAATACTGGTGGCTTATGGTTGTAGATGATATGGGTGATGATATATCAGTGGGTTGTGTTCTCTGGATTCATGTTGTGTTCATATTGGGGGTTGTTTGTTGTGGGCAAAATAATAGGGGTGCGAGATTGATGGTTCACCTTGTTGGGCTTTGCTGATTTTGGGGTTGAGGATGGCAGCGCCAGCGGTGTGCTGGTGCTCTCCTCTTGCTCCTCCTTGTCGATCTGGCGCGGTTCTGGTGGCCGTCGATGGTTCAACGCCGTCGCTGCTGCCGCCCTTGCCCTCCGGCTCCTCCCTTGCTCCCTGGCTTCCTTCCTCCTCCTGTGGGTTGTTTGTTGGCAAAGTGGGAAGGTGGTGATGGCTTTGCTTGCTGGCTTGGTGAGGGTGGTGGTGGCAGTGAGCTTACTTCAATGGTGTGTTCTTGGCCTTGAGGTAGAATGAATGTGGGAGGGAATGCTTTGGCCTTACTCCTCCTCTTTCGGCTGTGAACTGGGAATGAGTTGGGGGTGAGGAATTGCTGTGGCTGGTAGAAACTTACCAAATGAGGAAGCATTGCCATTGTGAAGCTGTAGCTTGTACTGGTGGCTTTGGGAGGCTTTGAGGGAATAAGGCTTTGTATGTGGGCTTGTGGGTAGGATTTAATGGGATGTGCATTGTGGGATTGTACTGTGGTTGCGGTAATTGCAAATAGTGGGTGTTGGCTCTAATGATGTCGTATGATGAAACCCTAGGAAGTAATAGGTGCTATTAAACTTAGGTTGGCTTGGCTATCTTGGTTACCACAGGGGCTGACTAACTCCGGTTGGTCAGGTTATCTTGGTGATCGAGGGACCGGTTGGCCTAGGTTAATATAGGAATCCTACGAGACTCCAGGGAACTGACGACAATCTATATTTCTATTTATTCTACTAGCAATTACAGCCTTTGTTTTTTGCTAACTACTCTCTAAGCTTTTGGTGGCATGAAATGGAAAGGCGAAGGATGACGGGATGAGATGGCAAGAAAGGCTTCAATGAAATGAGTGCAAGAACATTGATTTGTAATTTAATTAGCTCTTGTAATTAACATTGTAATTGGTTGTAAAATTAATACTGTATCTATTGTTGGGTTGTAATATTTTAAGTCCACTCTGTAAACGGACTGTTGTAAAATCTTTGAGGTTGAAACTTTTTGTATACTCTTGTTCTTTTGACATGTTGATACCACAATTTATAAAATCAAGCGTGTTAATTATGCATC
>PB.1026.2
AGGCTTCGATCCCCTTCCTCATTCTTTCCAACCCCACTCCACACCTCTCCTCACCTCCCCTACCTTCCTAGCGCCGCCGCTCCCCCACGGCTCCCCTCCGGCCGCCGGCCCGCCGCCGCCTCCCCGGCTCCGGCTTGCCAGCTCCCGGCTCGGCCCCCTGCTGGCCTGCTCCGCCGATTCCTGCTCCTCCTCCTCCGGCTCGCTCACCCGCCTTGGTCTCGGTGCCTCCGGCCGCTTGCTCCCTGCAGCCGCCGCCGCCACTGGGCCCGCCTCTCCCGCGCGCCCTCCTCTTCTCCTACCGCCGCCACCGGCCTGGCTCGCCAGCGCCGCCGCTACTCGCCTGCGCCTGGCCCCGTGCGCCGCGTCCCTCTGGCTCCCCCCTCGGCGCGGCCTGAGGCCAGCGCCGCCTCTCGGCTCTCCCTCCAGCACCTCCTCCTCCTAGCCCCCTTCCCGGCTCGGTCCCAAGCTCAGCCCGCCGCCTCCGCTACTCCGGCTCGGCCGGCGTAGCCTCCGGCCGCCGGCACCACTTCGCTTCACCCGGTCCCCTACTTGTGTCTTCCTTTTCCCTTCCTGAGGTTTTTGTTTTAGAGATTGAGTTGGATTCATACTTTTTTGGTTGATGATGCTTGTTGTTGTTCTTGATGTGGTTTGATGTGTGCTAAATGCAGGGTGGGGGTGCTGGATGTGGGTTTGCTGATGTCCATGCATGCATGTTTCAAGGTGAAGGGGTGGCTTGCTACTGGTGGTGGTGAGGCTTACATGGTGATGATGTCAGCTGTTCTTGTGCACTTGAGGTATACTACTTCCTACCATCTATCCCTCTCTACCCCCTTTTGCTCTGTGATGGAAATACTGGTGGCTTATGGTTGTAGATGATATGGGTGATGATATATCAGTGGGTTGTGTTCTCTGGATTCATGTTGTGTTCATATTGGGGGTTGTTTGTTGTGGGCAAAATAATAGGGGTGCGAGATTGATGGTTCACCTTGTTGGGCTTTGCTGATTTTGGGGTTGAGGATGGCAGCGCCAGCGGTGTGCTGGTGCTCTCCTCTTGCTCCTCCTTGTCGATCTGGCGCGGTTCTGGTGGCCGTCGATGGTTCAACGCCGTCGCTGCTGCCGCCCTTGCCCTCCGGCTCCTCCCTTGCTCCCTGGCTTCCTTCCTCCTCCTGTGGGTTGTTTGTTGGCAAAGTGGGAAGGTGGTGATGGCTTTGCTTGCTGGCTTGGTGAGGGTGGTGGTGGCAGTGAGCTTACTTCAATGGTGTGTTCTTGGCCTTGAGGTAGAATGAATGTGGGAGGGAAATGCTTTGGCCTTACTCCTCCTCTTTCGGCTGTGAACTGGGAATGAGTTGGGGGTGAGGAATTGCTGTGGCTGGTAGAAACTTACCAAATGAGGAAGCATTGCCATTGTGAAGCTGTAGCTTGTACTGGTGGCTTTGGGAGGCTTTGAGGGAATAAGGCTTTGTATGTGGGCTTGTGGGTAGGATTTAATGGGATGTGCATTGTGGGATTGTACTGTGGTTGCGGTAATTGCAAATAGTGGGTGTTGGCTCTAATGATGTCGTATGATGAAACCCTAGGAAGTAATAGGTGCTATTAAACTTAGGTTGGCTTGGCTATCTTGGTTACCACAGGGGCTGACTAACTCCGGTTGGTCAGGTTATCTTGGTGATCGAGGGACCGGTTGGCCTAGGTTAATATAGGAATCCTACGAGACTCCAGGGAACTGACGACAATCTATATTTCTATTTATTCTACTAGCAATTACAGCCTTTGTTTTTTGCTAACTACTCTCTAAGCTTTTGGTGGCATGAAATGGAAAGGCGAAGGATGACGGGATGAGATGGCAAGAAAGGCTTCAATGAAATGAGTGCAAGAACATTGATTTGTAATTTAATTAGCTCTTGTAATTAACATTGTAATTGGTTGTAAAATTAATACTGTATCTATTGTTGGGTTGTAATATTTTAAGTCCGCTCTGTAAACGGACTGTTGTAAAATCTTTGAGGTTGAAACTTTTTGTATACTCTTGTTCTTTTGACATGTTGATACCACAATTTATAAAATCAAAAAAAAAAAAAAAAAAAAAAAAAAATAAAAAAAACAAAAAAAAATAAAAAAAAAAAAACAAAAAAACAAACCCAACAAAAC
>PB.1139.1
acTGCTGAGCTACCGCCTCGATGCTCAGGCTCCGGCGCCCTCCTCCCCCCCCCCCCGGTCCTCCGCCCGGCGCGCTCCGCATCCGGCCTCCGCCCTCTCTCTCGGGCAGGCACCCTCCCCCTCAGTGTCAGGCCCAGTGCCCTCCTGCTCCACGTCCGGCGCGAAGCCCTCCTCCTCTGTGTCCGACGTCCGCAGTGGCGCCCAGACGATTATTGGCCCTCCCTGGTGCCCTTCTTGATGATGGACCTCCCCCCTCTGTGTCTTCCCTTCGCCCGCGCCCTGCCCCTCCGCGTACGACCCGGCGTCCTCCGCCTTCGCCCTCCCTCTAATCGCAGGTATGTATTCCACACGGCCGGGACTTGAACATATATATGTTGATTTTTTTTTGCATGCGTATTTTTGGGATTTCTTTCGGAAATTCCCCGTTTCCAAGTTCTATCGGCAGGGATTTTAGCGTTCATGAGTCGTGCCTAATATTTTCTGTGGATCTTAGGATACGAAAACGATTCTTGGGCCCTCCCTGGTCGCATCTTCCATTCGCCCGGCGCCCTGCCCCTCCGCGTCCGACCCAGCACCCTCCGCCTCCGCAGCCCACCTCCGCCCTCCCTCTAATCGCAGCTATTGGAATTTGCCCGTTTCCAGAGTTTATCAGCAGGGATTTTAGAGTTCGTGAGTCGTGTCTAATAGTCCTTGTGGATCTTAGGATAGGAGGATGATAAGAACTAGGGGTTTTTCGGGTTATGTCCTATATGACACTTGGTTTTGGTGTATAGCCGATCTGTACAAGTTTCCTGATGCTGATCGTTCTAGATGGAATATTCCAATTCTGCCATACATGCTGCTTTTCAGTTCCTCCATATGTCAAATAAAGAATTGATATGTTTGATTCAGTGTGCACTGCAGTTTTTACTCATTGCCATCTATGATTTGCAGAACTACGAAAAGGAAGCCATACTATTTTGCGACTTTTCTTTAGTTCGTCTCGCCAACAGGTATGTTGTTCCAGAGAGCAGGTGCAGTATTCTGTTAGAAAGAAAATTCAATTTTATTTGCTACTGTGCGAATGGCCAGCCTTCGTACTCGTACCTATGATTTCCCACCATTTTACTGAATAGTGTTAATGGCTTCAAGAAGACATGTGATGGATAGATTGATTGAAGACCGATTAGTTTTTAAAAAAGATAGCTTGCATGATGAAATTTTGCCAGAAAACACTACTGCCAATGCAATACTTCTTTCATCAGATTTTTAGGTTGGTTTGTTTATAACAGCTGTGGTAGCTTTCCATAGCTTAACAAAAGGAACTGTAAGCATTATGCTTCATCTTATCACATGTGTAGTTTTTTTTAAAAAAGAAAGCTTGCATGCTGAAATTTTCCCAGAATACGCTACAACGCTACTGCCAATGCAAAACTTTTCTTTCATCAGATTTTTATGTTGGTTTGTTTATAACAGCTGTGGTAACTTTCCATAGCTTAATAAAAGGAACTGCAAACATCATGCTTCATCTTAGCTTAATAGTAGCAACGCTTAGGGCATATACAATCCAAGATGTTTATACATGAGTGCTTAAAAAGATAGAATATATCCATGTCATCAAGCACCTATGTCAAATTCATTTTCTCCAATGCAAACATTCTTTTTTATAGGTGTTTACATGTTGTGTATCTATTAATTAGATATAGTTATATACATAAACACTCGTTAAGCACCGGTGCCTATTTAAACATCAATGCTATAAAATAAGCACTTTATTTATTTTACATTGCTAAAAtcagtttttatt
>PB.1177.2
AGGGACATTTCTTTTCTTCCTCGTCGCCATCGCTTTCCCAACCCCCCCCCCCCCCCCCCCCCCGCACACACAACCCCCAACCCCCCAGATTCAACGCCGAGGCGCTGATCCCCTCCCCCGCCCATGGCTATCGGGCCCAGTAGCCGCCTCCCATTCGGGCGATTTGGGATTTGACAAGATTTAGCAGTCTCACTGCTCGTGCGGCTCGCTTGCTGATTTGATCCGGGGAATCTCGCGTTGCTGCTGCTGCTGCTGTTGGATTGGGTTGGGTGATTGGTTTGCGCGGGAGATGGGGCTGCTGTTCGTGCAGTCGCTCCCGGGGCCGAGGGTGTTCAAGTGCAAGTTCTGCAGGGTGGACTCGGCGTCGCCGGACGCCATCGTGTCCAAGGAGTTCCGCGGCCGCCACGGCCGCGCCTACCTCTTCGAGAGCGTGTGAGCTGGGCTATTCCTCTATTCCACTCTCTGATTCTTGCAGTTTCCTGAATGTGAATTGCGCGATCGTAGCAATGCCGCTGTTCTGGAAAGGCTTAGCGTCTTTTACTTGCAGGCAATCCGAGCTATAGAGAAGAGATAGTTCTTAATTCGTGGTGTACAGACTTAATATTAAATGTTGGTAGCCACACTGTTTTAGGTTGGCATAGCTGCACGAGAATTGTTTTCTAGTAGTGTTGTTTTGTCAAGGGTTTTTTTCGTTTGTGGTTGAGAGTGAAGAATCATGATGGTTACCTAGTCATGTTGAGTGCAAGCAAGCTAGATTGCAAGAATGTGTTGGTGGACCCGTGCTATGGTTGTGCTTGATTTGATCCATGATAGAATTGCCTGAATCATGATGGATGTGAATCAAATGAGATATGCAAAAGATGGTGTACATGAATAAAGGTTGCTTATTGTTCCTAATTGTTTGAGCTTGATGGATCAATTTAGGCAAAATGGTAACATATTTGTTATGGTCAAGAGCTCAACATGGTGAGAAAATGTTGATGCTAGATTAGAGAGTTAGAATTTGGATACTAAGTAGCCGAAATTGCATATTATATATCACATGATCGACAAGATCATGCTTCATAAAGAATGGAGATAGGCAACTTAAGTCAAGAGAGCTTGATCAAGGTAGGTTGGTTGTGGTTGTGAAGTGCTTCTTGGTCAAATTTCAGCTCTTTGATGCTGACCAACTATCAAATGTCAATGGCGTGTAGAGGTCATGTTTTGTGGAACCAATGGAACCTGCAAACGAAATTTTGTGCATTTGCTTTATTTGCCCGAAATCCAAATGATGTTAGTTTTTATGAATTTTGCAATCGGACAATTTTTCATCTCATCTAGCAACCAAATATGTGAAATATAATCATGATTATTAGAGTTACATGAATTCACATCATGGTGTGGACATTGAACGTTTAAACAACCACACATTGCAAATTCTTGTTTACATGTTAATATGGGGTGAATGTGACATCCAGGGTGAATGTCAGCCTTGGTCCCAACGAGGATCGCTATCTCATGACTGGGTTGCACACAGTCAATGATATCTACTGTAGCTGCTGCCAACGACTCCTTGGCTGGAAATATGTAAGTTGCCAATTTCCGTGTTGTTTAATGTAGAGTTCATTTAAAACTAACAATGTAGGTTTGTTAAAGCATGCAAGTTAGTCAAACTGTTAAATTTGAATGCTATATCTTAGCTTTTTTATGTCTAGGTGGATAAACATCCTAACACAATCCTGTAAAAAACTACAAAAATATGTGAAATGATGTTCCAATTGATCAACTTGGTCGGATATCAAATGCCTTCTGAAACAATAGGATAAGTAGATTCCCTTCATAGTGCATAGGAAGCTCTAAGGCATGACCTCGGTGTTTCTAGAGGCCACTTCATTTAGAATTCTGGTGGTATAGATTGTGTAGTTTTAACTGCACAAACTTCGTCTGTACACTTACTCATGGACAGCAAGTGGTTATACGTCTTTCTATTTCGCGGGACCTCTTTGTGTTAGCCTTTTTTTGTTGTGCAAAACACATATGCACTTTTGCATGCCTTGATTGGGAAATTGTCAAGGGAAATTGGGCAATTAAATGTAGCTATGCATTCTGACTTAAGGTATACATGATCTCTTCTATCCCTCCTAATTTTATTTTCTCGTATAGGAAGATCATAACTTGATACCATCGGTTGAGAGGTGATGGTGAATAAATGATGTTTTATCTGTAGAAGTCAAATAAGTGAATCTCTCTCTATTCACTCATCTAGGTTCTTGGGATTTTTTTAAAGGTTTCTCTTGAAATGTGAATCATGTGTAATGAGCTTCATTGCAATATCTCCAGTATTTACACACGAGAATTGTGCTGTGCACAAAACAAGCAATGTTCAGTGTTCAAGCTGTAGCTTAAAATTCGGTTAGTCCAGAACTTGATTTGAACTGAGATTAGTCAAGCACATCCTCCAGTGCTGACCTTGATAATCAAAGTACACGAGGATACATAACAGTTATTTCCACTATCATGTAATCGTTGTGATTTGCACTACAGGATCAAAAGAAACTTGAAAATACAATACATGTTTCCTATGTCAAGTGGTCGGCAACTGCTATTATATAGGAGTACTTTTTAGCCAAGGAACATATGTCCAACTTGTTCTTCCAGTTTTTACGCGGAGCACAACAAATTCTATCCGGTTTTCGTAGTGTGTCATAGATATCTACTTTTGTGATGCTGGTTTGGCTGCCTTTTCCATGGTATGTAGCGGATTGTTAGCTTATCATGAGATCGTTATTGTTTGGCTGCGGTTGTGCTCATGTTTTCCTCTAGAAGCATGAGTTTGCCTGTTTCCTTGTGCTTGCTCTTGCCACAGCCATGTGAGCAAGCACATGGGCACAAGGGAACAAGCAAATATGTTCCTTAATTCTTGCAATTTTTCCTCTGGATGTTGGGTTATTTTTTCTGGACCTTGTGATTACCATGATGACTTCCCTACTCATTGAACAATATGCAGGAGAAAGCTTATAACGAAGACCAGAAGTACAAAGAAGGCAAATATATATTAGAGAAGCACATGATGCTGAAAGAAGGATGGTAGCAGAAAAAATTTGATGAACTATTATTAAGTCTGCAAATGCAGACATTTGCAACTGTGTAAAGTGATGCTGAACACTGGCTGTTAATAATTTCCGGAACATTGATTATGATGCGATGACAGTCACCATGAAAATGCATTT
>PB.1193.1
AAGATGACCCAAGTGGATCTTTGTCAAACTAGGGAGGAGGAGCAGAGGTTTTCGGTCATTGTTCTTGGTTTGGAGTCCAGTGATCCCATGATGGCAGAGTGGTGGCCTTGTGATGCTTTTATCCAATCTTCACTCCTCTTCTGCTAATCTCAGTCCTGGGTAGGATTGGAATTGATGGTAAATAGTTGCTGCCGATGATACATAGCTCCTTTTGTAAAACAATCCAACATATCTCTTAAACACGAAGCGTTGTGGTTGTAAGATCTTGAAGGATCTCTGTCTGAAGGGCATGCTCTCGTCTGAACTCGGGTGGCTTGTGCACATTCAGATTTTGTAAGTACCTGACTGAATTTTCACCAGCATCTTATTAAGTTCTAGACCTTGTGGTAGTTATTGGAGAATGGATAATGAATTACTGACATCGAAGTAATATATCTGCATTTTGCTT
>PB.1208.1
CCTACAGCCCACAAACCCAACAGCCCCAATAGCCAACAGGTGTAATGGCCCTGCTGCCCAAAGCCCACCAAGCCACAAGGTCAACACCTACCTGGCAGCCTGGCTCAGGATCGATCCCCAAATCCAATCCCCATCGCATCGTACGTTTGCCCTAGCTGTCTGGTGTCTCGCACCCAACCCCATCGCTTAGTTACATTCATTGAGCCTGAGTTTTTTCTACAAGTTAGTGACGATATTGTAATCAAACGCTTTCAAAGCATGAAGGAACGCCGTATCAAGTTGTAATTTAAAAAATATATATTTTGTGATGTCGGTTGTAGTGCAAACATGTAATTTATTTCATTTGAACTTCCGTACTATGTCATTTGAACTTTTGCGTTAGAATGGATGTGTCACTTAAGTTCGCACAAGCATTATCAAAATCCTAGCTCCGCCATGAGTCGCTGACCAGCAATGCAATCTTACTAAGTAACTAGAAATTTTGTTGAACCATTTTGTACCTCTCCATCAGGAAGCTCTGCCAGATATATCTTACCAAACCTGCTGTCTCTTATCAAATTTTCTTCACTGAAATTGTTGGTATATTGCTGAAGGGATGCAATAGAGAAGGACTTGACAGTAGTTGTTAGGTCCATCTTTCCAACCGAAGGTACTCTACCCTTTTTAGTACGAACACTGGGATTGACAATGACTTTTTCAGTACACAGTGCAACAGGCTGTGGATGATGCAGTGGTTCCTCCACAAAATTATCAGTTTTTTCCATATCAATCACATGCTCTTTTGTTTCACTGTAACCATCCCAGGAGCAGCTGCCATGTAAGTTTTTGTGTTAACTACTTATCTTTCATATACTGGTACTTCTGCGTATCATTTAGTTTCAAGTCATTTACCTATCATCGATGAATCTAACTTCCGCTCCTCCCTTGAATTATAAACCGCATTTGAAGCTGCAGCAAAACAATATTCAAATGTCAAAAATCAAGGAAAAACAGGCAACTGCTATGCCAGTGTTTCAGTTAAGATTTCCTATACTCAAACTTGCAAGCAGTAAATCATAACAGATATGTATATTTCTTTTTAGGTTTAAAGTCATTCACCTGCTGTTGACATGTTCAACTTCTGCACCTCCCTTCCATCAGAAACCACATTTGAAGCTACTACAAAAAATGTCAGTTGTCAAAGTCAGGGGGATAATAAAAAAAGAAATGAACAGGACTTCCTTTCTTTGCCAAGCGAAAAGATTTAATACCTTTCCCAACATTATTCTTAAGATTTCCTGACGGCTCCTTGATTTCTGGCACTTCCTTGATTTTAGGTTCTCCGAGCCTCTGAGGCACCCTTCCTGTCTGACTTTTTGTATACATGTCACCCCTTGACTTTCTTTCTTTGTACTTGGATAAACAAAACATTACCATTAGCACGATAACTGCTGCAGATACCACCCCAATAAGAATGTATCCGACAAATTTGACAGCAGAAACAGTGTTTTTTTCTTGATGATGGAGTATTCCCTTCTGGTGCATTAGAAGAATTTGCAGGTTCTTTTGAGGGAACATGCCCTGTTGAAGGTGACACTGGTGGTAATGGCGTTGGTGCAGCAAGAGGCGATGCTGATGGGGCTATGCTGGTATTGAATGGATTCCCATCCTTCCTGTGTGGTACATTAATTTATATGAGCATTTTGTGGGAAGAAAGTCACACATAAAGTAGTTGAATTCTAAGAGTATAATATGAAAGATGGATTTGTCTTCAAACATTAAAGGTAGAGCAATGATCGACATCAATAACTCAGTCAAGAAGTTACTTACTTAAAGTTTGGTATGTTCGATAACTTCACAGGTATGGGACCAGAGAAAAGATTGTTTGCTATGTTCCTGTTGAATTAAAGCAATTACCACAAAGAAAGCAAGGCATGTAAAAAATAAGGCAGAAATTCCCTTTGTTGAAATAGCAGATTGCTCGCTCTTTTCAAAAAAAAAGGGAAGAAAATCTATAGTCAAGTGGGCATACAAATCTTGGAGAGGGAGATCTTGCAGCACATTAAGGGTCCCAGATACCTGATTATTCTGAATATGCCTGCAATGATAGTTTGAACATTAAGTAATTGACACTAGTGAAAAAACTATGCCGGAAGACAGTGCAATAGCCTTCAATACTCACAGGCTAGTCAAAGCTGTCATGTTTCCCATTGAAGGTGGCAACGGACCGGTCAAGTTGTTGGAAGAAAAATCTCTAATCAAGAAGGTTGATTATCATTGCTAAGAAATTGCAAACTATAAACTAATGCTAGTATAGAATAACACTGTAAGTAAAGTCAAATTACTCTTACAAATTTGCAAGTCCTGTTAGACTTGAGAATGCATCCGGTATCTCTCCAACCAATTGATTGTTATCGAGGGACCTGCATATGCAAGAACACATAGTGAGACAGTTTGAGAAACTATCATTGAAAGTCCTAACTTGCTGAAGGCCCGTGAATGTGTACGATTTACAGGCAAAAATATACTTACATGCTTGTCAAAAGTGTGAGTGATGACAATGTACTTGGAATGCTACCAGTTAGCTGGTTTGCTGAAAGAAAACTGCGATTGACAAGAGAAGGCTTAGTGAAATGATAGCTGTAACAGTTGGATTGAAAGAGCAATAGAATTTTCAAATAAACATACAAACGCTGCATTGTGACTGGTAGATTATCCGGTATGGTTCCACCAATATTATTGTCACTAAGATCTCTACATGGGGTAAATCAAGAAGTGTCAAGCACCGAGTCAATAGCAAATGTCAATTTAGAACCAAACAGACATGATCAGCTTACAAGGTGATTATCGACGTGAAATTCACCAAAGTGTTACCCAGCTGTCCACCCAAATTTTCACCATTGAGAACTCTACCAAAAACATGGTACATTGTTCGGATCACAAAATAAAGAGGTCATCAAATAATGTATATTAAGGAACAATACATAATCACTGATCATACATGGAGGTAATATTCGAGGCCACACATAGAACACCCTGCCAGCCTTCATTGCAGGGGTCGCCACCGTTTGTAATCCATCCAGGCACCATTGGCGATCCAAGTGCCGTGTACAAGCCATTTATCGCAAAAACTATTAAACATTTTAAAAAAACACGCAGCATAAGGTACCAAAGGATAAATCTTTGCAGTATCCCACACACAATAATCTAAGTAAATGGGATAGTACAAGACAGCGCGGTCAGCAAAACATAAATAATGAATCTGTGGCCCTGACTGATCTTATCAACCCACAATCATGTGTACTCATGAATACTGAATCTTAGGCAACAGTATCAACTATCAAGAAGGGCAGTCTATACCGTCTTGCTCATAAGTGTAGGGCTGCGTGAGCGGCAGCGCGGAGAGTAGCAGCAGCAAGACGGCGGCGGAAGCAATTAGGGGCGGCGGCAACACGCGCACGGAGTTGCTCGTCACCACATACACATCCATGAAGAATCCTCCGATGCGGGCATCACCTGACGAGCAATTCCACGAAACGAAGGAAGAAATCACCAACGTTGCTTTAATCTCTGGGCGCTCAGATGAACAATGAATCTCTTAGGATTACAGCCTGg
>PB.1224.1
TATGAAAGCAAACCAATAAACAAATATGTGCTATGGCCATCTCATTCTCCATGAAGATATGAATTAACAATTTCAGAGCATAAATTACAAGCTATATGCTATTACTACTGCACCAGTTTTGAAATACCATGAAGATATGAAATCAAACAATCTATATGCTACTGTTGGTGCACAATGAAACGCAGATAAGTCCGAAATGCATGAAAGGGAACATACCTGGATTACACTAAAAGTCTGAAACATCATAGCTTTGTTCATATGTGCATTTGTAAGTTAAATCACTTGAACTCATCATTCCTGCAAGTGCATAGCTTCTCTTTCGTAATTCCTAATCGCGGTGCCCGCTCGCTGAAAGCTCACAAGCAAATCTCTTTATTATCAAGTTCCTAGGGAAGACCACAACTTTCGTGTGCCAAATTACTACTGCACAAGATTACAGAAAGACGAAGACAATCAAAATGCCCAAGATAAACGCTACCATGTGGAAGTTGTAGTTACTGTAGAACATCACGTGGCTTTGTTATAGATAAATAGTTACAAGTCCCTCCATTAAAAAAATATGACATTTCCTTCTTCTCACATCTTTTGAATAGAGGATGTAAGTATGTAAAAAACATAATATAGCTAGTAAATTCCAAGCAACCCCTCAATACATGTAGTATGGAGAAAAAGTCTCGGTGTTCTTACCATATTTTATTCTTGAAGCTAGAAGACTAGGTGTTCTTCCAGTGTGCATATAATGATTCACGAGAAGTATTATTTCAGTATTATTTGAACAGTAAACAATAAAACAATGATCATGCAAAAAGTATTGCTTCTCTAACACAAAAAAGTCAAGATCTAATAGACATCTCTGAATTGTCTAATGATCTGATTAAATATTTATTTTTTCAACTGAATAAAGATTTAAATATTTAAATTAACTTAACTAATATAATAAGAGATCAAGAATAGAGGTTACTCTTAAACCAAAATGTTGCCAGATAATACGCAAGCTACTGACACATAATGAAATGTCCAACAAAAGTAAATATTGAATGTAGATGTCATCCCTCGTCTGCATTGAGTGCATGTTTGTGTCTACATGCATCGACTTGTTTGTTTTCTTTCACATGTTCCACAAAAGTGAAGATAATTATCGCAAAGAGATAATTTCTCTTAACAGTCATGTTTAGTACACGAAAGACCAAGTTGTAGCATCAAAAGGGCAGGTGGTTTTTATCCAATATCAGTACCCAATTAGCAAAGATTGACACTTACATTGATTGAAGGTTTATAAGAACAAAAGAAATGTGATACCTTGTTTAAGTCATCCATCTTACAACCTAAAAAAAAATCTTCACTTTGCAAGAGGATTCATGCATTAAAACTATCAGTGTTCTTATTCTAAACACAAAATGTTGATAAAGAGCACCAAAAGAAATCAAACAATATGTTTGTCAGCATATTGCCCTGATGATCAATCTGCAACCAGGTGTGTTAAGAAACCAATAGACTTAAATACTAAAGAACCATAAAATAGACTGATATAAAATTTTTGACTTTTGCATACCTAACGCTACTAAGCACCACATCTCAATATTTACATTTTGCGTTCATCGTCTCAGCAATGTATGTGAATCAGAAGATCATACAAATACATTGCATCAACCATCCATGACACCGACGATTCTTTAAACACATTCAACCATGGGAATGGATATAGTCGTAACACAAGCTAGCAAAGCATGGCCAAATTAGATATTCTGATGTGGTCTCATACTCTCATACCAACCCCACAAAGATCAGCAAAATAATAGGAGTTTTAGGAACCAAGTTACATAACAATGCCAACATTTCCTCAGCATCCTTAGTGCCATCCTGATCAGAAATTTGCTGTCCCTTAATCCTGAAAAACAACGAACTGATTGTGTTGAATACCAGTAACAAAACAGGGGAAAGTGGATTTATTCAAAGGCATGAACAAAAAAGTGGGAAGAGAAGGGGAGGGGAGAAAAGCTGTGAAGCAGCCAGTGGCGGACCCTAGGATTTTTAGGATGGGTGTTCGGACTTCCAGAGCTAGGTTGTCCAGATATGTCCGATACCAATACGCCGATACCGTGAAATGTATTTCCCCAAAACACTGATACGACGATACGCGTATATATAATAAAATACAAAAAATATAGAAATTAATGATTTCATATGAGGAATTGAACGATATAAGGCAAGCATAATAGGCATGAATTAATAGCAAATTATAGATATCAATGACAGTTGAGGAGGTGGGAACTAGGAATAGAGCTATTTTTGCTCTAGGCTTCTTATTTTGCTAAGTTATGTTGTTGTTGCAGCGTGCGGCCAAGACTTTGTGCTTGTTGCTTGACCGTTGTTGTTTTCTCTATTTTTCTGTTCTGGGTTGTACCAGCTATATACTAAATCTTATTTTTTCCTCTAATAGTGATCGGTAGATGCCATGTCTTTTTTTAAAAAAAAAACTTGTGCTTGGTCTTGGTCGTTGTTGTTTTCTCACTTTTTCTGTTCCAGGTTATAGCAGCTAGACTGCTAAAACTTATTTTCTTCCTCTAATAGTGATCGGTAGAGCTCCTGCCTTCTTTT
>PB.1252.1
TAAGTCGTACAGTAGAGCTCTCAGGAAGATGGCGGCTAGGGTTTGGGTGGAACAACTCACATCAATCTCTTCTTCCCAATAGCCTCAAGCATCTCCTTATATGGTGCCTATGACGGATCCTATCTGAACACGTTTTGTTCCAACCTGTTAAGTGTGTGACCCATTAGGTTTATGTGTAGTCGGTTGTGACTCAGAAACCTTTTCCGATCATGAGTCGTTAGCGGTTCCTAACAGGACATAACGATTACTGGATACACATAAATTATATCAGACGAATCTTAATGCAATATGATCTATGACCAGGTCCTAATCACTTACGACCAAGTCCTATCTCTATACGACTAGTTCGTATTTGGTCACGATCAGTTCGTAACTCCTTACGACCAGGTTACGACCACTCTGTGATTACGTTTGACTAGTCTACGACCAGCTTGTATCTCCATACAACTAGTCCGCAACTGATCGAACTAAGCGACCTACTCGTGTATTCTCCCTTTGCCTCATGATGTCTGGTTGAACTCCAGATGAGATATTGTGTCATCCATAGACCGTTCAATACTTTCTCGATCGAGTATCGGATAACTTTATGTGGTCGAACTCTTCGACCACCAGTGGCATGGCCATGCACTTTCTTTATCCGATCACTTCGAGGGGCCCAGAGACATCTCTCCTGTTATGTTAGGAGGGGCAAATCCCATATTCGACCAGTCATATCCCTCCGCATCTTTCATAACATACCTGAAAGCTACCTTTATAACTACCCAGTTACGAGTAGCGTTTGGCAACCCCTAAGAGTGCTATTACACATGTAGGGAACCATGCTGATCTCAGGTCTAAGGATTATACATCATCATTGCTTGAGACCAACTAATAACAAATATAATCACAACAATCTCAATAGTGTCTCAAGATGGATCAATCCAACACCATGTTCCCCAACATGTGCTCACATTATTGATTTGATATCCCTATATCCATGACCGGGAAACATGGTCATCAATCAATACATGTGCTGTTCGTAGAGTCACTGTGTTCCGACCAGTGACATCCTACCAGGATACATTTAGAACGATATCATGTAAGTTAAAGAGTTTCACCAACAAGTCACATACTTGTTAATCTTTATAACCAATGATTCATTCAAGGAACAGAATAACATTTATTCAATAACTCATAAACATAGACGTGATATAATCATCTCTATGATTGCCTCTAGGGCATATCACCAACAGGGGGGGTTTCCAGGGGCGCGGTGGCTAGAGCTGGTGTGCACGCCCCTGCGCACACCAGTGGTGCGTCCACCATTGACCATTCTGGTACCGACTGGTATGTAATATTCTGTCACCTAAAACAGTACAGAGTAGCCATACGTTCTATACTGGCCTCAATATCGGTCAATACCAGCCATACCGTTTCGATACCAGTCATACCGGCTTTGATATCAGACAATGTTGGGCATACCGTTGAAATTGAAAATATTGTCTATTGAACTCATTGGAGTATATATTATATTTGATCCTACTACTATGTATTTGGTGTAATATTACGAGTGAAATTTAGTGTGCATACAATTAAACATATATATACTTAAATATCGAAATGTACTATTCTAAGAGTCAAACTGGTATGGCCTCCGAAATGGTATTGACAAGTATGGTTTGTACCGTTCTTGCTGAGATCTTTTCACCCTGAGTCTTTTTTCTAGTTTCTCAAGTTTGTTTTGTCTCCATTTGAATTTTCTTGTTCTATATTTTTTTCCGAACCATATGTGGTTGTTCTTATTTTTGTTTTATTCTTGTATTTCCCCCTTCTATAGAGTTT
>PB.1273.1
AACTTGCGCTATTAGCTTTTGTTTGAATCCCGAATGCCAAGATCCTACTGTACTGTGTTCATCAAAAGAAAAAAAAAAAAATAAACAAAAAAGAAAAAAAAAATGAAAGAAAAAACCAAAAAATTAAATACCTCATATTTGTGAGCTGGGTTTAAATGATGAGAAAGAAATCAGACTTCAGCGGTGAGTGTTTAATAATTACGGGAAGATGAGGAAGATGATCAAAATTTGGTATACAATTTGGCTGGATTTGGTTTATTACATTTTGGCATTACCGACAAAAATTTGGCGTGCCAAAATTTTTCTTCGCGCGATCAGGGGGTCAGAATCGCGTGCCCAAGAATTGGCTGGGCAAGCAGCCAAAGCAGATGTGGCACGTTTGATTGGTGTGGTGTATTAAATGCAAAGTTAGTTTAATTAATCACTTTCAAATGACCATATTTTCTAAACCGAGTATCCGATTTGCGATCCGATTGAACCGTTGTATTCCTTGTCATTTAATCAACAAAACAAGACCCATGTTGACATATTTTGAGCAAAAAAATTAGATGTCATGGACCCACGTATACTCACAATTTTGGCAAATTTTGGTATGGTGCAATCCAAACACATCAATTTCATTGTCCGTGAATTGGTATGGCTACGATCCAAACACATTTTTTTCAGTTTTTATCTAGTTTTGTATTACCAAAATTTGGTATGGCTATAGGTAAACCAAATAGACCCTTAAGTGGGCTGTTGCCCTGTACACGCAAGGCAGCACCGCCACCAGTGACCTCCTGACAGGTGGTACACCGGCCCACCGCTGACATGGCATGACAAGGACCTCCCCACCAGACGACAATGTTCTGGGGCCTAGAGGTAGTTTTCACCGGGCATAATCCGCATAAACATGAGTACAATCTCCGTTCATCGTACGGATGGAACTACTCGATCTGCATGTGGTAGAAAGACAAAAGTTAACCGTGTTCAGGAATTAGGATGTTTCGCGAAGTGCGTGAGCATATGACAAAGCAACTGTAGAGATTTTGATGCTGTAATTAATCGATGGCATCGGATGAGAAAGAGTGTCGTAATTTTATCTTGCGGAGGCACAAACGGCCTGTAGCGTGAAAAAAACGGTAAAATACAAGAAACAGTTATATATGGCTAGCTTTAACTTTTACAATTCTATTATCAAAAGATGTGAACCACCTCTTGGCAAGGTAATAGAGTTATAGGGGTACGATTCATCCACCGGGGTTTGAATCATGAACCCACTTTATGTAAATGCGAGTGTGTCACGGATTTATCCTAAGCTTTGTATTCTTAGATGTGTGAGGGCATACTCACGTGATACACATGTATGGTGATGTGCGTCCGTCTAATTGTAATGGAAAAAAAAGGAGAACGATATCTAATTTAGGATTTTACTAGAATTGGAGATCAAGATCTTGATCTCGTACTATACTAGTGGAGCAAACTAGCTTTAGCGAGCTGAGTTACTTCGTCTGTAGTACTGTTAGGCTGCTAGGGAATTTTTTTTATTTGGTCTCCTGTTGCACCTTAATTGCAAAAATAGCTCATTTGCACGCATGAAGTTGTGGCCCGCCACGTGTCAACCTAAGTATTTTCGCGCTCGGGAGGAGCTAGATTACAAATTTCAGACAAAAGAACTATTTGTAATTAAAGTGGCATCCGAGGAGTAATTTTTTTAAAATAGCGTGCTACAATTGATCTAAGAGCATCTACAACAATCCACCTCAGCTGTTACTAAGAGTTGCCACATCAGCTTTTAGATGATGTGGAGGAGAGAAGATGAGGAGAGAAGGTGAAGCTGTTTCTACATGAAGAAACTATCAGATTGTTAATACCAAGACATAAGAAACAACAAAAAACTCTATTGGAGGCTTAGTTGTTACCTAAACACTCATTTTGTGGGTCCCACTGCCTACCAACAAGCTTGTAGCAATTAAAGTCTTAGATACAAGCTTAAGAAACAATCCATTGGAATGGTTGTTTCTTTTTATTAGATTGAGTACTCTCTCTCCTCTTAGTAACAAGCTAAAAAACAACCTATTGTAGATGCTCTAAGGTGTCAGTCTCAGTCAGTTACCTTTTTTACTGCTGCATCAATATTTGCCTTTTGTGTGATTCCAACTGTAAAAGTTCAAGGTACCTCGGCTGACTAGTAAGGTCCTCACTGTACCCCATTGTGACAAATCTACAGATATTTATTGTGCGTCAAATACTAGTATAGCCTGTTTGGGAATGTTTTTCTTCTTCTGAAGTCAATGTTCAAACAATTTCATCTATTGTGTGGTTATTGTGACATTTTCAGACGGCAACAAAGCATTTGATGTCATCATGGGACAGAATAGCGTAGTTCAGCTGCCATGACATTAGTTCAGCTAAAACAAGGGAAACGGATTATCTGCGTTAGTACTTACTACAAGTGCAGAGGTGGCATTAGCTACGCAATAGTACTCCTACCTACGGAAAGGAACCTCCTGACTCCTGTAGTTCTACAATGATATAAATTAGTTATCCAACCATTATATCAATAATAATCAAAGGCCAGAATGTCAGTGGTATTGTACAAACACCGTCGGATTGTGGCATCATTGTTTAGTACGGTAGACATTCTACTGTAGTATCGATTCAGGCGTCCTACTGATCCGGCGGTGGAGACATGCCCAGTGATAAAGGAACCGTGGTGCTCTTACCCTTGCTGGAAAAAAGCGCAGAAGCTTACTAGGGTGTGAAATAAACCTAAAATAGGTCGAATTTTTTTATCAATTAACCCTTTTTTAATTTTATTTTAAAGTTAACCCCCGGCGAACTTTATTTCCAATTCTAACCCCTTTGAGTCACGCCACCATCCGTGACGTGACAAAACAACACTGTCACGCCAGCCTGTATATGCAAACTCTTGTCACGCCACCACTCGTGGCGTGACAGTGTTGTTTGGTCATGTGACCAAAAAGTGAAAGTCTATTTTAGGACTTATCCTATGGCGTACAATGTTGTTTTGTCACGCTAGGTGGTGGCGTGACCAAAGAGTCAGAATTGAAAATAAAGTTCTGGGAGTTAACTTTAAAATAAAATTTAAAAAGGTTAATTAATAAAAAAGTTCACAGCACATATGTATGTGCAGATACTAATAATTGGAGGCTTTTTTTTATCCATATACAAGCGTATATCCTAGC
>PB.1275.1
ACTGCGAAGTGGCGGTGGGGGCCTCGGCGGCGGCATTGGCATCGGCGTTGGTGTCGGCGTCGGAGTCGGGTTCGGCGCAGGGGCTGGCGGCGGTGGCGGTGGCGGACGCTAAGTCCTCAGGGGGCGTTAACGTTGCGCATGCAAGAAGACTTGGTCTCCCAGCCGGTACGTGCATGTTGCGCGCGCGCATGTGAGATGTGGTGTTTAACGAGTGTTATTACAGACGTGGTCGTCTAGTTTAGGGATCATCGTTATGATCGGTAAATTTTCCTGCTCCGTTTAATTTGTGTACCTGGCTATCCCGTGCTCAAAAGAGCTTGAGCTTGCAGATGGTGTCGAACTACTTGTAATAAAAATTGATGTAAAAGAGATGCGTGAATATGAACTCTGTTCTAAGTCT
>PB.1285.1
TGGTAATAGATTTTTTTTTTTGAAAAAAAACTTACAACAGATGATACAGATCCCATGCACACGTGTGGGTCCTAATACTAGACACATTAGGTCTCAAGCGGAGGTCGTTGGATAAATGTCCGTTACCTCTCAGAGCATGAGCACATGCTCTCATACAAAAAAACATACACGTGTGTGAGGTGAGGTCTGTACACAGTATAGGATGGGCTAGTGCCCATTGCACCATTACATGTCCTTTTGCTGCAATCTAGCCCAACAACCAGTCAGACGAACTCTGGGCCAAGCTACTCTCGAGATGACAATTGAACGATCTTTTTTGTTGGTAAAGCCATTGAACGATTTCTTTTGCGAGCCTGTTGTGCTAACATTCTAATTCTAGTTTCTATTGTGCGCTTCAGACAATATGGTCGATATATGAAACTCTGCTCTGTAGTCAGCTCTCATGTCTTGCTACAACTAGCTCATATACTAGCATTGTCCTGATTTTTTTTGTGCATGTTTGTGGTATTTGAAGCTGCTGGGCCATATAATCAGATATATCAACAGTTGAATATGATTTTGTATGGTCCCAACTTGCAACTAAGCAGTAGTGATTATGCAGCAGCAGAAGGAGGGTTATGTCTAGCCCAGGAAATAGAATCAATAACACAAACAAATTTCCATCAAAAAATAACACAAACAAACACGCATTCTCGTAAACGGGGTAAATGTATCAAGCAGGAGCTCTGCAAAACATAAAGGAAATAAGGAATGCCAGTTTGGAGGATGCTCTGCTTATTTGGCATCCCTGAGTTGCAGAGTGACAGAAAAACTGATATGTAACTGTGGCCTGCTTCTGCAGCCTTGCTTGCTGCCAACAGATGTAATACAATCCGATCGATGATATACATAAAGAAGGCGTCTTTTAGATCAAACGCCTTGGCGGGCTTATGAACGTCGAATTGTTTCATGTTGCATTTACATTAGTTGGATAAGATGCATGAATACGGTTTCAAACTCGTCCTGGAGTCTCAACTATTTCTTCCTCGCTACAGCATCCGTTGCTGGCTTTCGTGAACCACATTTATACATGTGAGCTGTTAACGTATGCTGTTATGAACATGCACTAACACTGGTAATTAAAAGAAATGTCAATTCTTGAAGACATTTTTTTTGAGATTTGCTAAACAACATTCGACTGTTTTCTTTTGTCAAAATAGTCGAATTTTTATCCGTCTGATATGCTTTGAGATTTGCACTTATTCTCATATGATGAATTGGGTCCGAATTTATTATGATTTTTTTTCGGAACATAACGGGTTCACACATTGCCGTATTTTGTTGGTATAGAATTCTTATTTGTCTTTGTTTTTGCTCAATTCAAAGTATATGTTAGATTTGGGATCATGTGATGGAAATATGGGTTATTAAGACTTTCGATAATAATTACAGTGACCAAGAAAAAAAAATACATAAATAAATTACTTTAATTTATGTATAATGAAGTTGTAAATGAACTAAAATTTGACTTATTTTGGGCTGAGAAAAAGTCGAATCTTGTATAGACGGATCGCAAATATATCTTTTCGTTCATGATTGATACCAGTAGATACATTGTAATAGTTTAATTCGATACAAGTGCGTGCGTGCAAGAAGCGCACTGCAAAAACAGAATCAACAAGACAACAACTACACTAGCAACATCACTGCCTTCCAT
>PB.1291.1
TGGTTTGGGTTGAGCAATAGCTAGTAGAGTCGGCGTCTCCTCCGCCCCCGAGGCCCCGAGACCTCCACCGCCACGTTCCCCTCCTCCCCCCGATCTTCGTCGCCATCGGCCACTGTGTTTGCCCCGTTCCCGGATCTCCTCGCCAGCATCTCCACCGCTGCACCCCCCCTCCTCCGACACTCTGCATGCCGCCACATCTCGAAGGGAAGAAAACTCCAAGCCATGTTTGAGCAGTAGGATTCAAGCCCCGAGTCGTCGCATAGTTTAGGGTTCTTGGCTTTGGGGATTTATCTACAGATCTAGCACCGGCCCATTGGATACAAGAACCCAACAGGCCGGCCGGCACCTTATTCCCATCAACAGCATGCACCACCGTCTCCTCCTCCGCCCTAGATCTCCTCCTCTGCATCTCCACCACCGTGTCCCCCTCCTCCTCAGATTCTCCGCATGGCGCTGCGTCCCTCAACTCCCCTGGATGGAGCTGGCGCTAGGTTACGACTGGAGGCGAGGTGGGTGGCGGCGCTAGGTTGCGGCTGGAGGCGAGGAAGGTAGCATCCACTCTGGACATCTTCCCCAACATCAGCTTCATCTTCTACAACACCATCCACTGCCTCCTTCAAGTGCTACTCTGCTAGGTTGAACCAATTCCCTCTTGCCTTTCTTGCTTTCCTTGTTTACTGATTCTTGATCACTGTTAATGTTGAATTGTTATTTCTGTGTAAGATTGTGATGTGGTGAATCTATTACATGTCTATATTGTTGCTTTAATGTCTAGTAGAGAATTGTTGCTTTAGTGCATTAGTTGCATTAATATTTGGAATGGAAATCTCTGCACAAATCTTTGTTGGTACTTTGTTAATAGTTAATACACTGCTTGATGATTCCTTCTTTCATATACTGTTAGAACAAATTTGGCGGGCATATGTAGACAAGTTTTGTTTAATCTGGTATGGAGTGATCTAGCTAAACAAGTATATATTCAGTGCCTTCCAAATTTGTGTCCGTGAATTCTTCTGTGGGTGTAGGTCAGGCAAAAGTGATGGTACAAAATCAATTCCACGAGACTCTTAATTTCATGTAATGTGAATGAGGGTCCTTGTCTAGTGTGTTAAATGTGATCACACATCCTGAACTATTTCATATTTTTTATATAAGTTTTTGTGAAATTGTTATAACCCGAAACTATAACTGTGTAGTGGTTGTATCATTTATGCATTCTTGTTTCGATCATTCAGTGTTTGCCCCCAGTCACTTGTGATAAACTTCTATGTGATTTTTGGGCTGCTAAAGATAAAAAAGATTACGAGTGCATTTCTCAACAACTATTTGTGCAATTGATGCACTTCTTAGATTTTACTGCCATGATGTGCTCTTCTTTGGTCAATTGAGATAACTTCTTGTGATCTTTTCAATTGAGATACTAGTACAGTTATAGATGTTCTCCTTTCATTACAGTTATAGCTGTTGTTAGCTTCAACTGGATGCTTAATCAGGTGAGGTGACATTGTGTTACTAGTTTTGTTGACCGCATAGTATCATAGATTCATAGTATTACTAAGGTAGTAGGATGCTTTAATTAGCCAAAATATACATTTTGTAGGGAGTAAGGTGGTGAATTCTTGGTAGGGCCGTGAGGTACCTTTTGGGTTTAGAAGTAGGAAGCACATGTTTATCTACATGTATCTGATTTTCCATCTGAGTTCAGTAGCTTAATATTTGCGACAATGAAATAGTTGAAGGAGAAACTGACTCCCTACTTTTGAGTTTAGTTTGTACGTGGCTATTTTTTTGAAACTGTGGTGCCGTACTTCATATTTGTGTGTTGTTCATTTGTTGAAAACAAGCACCTGACATAATCAGCATGTGGGTTGAGGCTTGCGGGGTGGAAATGGCTTCAAACAGGTTGGACACATATGTTGATTAATCCTGTGAGCAGTGTTTCTTGTTTTGATTAGCATTGATGTTTCAGTTTTTTGAATGGCAGTCATGATGCCGTTAGTCACTGGCTGAATAGCAGTCAATGGTATTTAATCAGATGCATATGGGTGAGACGTGTGTGTTCACGTCGGCCATTAGTTTTTCAGTTATCAGAGCACTTTAGAGGTGGCATTAGTAGCCATGTTTTCATTGTAACAGCATCAATTAGTAGTTAGTGACCATTTGTAAACGCATAGTGTGTCTTTTGATTAGAATAAAAGGAGAAG
>PB.1305.1
GCCGCCGCTGGATCTACATGCCCTCGAGCCCGCCATCGCCGGATCTGTTCAGATATAATTTAATTGTCCGCCTTTCGTCACTAGCTTAAGATTTTGGGTGAACTGGTTGCGGCCGACCCCGTGCCGCCACCGTCCCCTACCCCTTCTCTCTCTCGCGGCAATGGGGAGCACGGCGGCGCGCCTTCGGCTCCCCCCTCTGGATCCCGTCGGCATGGAGGACACCGACCTCAGCACCGGTGGCGCATCGGCGACCTAAGCTTCTTCGGATCCACGCCAACTAGAGCACCTCTGCACCGCCACCGTCGCCGCTTCCCGATCCGACCGTCCTTGACGTTGCCGCCTCGCCATTCGGTTGTCCCCGACATTGCCACCGCTGATTCAATTTTTGCCTTTTTGTTTCTCTATTTTTTTTTTCTGTTGCAATTTCTGAGTCCCCCCAATTTAAACAACAATATCTCCTGATTTTGTGTTCCACTGCTGATTAATATCAGATGAGGGTTGTGTATCTGTGTTTGTATACAAGCTTGCTCTATGTATGGGTTACCAAGAAATTCTAGTGATTTTTTTATTTGCTTTCCCATTTAAAAATTATCC
>PB.1316.1
TACACTCAAATAAAAGAGATGTTTCATGTACCGAATAACCTCCTCACATATGCATACAATCTTATATCATTTGCTGACCTCCCTAACTATGTGGGTGAAAATAGATCCTTTCTTGGTAGGTTCCTGCATGTGGCTCTGTCTTGAGTGTCATTTCATTGTTGTCTACCTTCATACTTGCTATCGAGAACATGCTTTTAGCTAATTGTCTAATTATAAAATAATATTGCAGATGTTCTGGGCGTTACCGTGAGCGTCTCTAATGCTGGTACTATTCAGACTGTCACTCAAAACTTTCCTATAGTGAAAAGAGTGATTGTGCTGAGAGATGCTAGGTATAACAACTATATCTCTTTATCTTCAGCAATTCTTTTTATCCTGCTATACTATACTTGTTTTCTATTATTTTTCCCTGGTTAACCACTCGGTTTTGACATGTACAACAACCACGAAATTAAACTTACGCTATGGGGCCAACGAGCAACAAAGTTTGATGCTAATCATGTCTATGAGGCTAGCAAAACGAACTCATTACAACTATTTTTGTAGGTGTCCTCATGAAACGATATGGACGTTAGTTATCTATCCCCGTTAGTTCTCCTCTTTACGGCATTTACTGTCATATTTAATGTTTTCTATATCTCTCTAGCCATTTGTATAGATTATTCATCTTACATGTGCTCAAGCTGTTCTTTATGTATATAATTTGATTTGTGTTTTAGAGCTGTGTATATTATTCTTAATATACGACTGTATGCTACCATCATTTGTGTACTCCAATTCATGTTACACATAATAACATGCAAGGAAAAAAGAACATCATGTTCGCTTACCTGCATACGCCTTTATATGCACTTGCTTTACAACTTTAGATATACATACTATGAAACTCCTAAGATTGCTTCAAGAATTCCAACAATCATTAGTTCCTTACTATTATTATCTAGCAGTTTTGCCAACACATTATTGTTAAGATCTTGTAAGTCATGTTACCTTGTATAATAATATGTGATTATTTCATCCTAATAATTTTGGTTAGCGTGTTTCCTGCTATAGATATAATACCTGCTATTCAGGTAGTGTAGGCACTATTCTTCCCCTCAACATAGATCCATCTTACTTCAGCAAATAGCCCGCCCTACAAGAGTACATGTTACAAACTTGATATACGGTGTTACCTATTCCGTTGCACACTATTTATTCATTCTCTGTGTTGCTGCCTTGTACACAAAAAAATGATTTTTTAAGTTTTCCTGTTATTCATGTTGTATCTCTACACTTATTTGTATAACTCACTTCACACATTTTCACTCAGTGTATCTTTATCTATTAATATACTTGCATATATGCGTCCTTTACAGAGGAAGAAGGACTGGGAACGCAGCGTGTAGATGGTATATTTGTCCAAACATTCCAGAAGCTACGATTCTTGCCTCAAGGTATAGAACTACAGACTTGCAAGCCCAATATTACCTACCTTGATCTTCATATTGCATAGCTTGTGTTGTTGTCTTACTGTTTTTGTTTTATCATACATCTATTTAACAAACTTTATACTAAACAGTATGGAGTACCGTTTTGAATCTGTCTCTCGCATAACTCTACGCGATCAAATCCTACGAACAATTCCTTTGGGCAGATGGAAGAAAAAACGTTGAAAGAAATAGTTGACAAACCCATTTTATTTCCCGGTTAGTTTTGCCACTTTAATTCTCTACATTCAGTTTGTCGTTTTTCCTTTATGAACATCACTTAAGTGCCTCTTGTCTATCTACATGTAGCCTACTGGACTTAAATGCACTGTCACAATTGCGCTAAGCCCTAGTCAAACATGGTGGTTTTTCTCTTGAAATAAGTGTAGTAGGAAATCTGTTCCAGACAATGGTTCGTACAGATGTTCGTCTTGTCCATGTAGAGGTGCCAAACCGAGGTATACTATTGTTGTTACCATCAGCTTCCCTATACACTTTAAAATACTTGAATTAACTTGTTCCCTCTTTTCTTAAAAGGTACAAACTTTGTGTTATTACCATAGATGGAATAGTAGATGCAGAATTTATTCTATTTGGCGATGTCAGACAACAGGTTAATATGTTAGTATTACAGAAAAAAGCTTCCATGGTCCTAAGAAGTCTTATCAAGTCAACCATATTATAACTGTGTTTGAAAAAGAGCCTACCATTCCAAGAATTCACTCCTCAGATCGTACAACGTCATCTTCATTTGAACCTCTATATTTAGTTGACCAAATGAGGGGTCCGATCAACAAACCTATTGATCAAGAAACCACTGCAACCAGCCATATGCTTCATACTCCTGATAAAATATTCCCCAGCAGACCACCACGCACGTCTCCACTTACTAAGGTATTTAGATTTGTTTTTCCTGTTGAGTCAGTAATAAGATCTTTAAATGCCTCATTATCAACAATATAGCTCGTTAGATTTGCTTTTCCTTACGATAAATGATTTACTCTCCAACATTTATTATAGTCCTATATGTCTCTGTTTAACAGATTAATACTATTGTAATGCTTAATACAGTACATTCTGTGGTAAACTATCGTTTTAAGATTACTACTCATTCACCTCCGTTTGTTCTTTTTTGCTACATCATCTTGTTTAATAGTTCTTAAACAATTGTACCTTCTAATATTATGCATACTTAACAGATTCAGCCAACACCAGACTTGTGTCTTGCACACACGCTCTAGTTGGTGCTGCCGAAGAAGGACAAATCCAGTACGTTACGTCGACCTCGCTCTTTATTTGTTCGTTTTTTGTATACCATATGTGTTACCATAATGCGCATAACATTCAACTTAACTAATCTTGCAGACTTAAAGAAGCACACCCTGCGATGCTGTCTACTAGAAAGCGTCTGTTCTAGTCATCAGACGCCACAAATCAGGCTAGTATTCACCTACTCTTTACATTAATTCTATCTTTTTAGATGACAATACAAAGACGTTTATGCAAATCACTCATATAATTGAATTGAAATGCTATTAGCTGCTTTAGCATCTTCTGATACGTGCATATGCTATATGGATATTTATCTTTCCTTGCCTGTATGTTGCCTATTTTCAGATCACACAACCTAAATATCCTTTGAAATAAACTGCCTCCTTCACCAGCGAAACAAATGCCGTTCATAATTATGAGAAAAAAAAATCGATCACTATTAGTGTCTCGAACTATTTCTCTCTAATTCATCGTACATTACCTTTCTATTTTACTCTAGATTTTGCCTTCACATCCAACTTACTGTGTAGATTCTTCCAATCTATGGATCCTTTTATACATCCTCCACCATGGTTCTATAGTAACCGATAAAACTAACTTTCTATTATGTAGATTTACTCTTGCGTTCATTTCCTTTTAGTTACAACATTCCTCGTACATAGTTTACACCACATTTTATATAATTGATGTAGTTGTTTTCCTACGCTTTTTTTTGGCGTACATAAATACAGATTTGCAAAAATAAATAGAACTTCCTTTTTAGAACTTGCAGCATTGATAAGTCCAACGACATCAAACAAGTTACATAGATTTGACACAGTTTACAGAAAAGCTCAGTGTGATTCTGGCGCCATCTTAATATGTATATGGCTATGTGATAACATTTTCCTATTAAAATATACGTCCTTATTATCTACATGATGCTATCACATAGCCATGATCTATTGTGATGGCCCTCAGTGGCAAATATCTGCCTGTTTAAAAACCTAAAGTAAAAAGCTGAATTGTTGTTAACTTTTATTCCTACTCATTATTATGTGATTACTACTATACAAAGTTGACGCTTCTACCTGAAAATAATCATAATTGTACTCACATCCTTCACAACATTTTTTTTCAGTGCAAAACATGGGCCATCCGAGGATATCTCTGCTTC
>PB.1346.1
ATACCCAGCATGCTCTGCCATACTCAACTCGATCACAGCTGGCCCTCCGTGCGCAGCGTAGCGCGCATCCCTGGCCTAACTCGGCAAGAAAAGTGCAGCTACTGATACAAGTTTGCACACTGTCTATGTGCCATGACAACTGAACTACTGCAACGCCGCTCGATTGATATGCCAAGAAAAGCTACTAACCAATGCCCATAGATTGCATTCGAATTGGTGCAACCGTACAGCTACACTGCAGTATGTATATGTAGTACTATCATGTATGTATAGTTATTGCATCGGCTTGTCTGAATTAATCTCCTGTGCCCAGATACGCATTCAAGCTAGCCTGCATGCATGCATAATGCATTCACTCCAGTCAGTGCATCCTGGAAGTTGGTGAAGACGAAATGAATGCCTGCCAGTGCTTGATCTGCAGCAATAAACCATCCGGAGATCTCTCTCTTTCCCCGTTACTAACTAGTACTTCTGACAATCTGACATGCACGGAGAGATACCATGGCCACGAGGGGCACGGGCAAGCCGTGCTTTGTAGCCATCGATCAGTATGTATATTGTCGACAAGCTTAGTGACGAACCGAAGATAAAAATTGAGGAGGAGTTTTACTGTATTGCAGTTAAACGAATTTTATATGTAATTTTAGACTCTTTGTTATAAGTATCCGCAAGACCGCAATTCTATCAATTATAGCATCAACTAATTTGTATAAGGACCTATACAAATGGCAGTCTGGCTGCGCAGCTCCCCCTCCGCGCCGCGTCCTAGCCCTAGTCGACGCACCACGCACGCTCACAGGCAGTGGAGTAGGGGCGACTAGGCGACTAGGCATTCGAGCCCGTCTGAGGGCCTGAAGCTAGCAGCTAGCACTTATTGGGCCAACACTCGACAGCCCAGCTTAGCCTTAAGCCCTTAACTCCTTAAGCCACAGCCCACATGGCCACTTGCTTCACGGGTCGCGGGCTCACGGTGAGTTTCTTCAACCACCAGTCTCCACTCCACTCCTCGTCTCCTCTAGCACAACCACAGAGCTAGCTCTCGCTACCGCCGGTGCTCATGGCCTCATGGGTACAGGGTACTACTAGGGGTCCGGTGGTGGGGAGGATGCTCGAGCACCTACGATGAATTCGCCCTTGAGCTCACTCACATTTGTTTGTTCGTCAGCCTACGTCTGATGTCGGAAGAAGAAGAATTGAGCCTACGTCTAGGGGCGGAAGTACATAGGACTACCCGGTGTCATAGGATACCGGGTCCCTCGGAAAAAATAGTAAATATTATCATGTATATACTATGCGTGCACCCTCTAGCCTAAAAGCTGTGCACCCCGGTTCAGCCCAACCTCTGATCTCTTGCAGTCTTTTGCCGCATAAATTACTATTTAATATAGTGTTTTTTGATAATTATATATGATGTTATATGTATAGTGAAGTGGTGAATCTCGATCATTTCCGTTCTAGCTCCGCCTCTACCTACGTCTTATGTCGGAAGAAGAAGAAGAATAATAATAATTGATTCAACTAATCGATCGAGACATTTCCAAGCACCTGCACTTTACAAAGAAACAAAGAAAGGAAAAGATAGGCTCTTTAGGCAGTTATCTCACCGACTATACGCAACAGAACTGGCGACAAGATTGTGTAAGCAAGAGTAGTGCTTCTATGCCGGTCGTTACTGTGACGTATCATGATATATAGTTACTGTGACGTATCATGATATATAGTCTATTGATaagtccatttct
>PB.1357.1
TATCTAGATCATAGGCATCGAAGCAGTTCCCTCGGTCCTATTCCTAGTCCTAGGTGATACAGTCAGGGCAATACTATCCGGACAAGCTGTCTAGATCATAGGCATCCAAGCAGTTCCCTCGGTCCTATTGCTAGTCCTAGGTGATACAGTCAGAGCAATACTATCTGGACAGACAAACTGTCTAGATCATAGGCATCCAAGCAGTTCCCTCGGTCCTATTCCTAGTCCTAGGTGATACAGTCAGGGCAATACTATCTGGACAAACTGTCTAGATCATAGGCATCCAAGCTTGACATGTTGCATCGAGTTTTATTTTCAGTTCTCATCCATCTTTAAATGCAAATGTTTACTTTCAGTCCGATGACCCAATTTACTTGACAAAAGACTACAAAGGTTGATTGTGATCCTCTGCCGTTGCTGCAATGGAACAACGACGCTCAAATTAGACAACCTCAATATCTCTGTCTATATCTCACAAGCAAATTGTCATTGTCTTAGTTAGATAAAGCTGGATACAAGATCTTGGTTAAGCTTGACAGAGGAGCTAGCTTTCTTCAGAAATCTTAAATGACATGTGACATGCTAGATTTATTACTTTTCCTCCACAATGTTTTGTGATAGTTCATAGTTCTGCTCGGTTAGGTTGTACGTAGGAGCATGTAGGATCATGGAACCTACTTAAGGGAGGGCGGTTACTATGAGCTGAATTTTCATGGAACTAACCGAATTATGCGTGCAATTGCATGCGTAGACACTACAATTCACATGTTTATATTTGAAAAATAGAGTTGACTTTGTTACACAACTCTGATTAAAAACATGGTTGTAAATGTAATACAACTATAATAGCTCTAATATCTATATTAGAGTACTTTTTGAAACTGTCTTACTAACAAAAATTTCTCTAATCTACACCGTAGTAATTTTGACCCGCGAAATATGCTGTGTAGATTCCTTTTGTTTTTTCTTTCGATTAACCCCCCCCCACCCCCCCGAGCCAACATGGTGGCTCTTTTTAAAATCATTGTAATTTGGATTTGTAATTCGTTTGCAACTACCAAAGATATCTTTTAGCTATTCTGTTCTAATTTGCACTCATTTGGGATCAATCAATCCATAATTTCCGTTTGACAGATGTTGAGTACGGTGACTCATATCCTAATCAACTAGGATTTGGAGAAGTGTGTTACACATATTTCTATATGAATCCAAATAGGATTATGATTCATACTTCCTTTTGGAGGAGAACTAGGAGACACTATATAAAACATAAGGGGTGGTAAATGGAGAATACAAGGCACAAACTAACTCATCCAAATCAAGAGGTGTACAAGATGATTAGATGCTAGGTTATTCTTTAGCATTAGATTCTTGTATAAGGTAAGGATCAGAAAGTCCTAAAAGGTCCGAGAAGGTTGTGAGAGAGCGACAATTACTTTGTACTCTTTTGATGTTGTACTTAAGGATTTGCAACCGACTTCTCCAAATCTTTCTTTCTCGTCGTGATTATTTCGTCTCCGTTATTTAGTTTTATCTACGAGATTCATCTACTTCTTTTTTAATATCGTATGTGCTCATGCCGTTCTCACAAACTCTGATTCGACTTGGGCTGTTGCACGTAAGAAAGGGTAACAGATTAATAACAACAGATGTCAGATCAATTTGGAATTACGACGTCTTCCAGAAAACTGAGTTCGACACCTGTC
>PB.2160.1
TCTCCCCATGTGCTGCAACCAGTTAGCAGCATCAACTAGCGTGCCCAGCCCATCAAAGGTATCCAGTCGCAGGGCATTCCACTGGTGCAGCCTCATAGCACCCACCGCAGGGGCCGCCAAAGGAGCGGCTGCGGGTACAACTGGTGGAGCTTGACTCCCCTGAACCGCTGAAGCAACCACTTCTTCTGATCCCTCAGAACTAACCTCTCCACCTACAGAGCTCTGGACTTCAGGCGAGGGCATTGCCCGGCCTTGTCCGGCACCCTGCTGACCACGAGCACGGCCACGGCCTCTACCCCTTGCCATCTCTAAACATCACAAACAAGCACAAATTCAAACATTAAGCACACATCCAACTATGATAATCAACGGAAACGTAGATGCAATGCAACCCAAACCCACCTACTGTGCTTAGTGTGTCAAAATTAATGTTTTAATTAACCACGGACCTACAGCCCGCTCTGATACCAACTGTAACACCCCAGCTCAACATTGAGCCTGGAATGCTACTAAAATAAAATTAAACAAAACTAAATTAAAACCATTTACCAATTTTTCGGCAGAACCTCCTTTGTATAGTTAACTATACCGAGGTTCCAGCAATTAAATATATCATTAACAATAACTCATCATCCAAATTCATTCAAGCATGCAAGATAATCTATTCCGATAAAACATTAATAAGCATAACCAAAACTTGCTACTCTCACTATTACAAATAAGCTAAAACACTCAACCAAGCCATAAGTAATTCTCAATCAGTTTGCTTATTATTAGAGTATAAACTAAATGATAGTCTTCTTTAGGATGAGTGGTAGTGAGTGCAACCAAACAATACTACTCTCTCCCATGCATGTCGTTCTTGCCAGTGGTACCTAAAAACACAACAAAGCAAGGGCGAGCCCAAGAACTCAGCAAGTATCAATAAAGGAAATGCTAGTTCACAGTTATAGCATCAATATACCAAAAGAAGCATTACACTAAACACAACTCCCATGCTTATGTAATGCGAATATGCAATGCATCTTTTAATTTTTATCTCTTTTCATATTTTACCGGTAATGCGGGGTATACAACCGTCGATATATACCCTTGCCTGTGCCCTCTGGCACAGGAACCAAGAGCCTATACTTCACGAGTATAGGGGCCATTGCCCATCATCTTCATGATGGAGACCTCTATTCAATGCCCACATTCCACAAATGTAAGGACCACAAGCCCGTCATTTACATGACGGGGACCTCAACTGTATATACTTGGTCACCACGTGATCAAGTCTCATGTATGCTCCCAATATGTGTATGCACTATGACTCTATCTTTCATACATATGAATCAACAAGTACATACCAAAATATCAGATCTCAAATAACATGTAAGGCATTAACAACGTACATAGGTAATCTTTAGTCATAAACATGTATTCACCAAGTTTTATTCATACTCATCACACTATCATCCATTTATGGCTAATATGAGTAAAACGCAAGCAATCACATCAAATGATCGTAATTATGCTACAATCAGGATACTTGCCTCAACCGTGCGGAAACGGTGGACGTGAAGAGGGCGCAGCCCCTGGGACCAAACCCCTACCTGAATATAATGATAAACCTTGCTAAGAAAATCATACTGGACCAAAACAAACTTTATAACAACAATCACGAACTCGCAAAAGCGTCTAACTCGATCCCAACCCCAATTCTTAAACGTCAATCTGTCCCCTCGGTGGACAGTCAAATTCAAAAATCCATAACTAATAGCACAGGAGTCCAAATAGGGTGTTCTTGGACTTCCTGGAAAGGTAATTAAATTCCCCAACTAAACCTAGTTGAGGGGCTGTTCTGAATCTGCCATCTATTGCCCCTACCGAGCTAGTTAACGAAACGTCGAATTCGCGTCGGGTTCTTTGGACAGTACACTAAAAAACCATAACTTTTGCTGCAATGTCCAAATCTTGCGTTCTTTAGCTTTCTGAAAAGGTATGGAAATTACCTACATTTTTTGTAATATCAAGATCCTCTAATGTCTTCTTTAACTAATGGCTTAACCCAGATTTCTACAAACTATCAGGATGCTGACAGATTAGCGGGATAGCAACACTAAAAAAATCATATCTCTCTGACCGTTAATCGTAATTGGGCGTTCTTGGCGGCCACAGAAAGCTAAGGACATAACCCAACTATCTCTAATAGATGGGATCCACAGAATCTGCTTCTAAGGACACAAAAACCGTCGTTCAAAATTCTAGACAGAATGAGATCTAAACAACCAATCTACTAACGAATTCATACACGCCTTAAATACGAAACATACAACGAGGGAGGATCTTCGTTACCCTTGAAGAACCGCTGTAGATCGCGACAAAGCCCGCGAACCTTCCCCTTCCCTCTCTTCTTCCCTCCCTTCTTCTCCTTTCTTGGCCGGCCACCACGCGAGCGATCCTCCTCTTCTCCTTCCTTGGATGACCAGCGGGAGGAGGATGGGCTTCACCGGTAGCAGGGGAGGCGCAGGGAGCAGGGAGGAGGCGCACACAAGGGGGGGGCAAGGAGTGGAGGAGAGGTTTGGGGGCGGCTAGGGTTTGGGTGGGGGGGGGGAAGGCACCTCCCCCCCTGGCCAGCCACCAAAAAGGCATTATGGGCCAAAGCTCAAGCCCAGGTTGTCCAGGTTTTTCATTAATCCCCTTCTCCAACTGCTTATTTAATTATTTTCCTTTAGATCCTTCCCTTGAATCGATTTCTAATTACTCCTTTTCTTTAATTATTTTGTTTTCTCCCGATTTCTACTCTGGAGTATTATAGTCGGCCATTCCATACTAGTCCCCCGAAAGTTGAATTTATTTCCATTCCAAAAAGGCACACATGTATCGTAGGAGTACTTCGGTTGTTGCATCGTGCATGATGTTGTTTCTTGCGCACGTAATCAAACCTTGTGCACCGTGTAATTCCTAACTTTATTATAAAGTCTATTTTAATTCGTAACTACAAATTTTGTCGTTTTTTCGCATTCAACCATGAGCTCGATTCATAATTTGATTTAGCAATCCAAATGCAATGACGCATGTGAAGGTGAATAAGTACAAAAATATAAAATAAATAATTTCTATTTTATTGGATTAATTAAATCTTAATTACAAAATTCCAAAAAATGAAAAATATTTTAAATGAATACAATAAACTTTAAAAATATTTTATTAAATCTATTCATGTTCCAAGAATTTTTATGGAATTTTTTTAAATTTTCGGATTTTTTTAAAAAAAATCCGAATTTTTCAAAAAAAATCCGATTTTTTCCTTATCTTTTTTTCCATTCTTTCCTTTTCTCTCTCCTCTTCTTGCCACACCCCTCATATGAGGCAGGTCAACTGCCCCTCCCGGCGCAAGGGCAGGTAGCCTGCTATGTCTGAGGCCAGGGTAGATGCACAGTGGATGACTAAATCTTCAAATTTTGACAAAAAGAGgttcattt
>PB.2171.1
AGGAAGTGCTTGTGAGAGGATGGCAACAGGGGATTAGGGAGGTACTGTAGCACGATGGCACTCGTAGCAAGTCTATACTATAGCATATTTAGGGTTTTCCCCCTTTCCTGTCGTCTACTTGAAAAAAAAACAACAACCACAACTGAAAATTAATATCCATCAAGAAGTACCCGACGTGAACAACTCCGATTAAAGCTTGATCATGCGAGACTCTACCTCCCAAGTCTCTTCTCGCTCAGACCGACATGACCATAACACCATAACGTGTACAACATGTCTATACCTCAACACTTCTTGACCTCTCCAGTACACGTATCGGATGGGACTCGAAGGTGAGGTCTTGCTCGGTGGTCAACGGCACTAACGAAACCTCAAACTCTGGATCTCCCAGGTGTGCACTCAACACCTGAACATACTAGACGTTGTGTGCCCCGCGTATGGACCCGAGATGGTCCTAGCGATATGCCAACTTCCGAATCTCCACAACTATCGAAAACAAATGAATGTACCTTGGGCCAACTTCCCTTTGGTACAAACCACACAACATGCACATAACACATGGAATCTTGTTCCACCTCTCAATCGATCTCTTCACCTTAATAAGGATCACCCCTTAACCAGGGACAAACAATGAACTCCTTAAACAAATCTTTAAAAGAGCCAACTGAAAATAAAAATTTCATCACAACCACGCATTACCAACTCCCCACCAAAAGGTCAAATCCAAAATTGAAATTCATCACGAAAACCTTTCCACTTTCCAAGTATAGGCAGTTTGCAAATAAACACCATGTAAGCCAAAGAGAAATCACTCGAATATCCAAATCAGTCATTTCTTTTATTCTTTCTGAACTGAAAGAACACACATGCCAACATAAAGCCAAGCTCAATTTGCGAAAGACACCCGTCATAAACACATAGCTCAAACAAGAATCAAGAGAGCATTTCACTACCCGAGGAAATATTATTTTCTCAATTTCTCTTTTAGGAATAAAATTTCTCTCAAATTATGGAATTCCAATTCATCGCATATCACACTAACTCATATCTCTTAAATTGGCATCCTCAACGCTATGCTTCAAACGAAATACATCATCACACCTTTGTAGAGAGGCTCTATTGACTCCTACAGAAACATACTCTAGACAACTCCTTACCGATGAAATTAATTTGACAGATAACTCCCAGCTATCTCAAAATAGATCTTACACGCAATCACATCACCTCAATCTTTAAGAATAAACAACTCGGAATTATCACACACACACTCATGTACTACATCAAAAGATTCTATCAATGATCACCCACTATCTGGAATCCTACCCTTATTCTACTTCCTCTACACATAATCCTTGGGCGACAAAAGTCCTAGTATAAAAGATAGGAAAATCTCAGATTAATCCCTAAAATTCCCACAATCCAAACATACTCAATCATTAACATAATATGAAACATATTCTCGACCAAATTATCTTTAGAAAATTCTAACTCCCAGAGGTTACTCACTGAAGCCAAGTCATATTGACAATAACTAACATTCCCTACTATCCAATAATTGTCATAACGATTAGATTTCTTCACAATTCTACTCTCATTAACTACATCATCATAATTCTCCTACACAACCTTGCAAAGTACCCAATCGCGATACTTCTAATACTTGATCAAGATTTCATACTTTCAATAATTCTAATATTCATCAAAATGAACAAAAGATCTTGGACCTACATCTCTCTATAGGTTCTACTAGTTGCAACAATGTAATCGGTTAGCTCCAAAGACAATCATTCTATTTAAATCAAATCCTCTCCAATGATTATTCTAAGAAATCAATTTATCACTCAATGCCTCTCAAACAACTTGACACCTAAAGTCTCACAAAATCATCTACTAGACCACCATTATCTAGTTGCCATTACACGTCCGAAAAGACTTTGCAACACAAATCGGTTAACCCTTTCTTAGAAGAAGAGGCAAATAGAGATAAATTTCAGTACACAGGAAAACGTTACCACTCGTAGTACACACAAGACCAGGGAAGTAGTCAAATAGCAATGATCTCAGAAAACAAAAGATGAGATCATAGTTGAGGGCACACGTCCCACAAGAAGAGAATACCAAGCCTCAAACGAGAATAAAACATTGCCTTTGAAATTCGAGAAACTCTTATGTGGCCAATCAACAAGTTAAGTACGCTTAATAAGCTGCAAGCTATAAAACTTGATTCCAACTCCGAAATACCTCTACCACACTCTTTTCTTTAACAATGAAAACAATTTTATTGATTACCACATCACTTGGGACCTCTAATAAGAAGTGCTTTTAAAACCAGATGACACTAATCACTTAAGAGCCAAATATAACTTTCCATCACATCGCTTTACTCAACAATTTCAGCTATCACATAAATCATGAACTCCAAAAGATTACGAATGCGAAACATGAAACATTTCATTTGAGTGATACCACGAAAGACGTTCAAATTACTTTCTTTCTATAAGAATCAACAACACACTCACAATCCATTGCTGACAACCTTACTAACATTCATAATGATATACCCTTAACAAGAATCGTCATCATCTACTCTTCCATTATAAAGCTCTCAAAACTCACCAAATTGTTCCATACTACTTTATTATCCATCCTCAAATTGAGAGTCCACCAAAACTTTACAACCTCACTATAACAATCACTTTATCTAGAGGTGATCTACTACACAAATTAAAAGGTTTTACCAAAACCCTTTCATCAAGGACATGCTATCATCGATGATTCCACAATATGTAGGCATAAGCCACCTATTAAATCACATCATTCAACTCTTAGTGATGCTCAACACCAAACTTAACACACAACAATTGCACTCCACCATCGTTGTTATCAACTGGCTTCATTATGAAGTCTAGTTGCTACCTAACTTTCCTTTCGAATCACATGAATTTACAAACACATATTCAACTGTTCCTCCTCATGTATTTGATTTGCAAAATCACACTAAAACTTCAAGAATCGAAATCTTCATCGATCAAAAGTCTCAACAACACTACAACCAAATTCATCGCATCATTCTATATAGAAAACTATCAGAACTCCTCCCATAAATTCTAGATCCACCGATATTCAATCCCTTCAACCTTTTGTACACAATTTCAATAATTAATCATACTAAGGAATATGTAAATCTAGCAACCATATATGATCATCAAGTATCTACAGAAAAGATAACCCCACGAGATATATCTATTAAGGCAATAACCTAGCATCTCCTCCAGTTCCCTTTCCACACATTAGATTAATCCATTGGGACCAAATAATCCAACAAGTTTAGCAAACTAAATAATTTTAATGACAACCAGTTCATCATATGTTCAACACTTCTTAATAACTCTATTGATTCCAATTAGGTATAACCATACTCATAATCACAATTCATCAAGAACTACTAGAAGACAACATCAATTTAATCGATTTCACTTCAAAGATGTTAGGTTAAAATTAATTATACACCACGCTAGTGACCCAATGTGATAATTCATACCTTATCAAATAATTTATACAATTACAACCTCTCATTTAAACATAATAAGACATTACAAAAGAGTTTTAACACTTTTTTCAGAAAAAGAGAGGACATTAAACTCCACACTCCAAATACTCTAGAAGAAACTTGTAGAGTCAAACTTCCACATGATAAAGGATTT
>PB.2174.1
TAAGATCCTTTAAGTATTTATACATGTGTGCACATATTTATCTATAAAAGATCACACCAACTCAAGACTGGTAGATATCAAACCATCACCAAGATCCTCTTTTATAATAGTAATGGTACTGAGCACAACAGCTACAATAATTATACCTCTAGTAGCATCTAAAAAAATTCTTCCTCTAGGAACCTCTATAAAAAAAAAACTCGTAGTTAAAAAGTCCGTCAGTCTATACATTAAGCCGGACTAGCCGATCTAGCTTACCATGAACATCCTCCTAATCTCAGTTGGCTGGGTCGTTCAATTGAGAACTTTTTTTTATTAATTAACCTTTTTTTGAATTTTATTTTAAAGTTAACCTTCGACGCATTTTATTTTCAATTCTGACCCCTTTGGTCACGCCACGGGTGGTGGCGTGACAAAACAACACTGTCACGCGCCAGGATAAATCCCAAATAGCACTTTTTTGTCACGCCACTGGTTGTGGCGTGACCAAATAACACTGTCACGCCACTTCCAGTGGCGTGACAAGAGTTTGACCAGAAATGGGCTGGCGTGACAGTGTTATTTTGTCACGCCACGGGTGGTGACGTGACCAAAGGAGTCAGAATTAAAAATAAAGTTCGCCGGAGGTTAACTTTAAAATAAATTTTTAAAAAGGGTTAATTAATAAAAAAAAAGTTCTTCAATTGATCTTCTAATAATCGACTTCTCAATATATTTAGGCCACTAGAGCCTCTGAATTATTAGCACGGGGCAATATTGTGCAAGTTTAACTTGCCCGCCTCCCCGGTAAAAGGAGAAAAACGATAAATCAAGCACGCGTAATACCTAAGCAATATATAGACGAAAGCTGAAAAGGTTGGGGGCATCTTTTGGCGTGGGTGAAGCATGGCATAAATTTTGCTGTGTGCAACGCAAGACTGGATCCGGCTTACGGCGGAGAGATGCCCATCAACACGAATTTCTGGCAGTATTGTCACAATTTCGTCTCGTATTTACAAAAATAGTCGTCACAATTTTTTTTTTACAAAAATAGCCTTCTGCCGCACAACCATCATGCGGACAGACCCTCCCCATCCGTCACGTGCCCCATTGTTGCACGGCCACCGTGCGGTGGTGCCTGTGCTCGCCTGCTATCCTAGAGGAGAGCAAATTGTTCAACGGTTGAGCGACTTGGTACAATGCCACATACGACTATTATGCGGCAGGTCACCGGCACAGTGACCGTGCGGCAGGGGGATATTTTTGGCCAAAAAAATCCACGGTGGCCATTCCTGTAAATATGAGGCCAAAATGGAACTTTTTTATTAATTGAATTCTTTTTAAATTTTATTTTAAAGTTAACCCCAGGCGAACTTTATTTCCAATTCTGACCCTTTTGTCATGCCACACCCGTGGCGTGACAAAACAATATTGCACGCCGTAGGATAAGTCACTAAATAGCACTTTTTATCACACTACTGGTCGTGACGTGACCAAACAACACTGTCACGCTACTGGTCGTGACGTGACAAGAGCTTGCAAATACAGGCTGACGTGACAGTGTTATTTTGTCACGCCACGAGTGGTGGCGTGACCAAAGGGGATCAGAATTGAAAATAAAGTTCACTAAGGGTTAACTTTAAAATAAAATTTAAAAAGGTTAATTAATAAAAAAATCACAAAAATGTGCCATTCGGCCAAAAATTCCACATCAAGTAGTTGAAAGCAATGCTCGTAAGAAGGAGGTTCGTCTATACAAGATTCGACTATTTTTTTAGCCAAAACAATTAAATTTTAGTTCATTTACAACTTCATTATACATAAATTACAATAAATTATTTATGTAATTTTTGTTCTGGTCACTGTAATTATTCTCGAAAGTCTTAATAACTCATATTTCCATCACATGATTCAAAATCTAACATATACTTAGAGAGGTTGAGC
>PB.2181.1
atCAGTTCCCCATGGCACTGACATCTTCCTCAACATCAGCTAGCGCCACAACCTCCCTGCTAAAGTTGTTGATCCTACGCCCGACGTAGCATCAACGGTGTAGCTTGTCTTCGACGTGGGATCATGACAGGCTTCGTCCATGGACGCCGCCTAACAGCTCGAGGATGAGCTGTCTTGCAAAGGGTAGTGAAGTTGTTATGTGCACGATACTGCAGCAAGGGGTTACGTGCAAGTGCATAAGGTTGCGTCCGGCTGCCATGGGCCAGGGTAATGTAGCACCAGGATTAGGAAAGGATTACCTTTCCCGATAAGAATATCTATTTCCCTGGATAGTTGATTAGTTTTCTTGTATAGGGATTAGTTAATCAGAAAGGTTATTTGTTAGTTAGGAAAGTTATCTATTAGTTAGGAAGATCATCTATTAGTTAGGAAGGTCATCATTTAGATTGATTTTATCCATAATTGTTAGAAGAGCCCTCTATATAAGGAGGCTTATTGTAATCGTTGGTATTAAGCAATGAGAATACAATAGTCTAAGTCTTAATCCCATTTATCTCCCTAATCTATAGTTCCCCCTCTCCCCTAGCAGCTGGCGCCACTCGGCTATCCTCCCGATGATGTTTACCCCTATGATCTAAGGATCATAACAACCTTGGCTGGATAATAAATTTTCCTTCCCTTATGGGTTATCATAAATTGAAGACATGAGAAAATGTAACAAGTCATTAACCTGTGTCAATAAAACATAAGGAAAAAAGGAAATGCAGAAAATACACAAACCTCTCGTATTAACAATGCAAATCTTCCTTCATATCCTGACCCTAATACACTCGCCTTCTGTCAGCTGCCCATGTAATGGTACACCAGGAAGCCTTAAGTACACATCAGTAAAGTTCTGGATAGAATTGCAGACTTTACTAGGATCGAGGAATTTCAAGATGTCTTGGTAGGATACCTAAAAAAAGGCAAAAAAAATCATTCACTAATGGAAGCATGAAATGTTGAATATAAAGCAACACATTTTACCTTTTTTTACTTTTTTAATACAAAAAGTGAGCTTTTAGGAGAGAGCACAGGACCAAAGTCATTTTGAATCTTAAGCTGCAAAGTAGGTAAAGACAGAACATTGCATGATTCCAGACCACTTACTAAATACACAATAATGGACAATCATATATGGCAAAAACAAAACAAATAGGTGAACATTCATGTTTCTTGTACCAACATGAGCATCAACAAGATGTGGTTCTATGTATTGCTGAAACAGCGAAAACACGGTGGTCATAATTTCACTCTGGAAATAGAAAAGCATGTACGATTCTTGTCTCTCTATATTCTTGCGATAAGATGCGAATGAATTCTACCAACCTAGTATGAGTGAATACAATAAATCTCCACGAAAAAATTTATAATGAAGTAGCAAAAAATGCAACTAGACTAACAATTGAAGATTTGAAAAAGAAGAATCTTACAACTACAATCCACAAATCCTGTGATTTCCTTATAGCAGGATGCAAAGTATAGACACCTTCAAAGATTACCTGGTAATCCAAAAGTGCAAGTCAAGAAACAATCGTTTGTTATCCATGAGATTTAAGCATTCCAGGAGGTTACAACTTACAAGTGCCCctctccc
>PB.2200.1
TCTACACAAACAGAATGAAACGACTTAAAAAGCCAAATAGCCAATATGTAAACTTTGCTGATTCTAATTGTAGACAACATCAATAAAGGGGTGTAAAGTAGGGAACCATCCTTGAGTTGTAACTCAAAAAACAATATCATAAGAAGTCATTTTTTATTAAGAAAACATAAATCTAACTTTGTTATCATAAGTAAGAATGTTATTGCTTTATCTATTACTTCATTAGAACAACAGTTTAGCCTAATGTTACTTTGAACTTATTATAAAAGGTGTTAGAATACCTCCAAGTTGTTAGGTGTTATATACTTATATTTATGGATGAGAAGCTCTATAGTTGTTTCTAACATCTAAATAAACAGTTACTTGAACTAATCACAAGTTTATATATACATCTCATGAAGTCCGTGAACTAAGAAATATCTCATATATCTTGATATCAGTAGGACACAAGTTGAGAACGGCAGTTTTGCCATTTTCTGAAGGCCTGACCAAATTTGCCCTTGATTTAATATGAAACAAAAATTGTTTATCAGTTGATCAACATATGAGCACTAGAAATAGAAGGTTTGATAATATATACAATATATCATAAATGAAGCCTGTTACGGTACATTTGTGAAACAGTCGAGTGCATATAAGACTGTCACGGTCACCATTTAACAACAAAAAGAATGGGAAAAACAAGAAAGAACAGTACAGTCTTTGTAGCATATGTTGGTCCAGTTCCTTCAATGAATATCAAACCTTCATCTGAAGCCCTACTCATAGCCTGCAACCATGACCTCTCCAAATAAAAAATTCAGACACATCTTATGTAAACAGCAGTTGAAGACTCTGTTTTATACGAATCTATTCTATACGTATCCAACAAAAAAGATATTAATTCATTAAGTAATTTACTTAGAAAAAGGTAGTGCAGAGAAGCAACGTCTTCGTATTCTTCTCTTTTCCATAAAAAATAGAAATACAACAAAGAAGCTTGATGATAAGTACCTTTTCGAGTCCAGTGATGTAAGATCTCGAATGAACTCGTGCGATATCATCTAGAGAAGCAGGGTGGAAATTTTGAATTTCAACAACCTGTGAACCACGATACTGAACACAAAACGAATAAGATGTCACCTAAGTACAAGAGCCCACCTTGAAACTTATCAATTATTCAATGAAATGCAATATCAATCATATCAGCCAGAACTGCTCAAAGTTTTAACTGAAGAAAAACATAAATTAATTCTTGAAACCAAGTGAGCTAAGACAATGTTCTCTCTTTTTTTGAGAAAAAGCTAAGACAATGTCCTCAACAGTTGACTACATTTACAGAACTTTTTTTTATTAATTAACCTTTTTTTGAATTTTATTTTAAAGTTAACCCTCGACACACTTTATTTCCAATTCTGACCTCTTTGGTCACACCACGGGTAGTGGCGTGACAAAACAACACTGTTACGCACCAGAATAAGTCCCCAAAATAGCACTTTTTGTCACGCCACTGGTTGTAGCGTGATCAAATAACACTGTCACGCCACTTCCAGTGGCGTGACAAGAGTTTGACCAGAAATGGGCTAGCGTGACAGTGTTATTTTGTCACGCCACGGGTGGTGGCGTGACCAAAGGGGTTAGAATTGGAAATAAAGTGCGCCGGAGGTTAACTTTAAAATAAAATTCAAAAAAAGGTTAATTAATAAAAAAAATCCATTTACCAGCACAAAAGAAACAGCAACAGTAGCAAGAATATACTAGATGCATTTCCGGCTGTGGTTTTAAATTTTATAGAGGGGGATACCCTGCTAGCCTTTTGATTTAGGAAGTTGTTGTGGTCGTCCTTAACTTCAGCCGGTGCTTAGTTCCCTTTTTTCAGTTGTTTAGTTGTCCCTAGTTTTCTAGACCAAATATCCCAGGTGATATTTTAGGTTCGTTGTGTAATTCACATTTTCCCAAACCTTAATGAAATAACACACAAGGTTTTTGTGTGTTCTCGAAAAATTATTTATCCAGTTTTAGGCTTTTAGAGTAACGAATATGTGATTATCAACTGGATTCGCATTCAAAAAATTTGAGAATGTAATGGACAGTAAGACACGAATGAGAAAGGACATTCCAAGAAGTATGAGAGGTCCAAGTAGTTTTGCTGATATACCTTGGGACTAAGCTCTAATTTCTCGAGAGCATCAACTATTGCAGGAACTCTTTTGTTAGATTCTGGATGTGCTTCCTGAATACCAAAAAAATGATATATTTATTATATAAATTAGATGAGGAAACTTAATGCATCATGACTATGTTGCGCCTTTCTTTTTCTCAGTAAGAGAGTGACAACAGGATGATTCTAATCAAACAGATGCTGTAAGCTTGTAATATGATTGTTCAACAGCAGATTAATTCTTTAACATATTAAAAGTCGCAGTGTTAGTTATTAAGAGCTTAATCCACAAAAACCATAAATAAACTACACCTATTTTCTTTCAAAGGCAGCTTTATTCTCGTCAGTTTGATTGAAATTTGAAAGTTACTATTGTTATGTACCAAGCATTCATATATTTGATGATATAGATCAATAAAGTGCATACTAGAACAATTCAAACATTGAATGTTGTTCAGCAATCCAGTATTTGAGTCCTAATGATCTTT
>PB.2207.1
TAGTTAGGATCGCGATTCTACTCTTAGAGTCTTACGATTCTACGAACCACGACAGCCTGTCGATCCAATCTCACTGCGATCCGATCCGACTCAAGGTGTAGGATCGGATCCTACTCTTAGAGTCTTACGGTTCTACGAACCCACAACAGCCTGTGATCCAAATCTCACTGTCATCCTACTCGTAGAGACTTAGGGCAATTTTTTTTAGAGGCCAGGCTTTGCTGATATTTTGTTTTAGAGCAAAATTTGTTGATATTAATTTCTGAGAATGAAACTATAAATAAACAAGGAGCATGCAAAATATTGTATCAGTGTGGTAATGCTAGTACAAATATCTATATTATGGCATGAGCAATCTTGAGCTTGATAATGATAAGCTATTTTTATTCCTGGAGTATGTCTAGCTACTTTTAAGGAACATGCAAGTGGTAAACCATATAACAATCATACAAACTTATAGTATAGATGTTAAATATGTGTATTTTTACAAATCCGTAGAATCGCCGATTCTACGATTCGATACTACGATTCGATCCTACCGGAGGCAAATCGATCCGACTCGGGATCTCGACTCTGACTACCTTGGCACGAACCCATGCAAACAGGCTTAAAAGCAGTGGATAGCCTGGTTCCTATAGGCCGTGGTCATGCTTCAAGTTAAGTCAGTATGATCTAATTGATTGCTAAACTGAAGGAACGATCTCTACAGATAGGTAGAATTGGGCCACATTATGTGACGAAGAATTTCTCCTAGTATTATGGCCATGTTCATGTCAATCTGATTAATTTGGTCCACAAACCATCCCATCATGTGGGGGCACCCATTGGAAGTTAGGAGAAGACAAAATGTGTGCCCACTCTTGGTCCCAAATAACAACTTGCCACATGCAATTATCGTATGCTACTTTTCAAGATTGCAAGCCATAAATTGCTCTTGGGATGTTGTCAAATGTCAATATCCCAATTTTATACGGCATTGGCTCCCTTTTCAGTAGACACTAAGACAGAAGTGACCGGTCGGATGCATGATTGAGGAAATAAATTGACACATATGATGTCTCATGAAAGGAAGACATAGGGTGAAAACCACCTAAATATTGCAAATTCATGAAAACTATGTCTTTGAAGTTTTTTAAAAAATTCTAAAACAAATACCATATATAGAGGAGGGGATATTTTCTAACCATGCAAAATTTTAGGATCAAACACAATCTCGTTTGCAAGATACAAAAAGACAAATTATGCATGAATAGTGACATGTGTAGGCCAACAAAAGTAGGTCTTGCGTACCCACCCAAGGTGGGTCTTTATCTATCATGACATGATATATTGTTTGAAAATTTTGAAAACTTTGAAGATATAGTTTTCACAGGTTTGCAATATTTAGGTTGTTTTCACCCTATACGCACCGAACATAACAATATTATATATTTTTTGAAGCACATGGCAAATTATATTCACCATATTGAAAAAAAATGTTATAGATAATATTCCTGCTGAATACCATAGGCAAAAAATGAAAAAAAAAAAAGCGAAAAGTTTTTTTAGAAATTTTACCTACATAACACCTATCCTTTGGAGTTCCAACACTTCCGCTTGAATGATAAGTCATTTTAAGATAGGTACAATGAGGTAAAAATTGACTTTTAATAAGAAACTTCGTCCCAAGAAGTCTACAACAAGGCCCCGATCGAATCTGTTTTAATTTTCAGTTCGATGATCCAGATCAATTAAAAATGTGCCAATTGCAAGATCAATATGTGCTAGTCTACTGGATGAAACTGAGCTGCAGTTTTCATCTGTGAAAATGGTGGGGGAGCATTGCACAAAGTGAGCTCTTTTGGAAGTTTTGAATCATGATTCTCTGTCCTTT
>PB.2243.1
ATCTTTCTGGCAAGGATCCAAAACCCGTTTCCGGTGGAAATCCCGGTCGCCGGCCGGAAAAAAAACCCAGCCGGTTACCTGGATTTCCGAAAAAAAACCGGCGTGGTTACCGGATTTCTCGGAAAAAAATTCCGGACGAAGTTCGCTTGAATTTGCTTAAAAACCAGCCGAAATTCGAAAATTGGAATTTGAATTTGCAAAACCCGAAAAAACCAGCCGTTTTTTCTGTTCCCGGTCCCCACTGGTAAGACCGCTGGTTTTTTTTCCCTGGCCATGGTCAGCTGGCCGTATAGGCCTGAGGATAAGCAGCGTAGCACGCACGAGCAGAGTCAAATTCATGGGTAGAGTCCTTAGTCTTTGTTAGTATTTCTTCTTGTAGCATCCAGGTCATGTCTTTATTGTTAGTCCTTTAGTTATGGAAAATGATAAGCCACATACACCAGATGCTCTAGTCCTCGCGCTGTCAACAACTCACGCTCCTAACCACCCATTTACTCCTACTCGTTTATGTTTCCAACCCCTAGCAGCACACATGCACTGTCATCCATTTACTCCTGCTCTTTATCTCTCCAACCCCAGCAGCACAATTTACTCCTGCTCTTTTATCTCTCCAACCCCAGCATGCACACACGCACTGTCATGTTCCTCCACGTCAATCAAACCACAAACCAAGAAAAGACAAAGCGGGTGACTTCATGTGAGAGCAGCAGCAGCACGAGCGATGAGCCTAGGGGTACATGAGCCGCGCGGGCGGCGCAGGCCGTGCGGGAGAGCACCGCCAGGTCGGTGAAGGACAAGGCGCAGTCGGCTTCGCCCTCTCGATGGCGAGGATCAGGGCGCCGGTCACCCTAGTGTTGCTACACTGGCCCGCTCCCTCTGGCTCCTCCCCATGCCGACGCCGCCCCAGCTCGGCTCGCTCGGCTTCGGCCGCTCAGGGCTCGCCTATGGCTCGGTTCCCCTCTCCCCTTTTATTGATTTTCAGATTTTGATGAAATGTTGCATCTGTAGAGAAAAAATATTGCATCTATGGGAAAAAAATGTTGCATACGGT
>PB.2245.29
TCATATAACAAGGAGCACCGTCCTTTAACCAGGGAACGCACAAAGAACTCGCTTTAAACAAACTCTTTTACAAACAGAACCCAACTAAAAAAAATAAAGGATTCTCATCGCAACCACGCATTACCAACTCCCCACCAAAGAGGGTCAAATCCAAATCGAAGATTCATCACGAAAACTTTTCCACTCTCAATTAGGCAGTTTGCAAATAAACACACGTCAGCCAAAAGGAAATCACTCGAATATCCAAATCAAACACTTCTTTTATTTTCCTGAACCGGAAAGAACCACCATGCCAACATAAAGCCAACTCAAATTGCAAATGACCTCTGTCATAAACACACAGCTCAAACAAGAATCAAGAGGGCATTTCACTACACGAGAAAACGTTCTTTCTCAATTTTCTTTTAGGAATAAACTTTCTTTCAAATCATGGGATTCTAAATCATCACACTAACTCCTTCCTCTTAATCGGTAAACTCAAAGCGATGCTCAACCCGAAAGCAACAACCACACTCATCTAGAGGAACTCTACTATCCACAAAAAGATACTCTAGTCCACTCCTCTACCAAAGGAATTATTTTGACAAATAATTCCCACACCTCAATAAAGATCTTCATCCACAATCACATCACTTCAATCCTCTAAGGATACTTGACTTGAAATTCTCAGCACACATACTCATTTACTTCACCCAAAGGATTCTATCAATGATCAACACACTATTCTGAATCCACTTTCATTCTACTACTTCTACATATAATCATTGAGCAACCAAGGTTCTAGCATAAAACACAAGCCCCGCTTCAACCTCCAAGACTCCTACAATGAACTTCTGGTGTAAATGATAGGAAAATCCTCATATTCGATTACTAAATTCCCACAATCTAAACATACTCAATCATTAATATCAACATGTAAACATATTCTCGACCAAATTATCTTTAGAAAGATTCTAACTCTTAGTGGGTTACTCACTGAAGCCAAGTCATACCTGACAATAACTCAACAATCCCTACTATCTAATTAATTGCTATAACGATTATATTACTTCGAAATTCTACTCTCATTAAACTACGATGTATTTCTCTACACAGCCTTGTCGTTTGAATGACAACACGGGCTTTCGACACTATGGACAACAGGGCTCCTGTCGCCAATCCAAATGGCGATAGGGCCATTTCGCCATTTGGAAATGACAAGAAGCCATTTTTTATAATTTTATTAAACATACATTTATTTCTGTAATTCTATTAAAAAAAATATATTATTTTAAAAAAATCCAAAAATCAGCTATGGTCGTGTTGATCCTCGACGCCTCGAAGTAGGAAGTGATAGGCCGATCCAAAGCCGTCTATACACAAAATCCAATGGTTTGAAAATCCTCCTTTGTGCTTCCACGTGGTACTAAAGTTGTCATGAAACAAGCTATTTCAGCCGGGGGCCAAAACTTATTAATAGGAAGCTTTTCTAGATGGAAGGGTATGAAGTGTGTTTTAAGTCGTCTGATAAAAAAAATGGAAGGCAGCATATTGGTCTGAACACGAGGTAGAATGTGTCAAGCGATCGAAACCTCTCCTAACAAAATCGAAACGGTTAAAATCCACATTCAAGCTTCCATTTGGTGAAAATTAGGCACTAAAGTTTTTGTCCATGAGATCCGGCACTATCAGTCTTGTGGCTTCTTGGAACGTGACAGTTAATGGAGATTGGAGGGGACTTTAAAAATCGACTTATCTACTAGTTTGAATTTCCTCACAAAAAAAGAAATGAAGTTGATGAATTAGAAGTGTTTTGTTCACCGATCAACATCTTACATCAATAATAAAATGTAAACTACCCACCAAGTCATACAAAAGCATTGAGCCGAACAACACAATCTTTGTGAGCAATTCAGTCAATAATCAAATAGACATCGAACCAAATTAACCTACCATTCATGTCCTTTATCTCCGTATACTAACATGGCCTACAATACAAATCTTTATTCTTTCTTTCTGAGATGAGCCTACAAATCTACAAGACTACAATACACAACTTGGTTGAAGCACTACAGCAAAGTTAAATCCAATCAAATGCAAATACCATACTACCATACACAAATCCCTATGTATGCTGCCTAGTTACAAGTAGGATGAGGCCATGCTCCTCATATCTGAAGGCATGAAGGCCAGCACCACCAGCAGCATGAGCAGGCACACCGGCACAAGCAGCAGCAGCGACGGCGGCGGCGGCAACGGTGGCAAGATCAGCGGGAGCACGAGCAGCGACACGGTGACGCAAGCCAGCACGAGGAACGCCTCTGCGCTGAAGTAGCTCAACGGCGGCGAGGCCTTGCCGCCGTCAGGCACATTCAGTCGCTGCTGCTGCTCTTGTTGCTTTGCGACATTTGGCATGATCATCACGTGATGCCTTCTCCTCTGCGTCGTCTGGTCTCTGAGGAGCTGAGTCTCCATTATCATGAGCAACTCAACCAGCATGTAACAAAGCTAGCAGGTTTCTTGTTTCTCTTTGCCAAGACGGCAAAAAGTTGTCAAAACTGAGTTTGTTCTTTTTTTCTGGGCTCTCTTGGTTTCTGAAGATTGAGTCTTCTGATCAGAAGTCCTTCGCTCTCTGGTTGTACTATCCAATAGTCATCACCTGGTTTGGAGGATTTGCAGCAACACTATCTGTGAGGTGCAAAAACAAAGAATATTAGATGAGTTCTAACATAAGTAATATTAGTTGTCTCATATTTGTTTTTTTTCCTCTGAAAAAAAGAGGTCTCATGCTTGAGTGTAATGTCTTGACAAATTCAAGAAATGGTTAACAGGTGATGTGATAGAACAGATAAAGCTTGGTCAGACAAGAACTACCTAACATATTGAGGATTTGGCATGAAACATGTGAAAAGAACCAAGATTACACCACACTAGTAAGAAAAAGTATTACACTACACATGAAGAAAAAGTACGTCTGATCTCGAGCTTAGCATTGTCGGCCTTCCTGACAGGTTCTTCTTCCCTTTCTTGATTTCCCCCAGTCTGCTCTTGGAACTAACACAATACCACCCAGGAGGATCAAGAACACAAATGGGGAATGGCAAATGAGGGCAAGAACACAAATGGAGAATGGCAACTAGGAATTTCCAAAAGGTAGGAGGATATGAGGGGGACTTGGATACATTTGACCAGTGGAAAAAAATATGGAACACATAGAGTTGTGGAAGAACAAAGTGTTTGTGTGCCAACCGCCAAATATGTGCCAGCAGCAAAAGACGGCAGGATTAAATGAAGGCTTTTGATGCTGGAGCAGGCAGGTATGCTTGTGTAGCAGACAGAACTTCAGCATGTCCTTTTTCTTTCTGTAATGTGGGGGATGGATGATTGTGAGGAGGAGATGAGCATGATGGGAAGGCAGCCATTTTCAAATCTTGGAAGCCTATAGGGGGAAGGAAAGCAAGGATAGGTGCATTGCATCAAGGACCAAGTGGAAGAGGGGTGGGCCTTTCCTCCTTGTAAGGTACATAGGATTTAGGATTTGTCTAGGTGAGGCGTGTCACACTTTCTTAGCCTTTTACATCACCTGTCATAAACACATCTGCTAATCAAAATTTGCCATACTGTGTGGTACCTATTTTGGCCACCACAGAAACTAAGGCTTGCCACACATGTGGCACAAAAATGTGGCAAAGTATTGAAACAACCAAAAATGCCCTTAGTCCAGAT
>PB.2249.1
agCTTTTAAAGATCTAGGGCATATAGGTGAACGTTCCCTCCTGTTTCATATGACCGTGACCAGGCCAAAACTTATGACTTATTGTTCATATGCAGAGGAATTTGTAAAAGAGAACAACCAATTTGATGCTTTAGTTTCTCTTAAAATATGCACATTTTCCATCCCATCTAAACCCATCCCGTCCTTCCAACAACATATTTGATCATAAACAGAGCCACTCCATATCTTATTTATCCCATTTCAATTTACCAATGAAAACATCTGATTCTTACCTACATCCTTTTACCAACTATGAAAACTGATCTGTTTGCTCTTTCCTGCAATAGAAGTGACAGTTCTCCATCACAGCCTATTCACAAAAGCCTATTTACTGATTATGATGCTACAACCCGCTTCATGGATGCAAAGGTATGCTTACAAAAAAAAAAAGATTTGATAGCCATCTTACCTGAATTGCCCCGTTCCTCAGATTTTCTCTCCAATATCTATTATTCATGCCATTCTCCACCTACAGAAGCATCTGCTTCCATCATCACCTGCATGTATTTATTTACTACATCATTATAACATCCAAAGACAATGTCTATCTTACGCTACGTTAACTCATTGCACATCCTTACTACAACTGTCCAGTAAATAATACTATCTATCTTACATCCAGCACATAGATAGGCTAAGAAAAAAAAAACCAAAACTGCATACATACTATCACTCATATATACAATTGTTTTATGCTCACTAACATTAAATATTTTTATCTATTTACTTATACTACGTTACCATTCCATTTTTATCTTTTTACAAATATCTGCTAGATTTCTGCTATTTACATTTGCAGCGCACCAAAACGCAAACTAGAAAATTTGTGGCATCCCCAGAACTTCACCTTCTTTTACAACTAAAAGGTATGCTAGAATTCCTATGTAAGTATGTTATCATTCCAGATAGTCACCTGTGTTTGATATCGTCAGTATTATGCACTTATCATGTTATTTCATGTTATATTAGTTACATGATGCTCATCCTAAAACAGCTCCACCCTTAGCGATAAGGCAAACTGTTCTGCCTATATAATTTTGCCTAGGTATTCAGCTCTAATCCTGTCGTACATGATTTATTTTCTTAGGTTGCTAAGTACCTTTCTATCCGACTACAACATCAAATTGTATAAATTTCCACTAGCTTCTGCTTACGCACAGCTTGAACACATATTTATATCATGATTTACCTATACTTATTTACTTTACAAAAAATATAGAATGCTTATTTTTAAAAAAATCCTATAGATTCCACTGCTTGCCAGGTGCAAATATAATTCGCGTTCCAAGCACTACCCTCATAGGTCCACACAAACACCAGCTGTACTGCCGCTGTAAGCCATAACTCAATCATTACTTAGATAGCTTCTGTCTGTGCAAAAAAAAATGTTACTCATCATCATCAGCCAACACTGCATTTGCAAGCTAAACAGCCAATAACAAATAACAGTCCCTCCAAGTATTTTATTTGGTTCCAGTGCATTTAGATCTATCAATAGCAACAACTTATTCTTACCATTGTTATTTTGTGTTCTATAAAACCGTGTCTGTTTGCTATTTTGTGCATCACAAGAAACAACCCTCCATCACATCCTATTCGTAGAAACCTGTTTCCTGATTCTGCAGCTCCAAACCATCCAAAGACACAAAGGTATATCTAAAAATCGTAAGTGCGATTCTATATACAACTTACCTAAATTGCCACCACTTGCACATTTCTAGAGAGCATCTGTTATTCATTCTGTTCTTAACTTACAAAATCATATGCTTACAACAACAACTGTATATGTTTATTTGCTACATCCTTTTAGTATCTGACGTCAGTGTCGCTTTTATGTTACATTTACTCACTGTGTAGAACTGTTTGCATCTAACCAGTGCGGTACCACCTTCTAGATTTCATGCATCAGACACGAGATCAACGAGATCTCAATCGAAAAATAAACTGCTATCACCTGTGTACACTTACTCTACATTCGTTAGAATTATAACCTTCTGTATATTTACTTATGGCATAAAAATATCATTAGGTTCTGCCCTCCTTGAAAATATCTATGATGTCTCTCCTATTTATAAACCCATATCCAGGTAACACACCCTGGAAAAGTTATTCCCTCACTTGATAAAGCTCCACAGACTGTACCATCTAAGAGGTTTGTTACCATTGTCACTTGGAACATGCGCTGTATAAAAATTCTTTACATTTAATGCTTTTGTTTCATTACACGTAACGCTGAATCTTGTTTTTAAACATCTCTGCGTCGCCTCCTACCCACTCTACGACTAATCCACCTGTGAAGAAAACACGTCCATCTACCAAAAAAAATGTTGAGTAATCGGATAACTCTGCGCAACACCAAAACCTCAGGTATAATTCATTACCGCTTCCCAATGGAAAAAAATCGCTTTACAATCTCTTCTAACTTACTGCTACTCTGTACAGTTTTTTCAACCACCGTCTCCAACCGCCTCAGCGAACACATCTTCCCCAGAAGCATTAGATTTCTTCTGTGTTAACGTTTAGCAGACCTTATGTATAGAATTTGTACAGTTTGTTGCTCCTTTGATCTATCCTGTTACTGCTTTCGAAGCCTATTTTGTAACCATTACCAACTTAACTATAGTCGTCGGCAGTATCACCTCATTTTATATGCATGTTTTAAAGTCTTACTTAAACTTAATGTAGTATACTACAGATAGCTGCTAAATTGTGTTCTAAAAATATTCTGTTTGTTTTGACAAGTGCTTCAATAGTTAAACAGCCTCTGATCTTATATATCATCTTTGCTTCGATCAAAACTTCACTACTACAACGCATAATGCTAATATAAAACTTAATGTTTGCAaaccagtttgaaacc
>PB.2251.1
ACACCAGCAGCAGGTGGATATAGAGGATAGTAGCTGTAAGAAGGTACATTACGTCAGAACTCAGAAACTACAAACATCATCTGTCCAGAGTAATGTAATTCTGCTTAAGATCTATGAAATTGCTTTGTTGCTTCAATATGTGTGTTGCAAGTCTCCCAATTCTGTCTCCAGGCTTTCCGCCAGGTGACTCGCGACAAATTCCTCACCATTCAGTTGTTTCAGGATGTCCACTGTACAACAGCCAAAATGTATCTGGAACACGAAAAACAGAACAGTTTAGAGCTCACACTGAAGTTAACGATAAACTTTTTGATAAATAGCAATAGCATAACATGAGATGAATTACTTTTTCCATAATATGTATGAGATGTACTAAGTTAGAACACCACCCCCAAAAAATACCTGAGATAAGGTCTCAAAGTAGGCTCAGTGAGGGACCAGCTCTGTACAGAATATCTAGTGGGCAAAAACAGAAATATTGTGGCAGCATACAGGCCTAGGAATCTCCAAGCACTGAATGCTCTCTTGTAACATTAAGGTAGAAAATGTAGGAAGTATCTTAAGACCAGAGTAAGGAGACTACTTTTCTAAATGGCCATGCTGCAAAATATTACTTTGTAGCAGAATAGCAGAGAGAATTGAATAGAAATACAGGTGTCACTAATATATATTAGTACAAGTACACATGTCTTGTGGTTTGAAATGTATAGCCATTAACTGCATACAAGTTCATCACATAACTCCTTTCATCCATTTAGATAGGCGTACCTCATTAGAACTGAATAGACTTGGATTTGCCAGACAAGTAATCTGCGTAATGTGTGCAGACCTTTGAGAATAAGGAATAAATTATCAACACTTAGAAAGGAAACTGATAAATCATAAAGAGTAATGTATTACCTGATGTGTGATATCTTCCGGGAAATTCAAGTCAAATGCAGGCTGCAGACAGCAACAGTACAGATATATCATTAGAGATGCATGTGGTTACAGCATTAGAAGACCTAAATAAACACAACACAATGCACTTACACAAATACTACCAGAGCTTGGTTTGACAATGCTTAAATATAGGGCATTTGTAGCTCAAGATGTAGAAAATATGAATGTAAAACTCTCATGCAAATTTTATAGATAATTGACTATACAGAGAATAGTTGATATGTAGTGACATAGGAACTTGATTGTAATTGTTAAATCAGATAAGATTGATGCGCTCTGAATGAGAAAAACTACACACCTGGGGGAAAACAAAGTCATGGTGAGCATCACGCACAGATGGAATAGAATTACGCGAACACTGTGCCCCAAATACTGGGTAAAGTCTTGAAGCTGAACAAAGGTATCAAACAGACACATATTACTCAGATGTATTTTACAACCTTCCAGCATGAAATCTTCTGCACCACCTACCTTTCTCAGAATTTCAAAATGGAAAATATATGCAAGCTCTGGTCAACAGTTCCCTTTTTATGTCAGGATGGTCAGAGTCAATAAAGGtccatct
>PB.2272.2
GGGCATGACCAGGAGAGAGCAGAATCATTCGCGACACAACCACAGAAAGGATTGCATATACTGGACACTTGAGTGGAGATTTAATTCAACAGATGTTGTCCTAACTGACCATGAGTAAGTTACGCTAATCTGCCTGTATGGAATATTTGCTTCTGTTTTTGCAGTTTGCATGCCTTTTGAGTTTGGAACTGTTCCAGGATGGCAAGATATCTATGTAGAATTATTTTAAATTTCTGAAATAGTTGCTCTGTTTGCTACTGACTTGTATGTATGATGTATCTTTTATTCTCAAACTTATTATCACATATTCAAGTGGATATCGACATCGGACGATATGGTTCCTGTTGACAGTTATGCAAATTATGGCAGACCCCAGGTCTCTGGAGGAGGCTATGGGGCTTATAGTGGGTAGAGTGGTCGTTCTGGGAGCAGTGGGTAAGGATGGCAATATTTTTTTAGTCACCAGTATAGATATTTCGCTGTGATGATCATAATTCATTATCACAATTTTTAATGTTTCTTTACCTTGGGGTATCATGCTCCCTAGAAATCAATGTGTCAACTCTGGTGCAGTTCAAGTCTACTTAATATTTCGTCAATCTTTTATTTTATATATATTTTGCTCATTTAGCACTTTCTAATTGAAAATAATTTTTGTCAGGTTATATGGTTTTAGTTCTCTTTCCTATGGGAAGCGCCATGGTTATTAGCATTTAGATTTTCGAATACAACAGCCAAGACAAATGAAGTTGGAGCCTGCTTATTGGAGCCCCTACCCAAACCAGATGACCAAAGTGTATGGCCCAACCTGGAAGCTTTGCTTAAGAGGACCTGTCTGGATGCCATAGACCATCTGATTTCCCTCACATACTACATTTATATTTTCCTGCAGGAAACTCATGAAGAATCCGAAATGGTAAGAGTTGATGGGTGGCAACCGATTTAGTTGTGTTCTAATAAGTTACTTCATGAATTGTAACATGACATTATTGGGACAAATACGTGTAATCGGACTGTGATCATCTTGTATTTGGGCCATCTTTCTTATTCC
>PB.2277.2
AGTCTACATAGGTGTTGCAACAAAAGAAAACCAATCAGCTGCAGCGTGGACAGTCCAGATTAGTTCAAAAAGTTAAGAAAGTAGCTTTTGAGACTCAAGAACATATTTGATCATATGTGTCTGTTAATCTGAACTACATGCATATAGAGTAAAATGTAAAATGAATAACTGGATTGCATGAACTATTTTGTTAAGCATAATACCAAATCCAAGGGAAACAAAATATATAGAGTACTTATGTCATACATACAAATTTGTAAAAGACTAGCGACTTTTGTTTTAGAAACAAACATCAATCCATTGAGGCTTAAGATGTCATAAATAATAGAAACAAGCATCAATCTAGCACAAAAAAGGCCATACTATTTGAATTGAAATTTTTTGGTCCGGTTACTATTCACCCGGTCCCCACCGGTAAATCCGGTTACCGCGGTAACCGGCTGGTTTTTTTCCATGATACCAGCCACCCGCGGAAAAAAAAATGACCGGTAAAAAGAAAACCCTGCTTGGGACTTGGGAGTCTTCAATCTCAGTTCTCTCATGTCATGTTACATATTAGATCAATTGGTGGTTTTTTAGAAGACCAATTGGTGGTCTTGTGTTTGTTTTGTTTTATATAAGAACTTCTTTGCTGTCTGTGTTACCTCTACATTTACTTTTAAAACAATCGAAAACACTTGGTTGTTGAATGTTGACATTTAGAGGTTCATATGTGGCAACTCCTCCTATCATATATTCATAATATGATAATTTGTTTTCTGTTTCCACTCATTAACTTTGTGTGGTAATCTAGTGTTGTATATATGATTTTGTCCTACAGTATGTTCTGAATTTTCCTTAATACTGTTAGACTTATTAAAAAAAAGGAAAGGACCAGATGCATTATCTCTTATAAAGCACATATTTGGAATCAAGGGGTGCTGCGTAAAGTTCTTGCAACGCGACTGCTATGAATCTACAACCACAAATTCTAATTGCATGTGTCATTGGCTGCTTAAAATTAATAAATTTATTCTCATAAGGAATTCATTGCCGTATAAGAAAGGCTTTAAGCATTTCACATCACTTTGCTCCACACGCTTCGACTCTATGTGAGGAGCTCGATTTCATCATTAGTTAAATTTCCATCAGGAAGAACAAATGCATGTGGGCGGCAAAAGTGGGAAAGAGGTCGTAGGTCGATAATGGATGATTATCATTTGGCTGACACTATAGATGCCATTTTCAAGATTGTTGAGATCGCTCACTGTCACCATATGCAGCTCTATAGAGAAATAATGTAGGCCTTGTGAGAACTGATCCAATTATGAAAACAGAAAAATACCAAATGTCCTAATGCATATTTGAGCTTTTTGTTTGCGCTTGCCCCTTTCTCTCTCCAACTCATTATATTACTTAACATATTTGTTCACGGTACTGCATATTTTATCAAACTTACTGATCCAAATGTATTTACATTATTTAGTGACTTACTGCCAGGTGAATGAAAACCTATACTTTTTAAAGGGTTCAAACTGTTACCACTGGATTGGGAGGTGCATCATAACACAGTTTTTCCATATTTTGATCAATTGCCAGCCTTTCTTTTAATTACACATGTTACAGAGCCCACTGCAAATGCTTGAATGGCGGCCATGAAAGCATCATTCTGTTAAAATATTTACTTTTTTTTTTACTTATGCAAGATCATATGCTCATCTTTTAAATGATTATCACACCCAATTTTCTTGTAACGCTGACTTTCTATGAATCTAATGTTAATTTTTGTACATGGTGTCATTGGCTGCTTAAATTAATGAAAAATCTCATAAGGAATTCTAAACGTTGCCAGTATAAGAAATTATTTCTGAAGCATTGTTCTGCCAAGTGTAAGGTACGTTTGAACAGTTCAACCTTTTTACTGATACTATCATCCAAGAATCACGCATGACAACAGTCTATGGCTATTTTGTCTTCACATTTCCTTTTGGTGGAATCGTCGAGAGGCGTTGGTCCAGTAAGAATTTAAGGCTATAGTAGTCCGTTCGAATCATGAATCTGCGTCCCCAAAGATAAGTCTGCCAATGCCGGACAGCTTGCACCAATCCGATGACCGTGGTGCCATGGCTCAGCTGAAGTAAGCAATAGGACCTCCTTGATGGATGACCTCTCCAATCCCTGATCCGGAGGCATCACACTCGACAATAAAGTCAGCACCGAAATCGCCATGTCATCATCCACATCAGCAACTTGTGTTAGTTGATTGCGAAAATGACCAAATGTGCAATCGATATTAGGTTTAGGGAGCCATGAACGTAATTTTCAAGTTTAGTATATGTTTAATGAGATCATTGCACAGTAAATACCGTAGTGAGGACGATCGTCCAATAGTGGTTTGCTTTGTTGAGAGTAGATTAGAGACGAGGATAAACTTGTTTAGTCTTTCTTGCTTAATCAAACCAGAATACAAGTGCCTGTTTATAGGGACTCCAATGCAATTTCCGTTTTCAAAGTATTCGCCTATGTAATTTTTCCTTGCTGGTCTATACAGCAAACAACCAAATATTTGTGTAGCGTGCACATTGGATGTCAATGTGATACCCCTTCTATTAAAAGG
>PB.2278.1
AGAGCTTATTCAGAGGGCTAATAACCCATCTGTTTGATTAATCTCAAACACATTTGATCAAATCAAGAAGCATTACTCCAAAGAAAGGATGCAAAAAGTTGACAATTTGCAAAACACATTTGCAAACTTTAGTGTCATGTCACAATGGAGTAATGCATGGACTTCAACCATTTACAAAACATATTTACAAATTATAGTCTCATGCTACAAAGAGTTAATGCATAAGCTTCAACTATTTGCAAAACACATTAGCAACAATAACATCATGCCTAGAAAGCTAGAGCAAGCGGGATTGAGCTATCAACATATGATGAGACTCAAGCTACTAGACAAGACCCCTCTTAATAGTACAACAACCTATACTAGCAATCCGGTCTTCCAACAAACACCGAGACCTAAAAGACTAGGAACACATCCTTTGCCTATGCTAGTTATACATTTGCCTTGCGCATCCATCTTGGGTCAGACTTGATGACGAACATCACACCTCCTAAGTCGTGAGTTCTTGTCTTGTTCATCAACACATGATGTACTCCCTTCATGTCGGGATCTTGACTTGATGCTCATCAACACATGATGACATTCTTCACCTGAATCTTGACTTGATGACAATCAACACATGATGTCATCCAAAGTCTTCAATATGGACTTACCTATTTGACTAACTCATGAAAATATTAGTCCACAAAATATTGCATTAATTACAAAATACTTATTAACTATAATGACGGGTCTAAATTCTTCCGCATTAGCAATGTTGGTCGCAAGGCTAGAACTTTTATATTAGTACTATTTTCCTAATCTAAAATTCCAAAATTCATTATTTTATCTTTGTTGATGGAGCTTAAATAATTTATCTAAGAAGCTAGGCCGTGCATTCGCACAGGTTGAAGTTTATATGGCGATTATAGGGCGGATATGTGGTGCATGTATAGTCAAAAACACGAAGGAGTTGATAGTTAGGCTTAACACCGAAGAGTTTTTCCATGGGCGTACTGTTCTGATTATGCTACCGGGCAATCCATTAATAGAAAGCATGCTTCGGCTTGGTGCAGCTGCAGTGGGGCAGCCCACCCACCCACGTTCGATGCTGGGCTTAGCGTGTGGTGTCTCACCGGGTTATTTGAGGATTGAGTGAGGCTCAAGTGGCACGAGGAGCTTCAGGCTCCTAGCCCACCATGGTTCGAGCGCTATTTTCGTGTGCGCTCGTGAAGTAGGGTGCTCTTCTTCTTCAATATGGATCGGATAGAGAAAATCCCGAACATCAAAAAAAATCAAGAACACAGAAGCTTGAGAGCTAGGAAAGACCCTTCTCAACAGCATGTCGATGTTTCCTCAGACCCATTTTGCCCTCTCTATTATCGCGTTCACTGATCAATCGGCCATGCATGACATAACAAGAGATTGTGTGCAGAGCCTTTTTTTTACAAAGTTTAGGCGTAATGTGGTCTTCCATGATCATATAGCTAGATCTGCGTGGCACCGCTCACAGTCTATTTGGTTGGGTTTGACCGAATAGGCCATCATGGTACTTCGGTCACTTCAACATCAGCGATCTTTCAGTGTCATTGAACTAATTTTTTCAAAAGAAAATGAATAAAAATGGGACGATGAAGTCATTTTCTTTGGCCTTGCGATGTACATTCGACCTCCTGCAATTTTTACTCTCTCCGTTATTTTCAGGTTGTCAATTGATATCCAATCACTCGAATCGAAAGTCGAAATTCCAAACCCGGCAAAAAAAATTAGTCTTCTTTGGGTCAATGTTCTGAACTAGAGTACCATGCACGCATGGTGTGTTTTAATTTAGCTAAAGGGCTGAGAGCATCTACAAAGTTTGTTTCTTAACTTGTTACTAATGAAGAGAGTACTCAATCTAATAAAAGAAATAAGTCTTCCAATAGATTGTTTTTTGAGCTGTGTCTAAGACTTTAATTGCTACAAGTGTGCATGATTCTTGATGATCAATAATGAAGTACAACTTTGTGGTCTACATGTTTTAGCTCATTTATCATATCAATAATGAAGTCGGGCTGCACAAATGATCTGGTGTATATTTTGCTTTAAGACAGCGGGACCCACAAAACGCGTTTTTAGGTAACAAGTAAGTCTCCAATCCCAGAGTATTTGACTGCTTCGACCCGTTGCACGGCATCCTCTACTTCAACCACATCTTCTTCGATAGGACTTTCGGCTACTGCACTGCCATATTCCCAGGACCGAGCTACGTCTTCTCATACGAGCCGAGCTTGGTCTACATGCCATGATGCTATGTCTATATGCTATGGTGCTGCGTCTACATGCCATGGTGCTACATTTACATGCCTTGGTGCTACTCCACGTACCAAGCAAGAGTTCAAGTTGGATATGTTTGGGAATCCAATTCGACATCCAGAGATAGTATCGACTTCAAATATGCATAACTTTACATACAGAGTCCGTTTGAGGTCCATGAGTACTTGATGGAAAGCTCATCTCGCCTCTTTCAACGGATCCAGCCTCACCTCCAAATTCCTTATATGCGCACCACAATCATCAAAAGAATGTGCTTCCTCACCTGTTTAGGCCAAATTGGGCTATGTAATGAGTGGGCTGACTTGGCCTATATGGGCTCCCTCCTTGGGCCGCACCGTTCATCGGGTACTGTTCACGTGAACAGTACCATATGAATAGTACCACCCCTTAGTTCTATTCTATGTGTGGCTCCTCCTCCTATATTTAAGGAGGCTTCACCCCTTTAGTTTTCCTTGGGTTTTTCTTAAGAGATTATTCTGCTTACCAGTCTCGCCGCACATTCGGTTGAGGAACCCCAACTTTGTGAGCTTAATCATTATTCGTAATACAATTTCATATTGCATCTTCTACTCTCTTGCTTGTGTTCTCGATTCGCTTGTAGGAGATAGCCTTCTTGGCGAGGTCAACCGCGTTTGGCACGGTTGATAACCATCGGAGCAGTGGTGTAGTGATTGCGAGGGGTTTGATCTATTTTGGTCGGAGCCTTTGGATCATCAACGTCGTGTTCTCCACAATCGACTTATCAGTACCTTTCGGAAGATCGGGCCACCGTCACATCAGGTGGTATCAGAGCAAATGTTACCCGTTAGGTAATCACAATTCTTCCCCTTTTAGATTAGTAGTAGATTCATTTTTCATACCTAGAGTCCAGAAAATTCCCCAAAATTTTTTTTGCATCTATCATCCATACCGAGCCCTTTGAGCCATTGCAATTATCTTTTGGTATTTTGCTTGTTGAATTTTTTGTTGCATCATCGTGTCTAGTTGTTGATTTCTAGTTTAGTTGGAGTCTAGTTCGTCATTGTATAGTTTGATCTTCGTGTTCCTTTGCGTAGCTTCATCGTTGTCTAGGTTCCCAGCCGCAACCGCCACCAATCCCTACCACGGCAGCCACCCTCCTTGCCGCGGCAACATAACCATCTTCTACCGCAAGCTATCTTGCTTGGCGTGCGCCTACCGCGGCAACTCCATCTTCTGCCACGCCAACGCACCCGCTGCCATCCCCTGCCGCCGCCTCCACTAATCACAGTCGTGGCAATCACTTCCGCTGCCACACCCTGCTGTTCGTGCCAACCCACCCGCTGCCATTCCCTGCCGCCGCCATCCCTTGCCGCCGCCTCCACAAATCGCAGTCATGGCAATCACTTCCGCTGCCACACCTTGTCGCCGCTGTTCTTTGCTGCCCCGGCACCCAGCATCTATAACCAATTCGGTTGTACCGAAGTGCATTAGGCTTTTGCCCGAAAATTGGCTTCGGTTTGCAGAGGCAAAGAGTTTGATTTGGTTTGTCCAGAAGAAGGAAAGGAAATAGATTGATTTCGGATCAAGAAAAAAAAAAAGAAAAAAAAAAAAAAAAAGGAG
>PB.2280.1
actCAGCCTGGTGTTCACTATGTACTAAAGTTGTGTTAATCTGCGTACGAAACTTGGTAATATAAATTCACATTTTACAACTTTCTTCCTTCTCTATATTTAGGTAATCAGATTTAGAGCACAGAAGTGCCTGAATTATTGAAAATTTAAGTGGCAACTGGTGAAGACGTGAAGTATTATTATGTTGTATGCCATTTTGAAATATGATGACCGCACATAGAAAAGTGAAAAAATTAACTGATTTTAGCAGAGTTCACCTTTTTCGTTTTCACAAATGATGAGAGAACTTCTAAGCCCGACTCGTTCAAAGATTCCTTGATGGATTCCAGTTGCTCAAACAGGCTGCAAAATTGCCTGATACCAAGTTACGATACCATATATTTATACAAAATTGTATTTGACAATTAGTCTACAAAACATTTGATGCTCACCAGCCGTGGCTACTTTTAATTTTCTTCGTAGAATTGTCTCTGTTTTAATTTTCAAGGTTTAAGTGCAAACGAGCAGTACATACTATACGCATTTGGCAAGTAATTACTTTTAGTACGCTAGATTCTTATTTGTATATCAAAGCTGGTATTGTAAAGAAAGTTTGAATTGTTAGTTTATAACTTCTACTAGCTCCATTCTATGCCACCGTGCCTTCATGTTGAAATAATGTTTATAACTTTGTTTGTATCCTGTGTAAATATATAAATTCTTAGTACCAGAAAAGAGCAAGAAATATGCTTTCTGGACAGTTCCTTTTTTCGATAGTTCCATAAGGTAACACAACTCTGCTTTCCCTCTCAAGCCATTATCACATTTTTTAGCAACCTTTTGTCTTTGTGCATTCGTGTATCAGTATTTCAGGTAATACCAGTATCTTTCAATAGGATCAATTCGTTTGAAAAGATTGGCAATTTCATTAGGTTCTTTCAGCAAATTGAGAACTCAAATTCTGAAAGTATAAAATATGGGCAAATTAAGAATTAGACAACCTGCCAGCATTAAAAAAATCTTTTAGTTCGCTATAAAATATCTTGAATTGTTCGACAAAAGCTTCGCTGTATTCTCCAGGAGTCTTGGTAATCCTAGCAAGCATGGCTTCTGTAGCAATAAGATCCTCAGGGCCAGCATTACGGTGAAGCTTGTTTTGTATAGTATGCTTGATTTCTTGCTGTTGACAGTAGAAGATCAACTGAGTAGCAAATAAAACAGTGGGGAATTATTCCAAACTGTTGAAAGGGATCACCACCTTGAGATCATGTGGGATGTCATTGCGATGAGCAATATCACGAATTCGTGTGAGAGGGACAGAGGCAGTAAATTCTGACTTGAATGAAGGTAAGCAAGGATGAATCTTGCGAATCACAAGCATATCCTGCATGAATATTGGAAATATGTCAATGGTCTATTACGAAGGAGAATAATTGATATTCATGTCTTTCAAAAACATTAGATCCTGCAGATTTAACTAACCTTCAGCATTAGACTAGAATTGGACCGTGCATTGCTACGGGAATTTTTCTCTTTCTTAATTTATTATTATCAGTTGTTGACGAAATGGTTTGGATAAACTGTTGTAATCACCTACTCCTATATGGAAAAGAAATAAACACCAAATTTTAAAAACTATTTCATATTTGCATAAATACTCCCTCTGATTCCAATATAAGTCGTTTTGGACATTGACACGATCTTCCAGATAACACTCTGACCATCGTTTTTATGAAAATATGTTGTTTCAAATAAAAGTAATTATTCATTATGAAAGTATATTTCATGATGTGTTGTCAATCTTGGTAATTCTTTATATATTAATGGTCAAACCTAAAAAATATTTGACCGGTACAGATTCTAAACGACTTACATTTGGAATCGGAGGTAGTACATAAAAAGTCTTAAATATACATATATTGATTAGTAAGAATAAAGGGGATTACAATCTCTACTCTCACCATTGCATTTCTAATCCTATCCTGTCATGCTGTCATTCTCTTTCCTAGCCGTCGGATAAAAAATGGCACGGATCTGTTCACTATTGCAATCATGCATGTGCAACATAATGTCATCACTGTTTTGCATTTTAGGATTTTGAAGCCTGCACACGGTGTTCTAGACCACTCCAGAAACACAGAGAAGAAAGCACTCACTGAGCACTGGAGCCGTCCACTAGAATATATGATGGTAGGAGAGCATGGGATAACGTGGCAATTTCTTTTGGCTTTGGTTTGCACTCAACTTTAGAGAAGAGATTAAGATTTGTTAATGGTGACACTAGCAAACTGGACTAGTTCATCTTGGCTAAAGCACTGTGGTGGAAATCAACAATACAAATACTTGAAGGCTGGTGCTGATGTAACAGTTACCGCAAGGAAAAGGAGCAATTAACCTGAGCTGATGTGTTTTCTTGTAGTATATCCTTTCAAGTTCACGAAAAATTTGCCTCGATATTTCAGCATGTTTGTTAGGTCGATGGTGACCACCGTCTTCAAAGCATGATATCTGACCTGTATAAATCCACTGCAATAGATAGAACAAATTAGAAGTGCTACGAATAAACGTTTAGCCAATCTCCTTGCCTCCAGACTACAATCTTTAAGAGGAAAATTATATTTCTAGGACAACTACTGATAAATAGGATAGTAAGGTGCAGCTGGGGAAACCTTTAGATAAATAGCAGAGTATATAAGGGCCTCCAAACGACTCTGAGTATCAACAGATTCTAACAAGAGCCCACGAACAACCTCTAACt
>PB.2285.1
AGTAAATGGAATGATCGAAATATATACTTTGATTGTTCTGTAAACCCAATCCTGTAGTTTAAATTTTGGTCCAGATTTTGTTAATCATTGAATTTTTGGGCATTTGTCTTTAATTAACTCTTCCGATATATTAATCCTGAGTTAATTTACTTCGCTTCGAATTGTTGTTTCAGTGTACTACATAACAGCCTTCGAGATGAAACATTAGATTATAATTTGCATCTGGTTCGGAATAGTCGTGGATGAACTTCATGCTTATGGCTGAGCTTGTAAAAGCCCGGTTTTCAAGATTGACACTACGAGAATTCCAGATGCATGATATAAAAACATTGTGAAAAAATTGAGTTAGAACCTGTAATAATCATTCAGTAAGTACTCTAAATCAGGACTCAAGAAGTTGGTGAAAATTAGCTGGTCCTTTTAGAAAAAGTGCCAGTTCAGGGCCTATGTTATCCATGATTTTTTGAACATGCTATGTAAATATCCATTACTAGTAGAGTTTTGTGCAGCATTTCAATGTGGTCCCAGTGACCATGAAAGACCCACGGGCATATGTTCTTATAACTGGGGCAAAACCTACATTCTTTTCTTCTTCCATATGGTAACTGTGAAAGCAATCTACAGTATTAATTGCGCAACAATTTGGTGCACAAGTGCACAAACTTTTGGTTTGGGCATCAAATTAGCATAAAAATGTCCTAAATGACTAATGTTGCCTATAGTGTGTTGTATTGTATCTACCTTTAAAATCTGGTCTTCAAACTCAAAGTATGTTAGAAGAAACAAAATAAAAGTTTGCTGTGAAGTAACTTTTGTGTTTTTCTTTTTTCCCTTTCCTTAATTTTTGATTTATAATTTGTTAGAATTTTCTCAGTTTTGTTGCTCTAAATGTGGATTGAATTTGAACTTCAAATTTCATATGTAAGTTGAGTAATTTCAGAAGAGCATCTACATTTTTTTTCCATTTTGATTTGATACCCAAACCAAATGTTTGTGCACTTGTGCACCAAATTGTGCTTCTGCACTAGATATTGTTGGGATTGGTGGGAATTGGACACTCAAAGGAAGCTAGTATACAAGAAGAAGAAAGAATGGAAGAGGAGTTTTCACTGAACTCTCTAGTTCATTCAACTACATGAGTCTTTACACACACATGGTCGGTTGCGTCTTGTGTTGCAAAATCACTTCATATATATGTTTGAATACCAACATTGATTTCAAGAAGGATCCAGGTATCTAGTATGGATCATGCAAGGATCAAGCTAGAAGCTTGTATGTGTGTGTCGGCAACTTTGGATAGTTATCAACTAGAAAATGAATTAGTGCCAACAGATATCTCCCCTCATATTATTAACATAATGATGTGAATGTTTCACCAGTGCTGGATGTTTGCACATTGGCTTGGCCACGCTCTTTGCAAACTTCAATAATGTAGCACAGCAAGGAGGCCGCCACATTAACTTTATCCGGTTAATCACTCTATTTGCACACATTTTGCTAGACAAGTGTATTGTAACCATATATCACTAATTGGGATCAGAAGACAATCAAACAGATTAGAAAACGCAGTACAATCTGCCCTCCTGGTTTTGGCTGTTGATGATCTACCTGTTATGAATAGCGCTGATATTCATTATGAGGCCAATGAGTATATATATACAAGTACATGTGTGGCATATATGTAACTAACATCTTATACAACGGGAAAATACATATACATCTAACACCCCCTCTTAAACTTATGGTGGATCAACAACATTAAGTTTGGAGAGATAGAAGCTGTGCTGAGCTCTGGTCTACGTCTTTGTGAAGAAGTCTGCCACTTGAAGTTCTAAAGGCACATACTGAAGAGCAACAATCTGGTCCTGTACCTGTGTCCGCATGTAGGAAGCATCAACACCAATATGCTTTGTAAGCTCATGTTTCACCGGATTTGTAGCAATGCTAATAGCCCCTGTACTGT
>PB.2293.1
CGATTACCGGTGATTCGACGCCTTTCTTCTAGACTGGGTGGAGTAGGTGACAACAATGGAGTTGGCGATGGAACTGAAAATTCTTCCAACTCTTATTCTGGCTTAGGAACAGCTAGTACTGACACTACTTGCATCACATACTTTCGAATCAACTTGGTCAAACTGATCTGATGCATCCTGCAAATCCTTCAAACAACTTTTGGGCAACTTTAACTGCTGAAATGTCTTCAAACTCGTTGTAGCACTTCATACTATCATGACAAATGTGGCTTCCCATCCTCACAATGAAATATACCCTTGTTTCAAATTCAATTATGTGCCCCTTCACTTTCTTTTCCTTGGTGAAGTAAGTTGCACTCCTACTTGTTCTCAAACTCATCAACAGGTACTGAAGAACTCCAGGCCAATCTCCTCTCTGATCACAATACACCTTAACCATCTAAAGAAATTAACAGGACAAGACAGTCAATTTAAGATTACAAATCAACGTTCAGATAAGACAAGAGACAAGATCTCTAGCAAAAGATGAGAAAGATATAATAGGATAAGAATAGAATAGACTGAGATAAGAAAAGAGACAGAATAGATGAGAAAAGAACCACCATTTAAATCAAATTAAGTTGATTCGATTTAGAAAATAAGTTTTGAAGCTTTTAGCTAAAACGACCATGCTAACTAAGGTTGCATTCTACAGTCGATATGGCTCTGATACCACCTCTGTTGGGACCCAAAAAATACATTTCAGGAACCCTCTGTGTATTCTGAACTTGTCCCAGATCAGTAGTTAGTTCACATAGGAAACATTGATGAAATACCATCCATTTATTTGATTTAACTAAAAGATCTCAAATAACAAATAGTATTAATAACTGGACATTATGGTCAACGTTTACTTAACTTGCTACGTAGGGCTAAAGAAACAAATAAACTCTTACAGCGGAACGGGAAACTTGGAAAGGCCAATGAACATGCCCACAGGCAATCAAGTGGAGAGCGCATCCTAGTCCGCAAAGCCTTCATGGTACTCCTAGGCGAAGAACTCTTGAGCAGCTTGGTATTCTTCAACTGAATAACAAAATTGAAGCCGTGAGCACATAAAGTACTCAGCAAGTCATGGAAAAATATATGCAAATAGTATTCATGCGAGGCTTGAACAAAGGTTAGCTGTATGGTTCTTTTGTATAAAGCAACATTGACGATAAATACAATAAATAGATTCAAATGCGTAATTTAAAAGAATAATAAATAAGTAAATAATTTCTTTGAAACAACAAGTGAATTCCCTATTCACTTCCCAAGACAAACCAGCAAGTGAATTACCCATTCACCAACGAACATTATATTCATCATGTGAACTTCCTATTCACACTCCGACACATTTTATGAAGAAACTCTATCTTTCGTGTGAAATCCTTGACAAGTCCATAACTGAGGACGCGGCTATTCGAATAGATCAATTAACACTCTGTAGAGGTTGTACACTTTACCCACAAGATATAACCTGTGTAGCGATCATCATTCATAACAAAACATTTTAGAAATTTCATCTCAACAATTGACTCTCTCGTTGTGCATACTGTCACCTCAACCTCACCATTGGTTTGACGCACACCGTTGTACCTGGAAGCGGTGACTGACCATCGATGTGACCTTAACAGGGTACACACCTCCACCCATATACTACCTGAGTAGTCATACCAAAACTCCATAACTTACTAAGTTAGGCCCGTCCCATCAGGCACGTGGTTGTACGATAGACCCAGTTCAATAGTGCACAAGATTAAGTCCTTGACAAGTTACTCAGGCGAGTCTACCATAAACCACAACATGTTAAATCCACACCCTCACTACACAACCGCTCCCCCGAGCGAAAATCATTTTGTTTAACAAGACCAATGGCATACCCTATCATGGTACATAAATTTTAACATGGCTAACCACCATGATTCCATATTTTTTAAGTCAAGATTAATCATTATGACACATGCGATAATGAACCCATCATAACTAAGCTTGACTAAGCATCTGTACGATACCCATGTTGGTGATACAAATATGTCTAACTAAAATTATCCATGCTACGGTGACAAAGGATTCATGGCATTTAAATAATCAATGGAGGCATCATGACAACAGGTGACAGCTAATCCCAACACAATTTGTATAAAGATATCATGCAATTATATAAAACAATATACTTTAGAAATTATAGGATCAGTATGATCAAATGACCATGACTTGCATTGGAATAAATCCTAGGATTGGTCTTGATCTTGGTGCACTCGTCCTTGCTCAAAATTCACCAAAGAATCAACATCTACTCACAAACAAAGCAAATAAACAAAATAAATATAAAACAGAGAGAAAACTAACTCCAAAAATTAAATAAAAATCTTAGAAAAATAGATCTTGAATTTATATGAATTTATAAATTTGAAGGAGCTCAATCGGAGTTCAGATGAAAAGATATGGCTTATGGAAGATTGAAATCACATGAAATTATGAAAAATCATAATTTATGGATTTATTGGAATTGTTTTTCTAAAGGAAAAACCAATTATTGCATCAGCTGATGTCAGCGAAGGAATATCAGCC
>PB.2295.2
GTTCTAAATAGCAAGTATTTCCCTCATTGGAGTTATGGCCCTATCTTTTGCATTTGTCTGTATTTACTCGTGTTAACATATGCAAATTTCCTCTGAGAGGGCTTTAACTTTGTGCGCAGAAGGAAAATATGTTCAACAAATGGTCAATGAAGCCCTCCAGCGGGTGCCTAATGATAGTGGTGGCAAATATATTGATGAGGTCAATCAAATCAGAGATTCTTTGGCAGATATGGGCAACAACATACTGAAGTCCCCATCAGTCAAGGATGCAGCGTAACACAAACAGTCTTCAACGGGGTTAATGTGCTCGCTGGAGTTGGCCTTCTCTCTGCTCCGTTTACAATTAACGAGGCTGGATGGGATGCCCTTGTGGTCCTAGCTTTTTTTGCTATCATTTGCTGTTATACTAGAGTTCTTCAGAAATATTGTTTTGAGAGCAAAGATGGTGTTTCAACCTAATCCAGACATTGGAGAGTCTGTTTTTGGAAGAATTGGTCGCCTTCTCATTTCTGTAAGTTCAGGTTTCTTTAGCATAGCATGAATCGGAAGATATTTCAAGGATATGTTTTACATCTATGATAATGTCTGAGCACCAACTAAAGTCATACATCATAATCTGTAAAAACAACCTATTGATGTTTGTAAGGCTGCGTAGCTGATACTGTGCATATGTTTTGATAAATTGTCTATGCAGTTCTTATATCACTATTATTCCTTCTGCTTCGTAGATGAAATAAATTTGTTTGCGCAAGTATGTCAATTGAACAATGCCGACGCATGTAGTGTGCACAATGTTTCTTTATACAGACTTGTTGTTAGATTGATGATCCCATCATTGCTGAATTTCTGTCATATCTAAAGTGTTCACAAACTAGCAGAAACACCACTGTCAATTCAAGCTTAAATGGTCACCATTTCGCATGGTTGAAATTACATGTCCATAGTCATTTTGGAGGAAATATTCCATTCAAGTAAAAAGGTCATCATTGGGCATTGCAGCTTGGATGGAATTATACGACTACAGTAGTTTTCTCCCTCTTGATTGGACTCAATCAAGTGAACCCATATATGTGATATTTTTTTCTTTTTGGTAAGGATGTAATATGAGGTTTTCATTGGTTCAGAAATTTTAATCTGGCACTCTTTATTTTAGTTTTAGTTATTTGGGCTGCATGATCTGCAACATTACAAATTGTAGAGTTTACTTAGAGCTAACTTCCAGCTTTTTAGTGTGTAGCATATAACTCACGAGAACAAGTTTGAGTAGGATAACAAGCTGGTGAAGTTTCTCTTGGAATCTTTAGATTTTAATCGTTGTTGTGTTTTGGTTTGCCTGTGAAAACTGTATTGCCATGTCTATGATGTTGACGTGAATGAGTACAAGGCAAAGGGATCTAATGTTGTAAAAGTTTGTAAACTCAGTTGCAATTAGTTGGATGTACAAAACTTGTTGTAATGGAATGTATAAAGTTTTATAGCATGTACCAGCTCCTTAGATTTGTTGTATTGAATAGATAATTTTGTTGTATTGAATGGATAATTTTGTTGTAGTTGAATGTGTCAGTTAATTTTTTTAGAACAAGGACTAGGTTAATGTGATGTTCAATATATGTTCACAAATTATTGATTAGGTGTTCCTACCTCGGTTACCTCTTTGCCCTTTTGATGACGATATGTTCCAGTTTGTCGAAATTATCCCCTAATGGTCTTATCATCCTTTTCTTTTCTTCATTTTTTTTTACTTGGCAGAGTCAATCAGTTGGAAAACATACAAGCAACATCAGTATCATGATTCATGACGACCGAAAGAATCAATACATCTCCATGTTCTTTTGTGACTAATTGTCTGTTCTCTCCATCTGAGTATGTTTGGCGTACTAAATTTATTTTGCATGGTTGTTTAGTCAAACCTGCAGCAAGAAAACCTTCTTGACTCTGTTGTAAGACATAGAATTTTTAACTTATGAATGGCAATAGGGAGATTGGTGAGCTGC
>PB.2303.1
ATAACTCTGATCCTCAACAGATTTGCTGAAGTAATATTGCACTGCTACTGTATTACTGTTTTACTAGCAACCACTACCGCCGTCATCGCATCCCTACTGCCGTGAGGTTTATCCATGCATCCCCTTTCTTTAATCCAGCAGCTTATTTTCTCTATTTTCTCGCCTCTCTCTCTCTCTCTCTCTCTCTCACACACACACACACACACAATCATTCACCCCCTCTATTGTAGATCTAAGGTGTGCTATTTTTTGTTTTCTTCATGTGTAGGAGTTCAGGCCATGGTAGCCAACCAAAGAGGAACTCAACAATCCTAACTAATTGATGGTAGCTGCTGATTTCTTAGGGATTAGTATGTGCATTAGTTGAGAAGTTAATTCTTTCTTAATTCTTCAACTTCATAGTTAATAATTTTGAGGTTCTGTCATCTTCTCCCATCCTTAGCTCTCCCTCTTTTTTTTCCCTTTCCCTTTCGCTTTCCATTATACATGCATACCATGCGTTTGAAAGCATGGCTAAGAGTAACAATGCTATTCTAGGTTCATCATATACTGATAGCTTTGATGGAATTGTTTCTGTCGAATGGGTCGATGCGACCACTTATGCAGAGGTATTAAGCAAATACAACCATCTTTATTCAAAACCATATCTTTATTGTCAATTTTTAGTAGGAGCATTCCTCAGTCTACCTTTTCCATATAGGTTTTTATACATCTTAACTGTATTTGTTCTTCTATGCACAGATAGTTTGTCTGTTTGCTTCGATCACACCTTGAAATTTTAGAGCTTTACCCAGACCGAGATACCTGCTTCTTTTGTGCCTTCTTTTGCATAGAAGTGTTACAAAATTCGCAGGTACTAGTTTTCCATTGCGATTGTGATATATGGGATGTATGCCTCATTGACGGTGTAGTTCAGCTTTGACATCAGATGCTTTTCTACTATGTTTGTGGTTGAAATTGTGGTGGTTAGTTGTTTTAATGTGCAGAGTTTCCACTTTTAGTTTACTTATGCATTATGAAAGTTAAAATCTGAGGAGTTTAACTGTTTGGATCCAAAGTTGCTATTTTTCGTAGTTAAGAAGGCTTAAAGGTAGATTTTTAGCTACCTGGGTGCTCAAAGATTCGGTCTTGAGGGGATTTTTAAAGGAGGAATCTGTGCTAAACTTGCCATTTCTGTGCTCATTTCAGGTTTAGAGGAGTTAAAAGTGGGGTTTTGTGGCAGTGATGGGCAGCTGCGTAGATCAGCTGAAAGGGACAAGTGGTGTGGCTATTAGTAGCAAGTGTTGTGCTCCAGTAGCCATGTGATAGATACAGCATCCATCTCGACCAATTACAAATTCAGTAATGATTTGTTTTCATACAAAGTTCAACTTTTCAGACCTCATTGACATTATAGTTTAGCTTTGACATCAGATGCCTTTCAGCTATGTTTATAATTGAAGTTGTGGTGGTTAGTTGTTTTAGTGTGCGAAGCTTCCACTTTTAGTTTTACCTGCATGATTAGAGAAAGTTAAAATTGAGGGGTTTAACTGTTTGGATCCATTAAAGTTGCTATTTTTGGTTGTTAAGAAGGCTTAAAAATAATTTTAGCACCTAGTGCTCAAAATTTTTTAGTTTTACCTGCATGATTTGTTTCATACAAAGGATCATTCTGCAACTAGCCTGTAGTCCTAGCTGTGTGCCCATTACTCTCTTCAGATTTTCTTTTCTAGATGAGGAGGGGAACCAGCTCAGCCTATGAACTATTATGTTGGCTGATTATATAGCTCCAATTACTTCAAAATAGTAAATGTTCAATATTAATGGCAAGAGATGTTTATTCTGATTGAGATTGAACTTTTAGTTAAATTCTGGGCCAACCTGTAGACTATTAATTGTATTTTTTTTGTAATTCGAATGAGTTTAGAGTCACTTACAGTTAAAGACAATTTGGAGAGTAACTTGGGATTATCTAAGTGCTAACATAAAACATTTGGTGCATGTTAAAGTGCTACCTATTGGCTATTGTATTTCCATTTTTTTTAAAAAAAAAATCAGCTATTGTATGTTTCTTTGCACTTAGTAGCAAACTAAGTCCAGTATCAGCTAATTTATTCAGTACTAACATAGTAACATAAGTTTTGTCTTTCTTCTTTGGTCATTCAGGTTGATACAGCCTATTAATGAAATGCACAAAGACCAAAGCTAGGCGTTGCAAGAAAATGGTGGTGTTTACCATAGCTCATGGGCCTGTGTGCATAGAGCTTAATTACGGGTTTCTTCTTTCAAAGTAAGTTCCAATATGAGCATACAGATCAGTGTACTAGGAAAATGGAAACTCTAGAGCCTAAACATTGAATGAATTTAGAGACTTCCATATTTTGGAGTTGTAACAGTATGAACATCTCAGTTATTCCTGCTTAGCTCACAGGTTTTTGTTTTGATTTGAGTTAGCGGGAGGTCTTGTAACCTTTAAGCTTTAATCCTCTCAGAGTTTGGAATACAATCAGTGGCCTTCTAATAAAAGGTTTCATTCATTGCTCACTGACTAATTTTCCACCCCTTTTTCCACGCTTTTGTAGAGCAACCGTATCGAAAGTGGCATAAGAGATAACAGGAAGCAACCAGCTTTCTTTTCCTAAATCTCAGTTCACATTGGTTTCACATTCAGATTCATGTACAGTTCAAGAGTGCCATAAACTAGTTAGGTTTTGTTGATTCAGAAAACCTGGCCTAAAACACTGTAACTCCATCATAAAAGATAACACATATTACAATATATGCCCCATGATTTGGTTTAAGGCCCCCCTCCCTTGCTTTAAATTGTTTTATCCTGTTATATCGGATCAGGTATTGCATATACATGGATGCTGCTTACTGGTTAATTAGGTGCATTATTATATTAATTTTTTTGAAATGACACCAATTCAGCTATTCATTCATAACGAAATTGTTTACCCTTTGCAGCGTAGCAGCAGGAATATGAGTCAAGGACATGTGCAAATGATTATATTTTAGTTTGTGTTAATGTTATCCCCATGTACTAGATCAATGATGTTATTGCTTCACCGGCAGCCAAAAAACATACGTACTACAAGAAAACAGTTTGAAGTGTGGAAAGTAAGCTAGCTGCTTCTCTTGGTCCTTGAGGAAGGCGAAAGAATTGTAAGAACTGATGTTATATTTCCAATTGAAAATAGAAATGGGGTCTCCCCACTTTGTTAATTGCACATTGTTTACTTAAGCAATTGGACAACAAATGGCTGTTGATATTGCATTTGCTGCAGTTTTACAACATTTCCTTACTCACTGAAAAAACATGGCAGTTCCTATAAGGATGTAACCTGTTTTATGTGCCAAAAGAAGTGGAAGTGTTGTGTATGTTGAAACTGGGATGCTCTACAGTCCACACCATCTTGTACTTTTGTTGAGATCTAAGGTGCCTTGCGCATGACTTTGATTCTATACCTCAAAATGCTAAATAGTAAAGTAGATCTATGATCATACATAGAACAATTATCAAGTTAACAATTGTTTTTCCTTGGCAATTATCACCCTGCTGTTGTCTAAAAGCTAACAATTGTTGATCAAGCTTACAAGTGGGAAACTGAATCTAAGAATGATTTTTTCAAGATGTCATAAGAGATCTAGACCTCTATTGTTTCAATTGGTTCTTTCTGAGTATTTCTATTCATCTAGGTTGAGATGTTCCAATGGAAAATTTGGCTCTGTAGTTGCCTTTGTCTTTCCTGCACAATTGTTTGATTGCTTGACATGAACGGCACTGGTGTAAGGCCACAAGGAGAAGAGCAGTTACTTAAGCATGTAATGGTGTTGGTCACTTTGGTCATATCTTTTCCCCACAATTTCTATTTCTTTATATGCTTGAACTATCAATCTTATTTACTTATGTTTTTTCCTTTATCTATGTTATCAGAATAGCTTCAAAATAATTCTATAATTTGTGTTTCCGTCGTAACGCACGGACACTTAACTAGTTAGCTTAGATTTTGGGTCAACTGGTTTGTAGATGCAACTTAATATTTTCGAAGTACATACAGTTAGAGAAACTATTTACCAAAAAACGTGGAGAGATTAGGTGCACGTACACGTTCGGTCAAGCCCTAGCTTGCTACCCATTTGTGTCATAATGAAACACACGTATGC
>PB.2358.1
CTTCTTCCCCTCCGCCTCCTGGCCACTCCCTCTCCCTCCTCCGTCGCTCCTCTACACCTGCGCCGCCGGGCCTTACCTATTCTTCCCGCGTCGCTCCCTCGGCCTCCCTCCCCCGCCGCCGCCCCCTCCCTCCCTCCTCCCTCCCGCCCCTTCGGTCTCCCTCCCCAGCCACCGCATCGACGCCGTCGCTCGCTCTTCCTCCCCCGCCGCCCCCTCGGTCTCCCTCCCCCGCCGTTACTGCTCCCTCCCCCTTCCTCTCCCCCCGCCCCTTTAGTCTAACTCCCCGGCCACCACCTCGGCGCCTCCCTTCCCTTCTATCCCTTGCCTTGCGGCCGCTTATGACGACGCCTCCGGTGCCACCACCCGCCTTGCGCCGCCTACCCTCCGGCGTCCTCTCCGTATCCTCTCTACCCCGCACCTGCGGCCCCCTCGCGAGCCACCGGTCCCCTCCCTCTCCCTTTCCAAAGTTGTCGCCTCCGTGTAGTCACCGGTCGTCCTCGGACTTCCCCTCGCAGCAGCAGCGTCCCCGTCGTCCAGCGGCAAGACGGTTGCATAGTCTCGCCTACCAGGCGACGATCACTCCCGTGTTCCAGGCCAGGCAAAAAAAAAAAGAACCTTGCTTAGCGCCTTCACAGTTTGGCTGGAAGAATGGATGAACAAGCGGAGGCCTCCAGAACTATTAGAAATGTGTTCCATTGATTTATGCTGATGTTAGTCCTGAGCAGTGATACGATGATATGTTAGATGATTCGCACATGGGACCTTATCAGGTTGTCTGGAAAGGTGGATTAGGACGATGCATTATTCGAGTGTCTCCCTTTATGGTCATCTCAGTCCATAGATTATGAAAGATATGATTGTACTTTCCTTTTACTATTATCTTGAATAATCGCTGATTAGCAACTCTACGTCTCAGTGACGATGTTGTGTGCCTGAGATCCCTTATATGCTATCGTCGTGTCTTATAAGTTTTTCTTGCGGCTTCGCGTCTCTTACCACATAGTTTACAACAGAAAAATCTGTATGTGTTCCCTAGGTTGTTCCATTTTCAGATAATGCAAGTATGTATTTTTTTTATGAGCTACAATCAATTTATAAGCGCTGGCAGCCAGACAAATTCGAG
>PB.2359.1
AGTTGTACACCCCTACAGGGTTCAAACTATTCGAACAGCCTCGTCCTAGGTTATGGACACGCTTGGTTAGGTTTTGCAAGAGTTAGACTATAACATTTAATTAAAACTTGATGTGGGTGGTATGAATGGGGAATTCATGCTATTGTTGTGGTGGCTATTGGGTTAGCCACTTCCAGGATGTCTTGTTATTATTATTACTTGTATCTCGCTGTTTTTATCAAATAAAATCAGATTGTAAAATTGCTTTCAATCTATTACATTATTGCAAATGAAAACTTGCTTTATGCTGAAAGTGAGTCTAGAGCCTGCTCCACTTAAATAAGCTTGCATGTAGCTATTTATATAGGCCTATTATCCTACACGTAAGTCTTGCGAGTACATTTTTGTACTCATTTGCTATGCTTTAATTAAATTGTTGCAGAGGAGGAAGGTGAACCCCAAGGGTTGCACTTTTGTGAGATGTGTGGTGGCTTCGACGACTAGGTTGGTGGCCCAGTGGTTGCCTTGTGGTTTAAGGCACACTACTTGGCTTTTGTATTATTCGTATTCAAACTGCAAATGTTGCATTTCTGCAAAAGAACCACAGAAGCCATTCCTTTGAAATAAGCCATCATGTATAATTGCATTGCTGTGGTATGACTTGCGAATACGGTTGTGTACTCATGCTTGCTAAATCAAATCAACAGAAGAGGAGGAGTCATCGCCTGCTTTCGAGGAGGAGTTCGTTGAGGTACTTGATCGTAGGTCTTGATCTCAGTCGATTGCCTGTGGTGAATTGATAGGATGTCATTGCCGTTTCTGTTTTCACTGCTATTTAATTCTCTGTCAGCCCTGCGTGCCTTAATAAGTGTAAACTCGACCATAAGGTCAAAACCCTTATTTGTTAATCAAATTACTCGTTTATGCTATTAATCGCCTTGTGTGGATCGATATTCATCTATGTTGAAACTGTGTGCACTAGCGTGATCCTAGACTAGTGCATTATACACAGAGGGTCCAGAATTGCATTTTTGGGTCCTGACATGTAGCTAAGTCTTTGTTAAATGAGCTAGAACTTTCAGACAACTTGAACTAAAAATTGCAATTTGTGGATCCCTTAGCTAGTTGCACAATTAATGATCCTTTTGTGACACTGGCCCTGTCAAAATTGCTTTGTTAGCTTTTGAATCTAGAATTAATCATTACTTGAGCTTCTTGTCCCTCTGTGAATCTAAAACTGCTCTTGTGCAAAATGAAAAATCAAATTGCAAGATTGTCATGTGGTTAAATTGTGCCAAACTACTCTCACGAGACTGCATGTCAAAGACATGAACTTGGAGATAGTTTGATGATACAGATGATCTCATGGGGACTGCTTGTCAAAATTGACATGAACCTCAAGATTGTCGCCCTGGTTGAATCTTAGGAAGAGTTTGTGGATGGCTCCTAGTCCAAAATCTTCTTCACTAATATATACCTTTAATCAACTTCTGGTTGAAGCTTATGAAGAGTTTGTGGATGGCTCCTAGTCCAGGATCTTCTTCACTAAGATAGACCTTTTATCAACTTCAATATTCATTGCAAATGAAAACTGTTGAAAAAATTGGGCATTTGAGATAATTTGAGCAAAATGATTCAATTCAGGACCTTTTTGTCTCTTAAATGGTCATTGTTAGCTTCTTGATCTCACATTACATTCTGACATAGCCATTATGACTTTAGGATCCTGTTGATGAACTTGCTAAATTTGAAGCTTTACTTAAATTGTTAAAAATTCATTGCTTTATCTTAAGCCTTCTAGCTTAGCTTTGATATATATGTCTTGACATGATCTTGCTAGCGCTTTCAGGCTTGATATGTATTGAGTTTTAGTTGAAATGCTAGTTGCTCTTTTGGGTAATCTCCAAAGCTTCTTgtac
>PB.2360.1
AGAGGTACATGGGATATTCCTCAGTGAGATCCACCCCTCATTCTTAAGGCTGAAGATGAAGTTTTTCCTCCTCCTACCATTAGCATAACAAATGAAAATATCTGGTATTAGCGTCACCTTGAAAATCCACTCACATTTTCTTTCTGTTGCCAGATCTTCTCTTCCATATTATACAGATTTTCAAGTTCCTCTTCAACCTTGTATCTGTTGACCCATTCTCTAGCATTGAGGTCAGAAACATTAGCTTTCCTATCCGACTTGCAATATGATCCAAAAGAATCTCTTGCTTTTCTTGTATTTACTATTAATATTAGCACGCCCAACCTTTTAAAACTTTCCTCAAAGAAGCAAACACCCATTCCAACTATCCAAGGAATAAATCGAATCAAACATCTTATTACTAGTTTCTCTCCAGCTTTTGCTCACAATTTCATTGAAATCTTCTTGAGCCATCCAGTTCTTATCAAAAAATATAATCTCCTATTTCTAGTACCTTTTCATCACCAGAATGCAGAACAATAGGATTATGATCAGAGCCACTTAGTTAAAAGTTAGAAACTTGAATAAAGAGGATGAAAGGATCCCAGGTAGTGGATACCATAACCCTGTCTAAATTCACTTGAATGGGCAAGCCTGTTTGTTAGTTCAAGTAAATTTTGGACCCCTTCTTTTCAGCTCCATCAGTCTATTCTCAGAAATAAAATCATTAAACTTATCAATCATAGAAAGTTGACATTTTTGGAGTTCTTATCCTCAGCCTCCTGATAAGGTTAAAGCCCCCCCCCCCCCCCCAAGAACCACAGGAAGATAAGAATCTATACATTTCTCATGTAGCTCATTTAGAAACCCCTGAGACAAATCATGATGAGCAGGTCCATAAACTGTGATCAGTTCCCATCTAAAATTATTTTTCTTGTGCCTGACCACCATGCTCACAAAATATCTACCCTGGTCATGCCCTTCAATATCCAACACATCCCTGTTTACCCCCAGGAGAATGCCACCAGAATGGCCCAGAGCATCAATCCAATTCCACCCAAACTTATCACAACCTGCCAAAGCATCCAATTCATTTTTAGTAAAGTTTGTCTTGAAAGTTTCTACAAACCCACAACATCAAAACCATACTGATAAATCAAATCCTTTAATTGACGTCTCCTGGCCGGCTTACCCAGGCCTCTGATATTCCAAAATAGAATTATCATGTTCTGCTCTTCCTACAAGAAGACTTGTCAGTGACTAGTCTCCTCCTCCATTTCTTATTCAAATTAAACCCCATAACTCCTCTATTTTCATTATTAATAACATCTAAGATCCATCATCACCCTAATATTGGAATTCTCAAACACCCCTTTTTGAACCAGTTTACTGCATAAACTGTTTAAAAGTTGAAGAATATACCGGGAAAGCTTGCAGAGGGTGGCATGCAATATACGCAAACCATGGCATACATGACATTGCAATGCAACTCCTGAGCATGTTAAAACCTCACCTAGGAGCACGATTCAAGATGCTTGTAAATGCTTTTGACACCTCTTCCACCTGTCAAAGAACACTAAATTTTGATGGATCAAGCTTACTAAAAGCTGAATTCTAAACAACATCAGGAGTGCTGGTTGAAACAGGTATGCATTGTTTGTTTCTATCTGTGTGTTCCAACCACAAAATCTGACATTATTGTTGAGATAGGGTGACTCATATCCTATCCTATTCGTTTAGGACTTGGAGAGGTGTGCTGCATGAAATTCCTATAGATGAATCCTAATAGGATTAGGATTACTTCTCTTTAGAGTAGGATTCCTACTTCACTTATTTGGAGAGAACTGGGGGACTATATAAACCTATGAGGGATGGCCATAGGAACCAAGAAAGCATCAAGCAAGAGGAACTCATCCAAAGTAGATGCACGAGAGGATTAGAGGGTAGGTTATTCTTTAGCACTGGGTTCTTGTGTAGGGCAAGGATCTGAGGGTCCTAAAACGTCCGTGAGGGTTGTGAGAGAACGATAATCCCTTGTACTCTATTGTTTTTTTAACGTAATAAGGTAGAGGAGTCTCTACCTTATAACCATTATATTCCAATGGAAGTCAAACAAAAATTACAAAAGGAAAAAGGAAAAAAAAAAAAAGGAAGAAAGAGAAAAAAGAAGAAGAAGAAAGAT
>PB.2363.1
TGAGTAAAGCTGTACAACACTCTGCAGAGTAGAAAACTATTCGAATAGCGTGTCCACGGTCATGGACATCCTAAGCAAAGCCACTCCGAGTTAGACTTGTTTTTTGTTTTAAAATGATTTCAACAGATGATTTTGGATGGATAATCCTTGTGGTAAAATTGGGCGATTAGCCATGTGATAGGAGGGTATCCTTCACCATTCAAATATGGAGGTTATCCATATAAAACTGTCAATTTAAAATCTGATTTTATTATAGATTAAAATTGCTTGGAAATTAGTATGATATTTAAAACTAAAAATGCTGCTTTGCAAAATAACCCTTTGCATCCTTGTTTACTTATGCATGCATCAATTCTTTTATTGGGTGTAACTTGCGAGCACGGAAGTTGTGCTCACTCTTGCTGAAATAATTTATTCAGGAGAAGACTTCTATCAGGACGGTGAGGATCTTGACGACTAGGCTATGCCCCAGACGATTGCCTGTGGCGATCGTGTCTACTACTATTTTATTTCCGCTGTGTTACTTTATTTGGCCTCAGGCCCCATTTGTAATAAACTCTGAATAATTATTAATAAATGCGTGATATGATTTGATTCACTTTTGTTTAGACTGTGTACACTAGCTATCCTGGACTAGTGTATGAACACAGAGAATTCGGGATCCTTCGTTCCCGGGTTCGACATCTCTCTAGGGTCTAACTCAAGGCTTAGATGGATGGAGGTGCAAATCCTGCACCCTCTCCATTTATAGTAAAGGCTAGGTCTAGAGAGAAAACCTTATCGAGAACCCATTAAACCCACATACAAACGGATCTACACTCACGCACGCCCGTCTCTTCGTGAACCTATCTTGTCTTGACCTAAACTGCCTCTCCTTGCGCCATCTGTCGCGGTTTCACAAAGGTCACCAACCTATTTTGGCAAAGATACCAAAATACCCTTCTCGATCCTTCTCCAAAACCGAGTCAAACATCGTGAAGCAATCCCATGCTTCGCCATGTGTAGGTTGATCAATGATCTCTTCATGTGGCAAGTCTCTCCCATCAGTTCCCACGAAACCACCATGGCACTTGCACCGACCCTACGCCGCTTGATCCAACCCGTCGCACCGAACTCCCGTTAGGTCATCATTATCCATCTTTGCCATGCTTGTGTCCATTGACTCACCCGTCATCTCGATCGTTCTGAACCTCAGCTCTCCAAGCCTAGTCCCAATCATCCTCGACGTTGACCTCCAAGCCACCTGCACAACAATAGACAAAGAAATTTTCGGAACAAGTTCTTCGTAACTTGACCCACATTAGTCAAAACATGCATCATGCAACACATATGCACTGAAAACCATGACTTTGACCTAACCCACGAAGTTCACCGTCCACTGCGCATGAACACACTCCTACCGGTCAGACCGCCGCCCAGCCTGTCAGATCGCTCGACAAATTTTCCCAATGACATGGTAAGTCCCTCTCTGGATATTTCGGCAAATCTCAATTTTCCAACAAAAAAAAAACTTGGTGCAAACACCTCCTAACACTCCTACACAAGTGTTTATCACATCCTCGAAATTCAAAGTTGACTTTTGGCCAGTCAAACCATCGCCTTGTGGCGATCTGATTCCAGCCATCGCCGGTCAGACCGTCACCCATGGCCAGTGAAGCCTCCAGCAGAGGCCGGTCAGACCATACCATGGCTGGTCTGACCTCCTGAGGTCAGAAGGCATCCTAAATTTTCCCGAAAACAAGGGTTTCGCCAAACGTCTCGATGCTATTGCCAATTGTTTATCATACTGAGATTAGGAGCATATCCCCATGACATCCACATATCCACTCGCTAAGATGATCAAAGGTTCTCAACCATTTGCCCCCCTTGGCCCCTTATTGCTGAAAACTTTGGGCTGGTTCAGTGATCGAACAGGGCAGCAAGATCCAACCCCTACCCTGACCCTATATTGAAATTTGACAATTTCCAATAGCTTCAAACGCACACATGGTCCATCATTTGTGCAATCGATTCGTGGTTACGTAGGACGATCAACGTAAGCATGACAAAAATGAAGCGGGTGCTACCGCGACATAGCTAACATGAGACAAGCTTACAGGGCAAAGAATTAGAGCTTATGTTTGCAACCAAAGAACAAAGTATG
>PB.2371.5
GAGCACAACGGCAATGGCGATAAGCCGCCGCCGTCCGTGTCCTCGGCTTCTCACCACTGACAGCAGCAGTGGAGGACATATGACTTCACCACCAACCACCATGAGCACTACACCATGTACCAGTAACATCAGCCATCAGCTCCTCCACTTGCATCATTGTACTTGATTTCCTGCTGCTTCTTGATAGGAATCGGTGATTGCAATCAGGAGGAGCAAAATATCGGAGCTAGAACTACTTCTGGTTGGTTGGTTGGTTGGTTTTCCATCTCTTCTGCTGTGTACGTCATTGGTTTTTGCTTCAAGAATTCCATCACTCGGAGCTTCTTAGAATTAGGCTTGTGGGAAATGAGAATGCAGCACTTTGGCTGGCTACCCAGCCTCTTTGTTGCATTTCATTGCAGTAGGTGTAGTTGATGTTGTAGTTGGTGTAGGTCGAGCTTTGCTTGCTTTTCTTTTACTTGTTCTTGTTGGTGATGCATGAATGCTTTGCTTCCTCCTGTGGGTTCAGGAGCAGTGCTGCTACTAGATGTTGTTCTTAAACTGATAAGTGGATGATGGGAATCAGAGAATCTATCTTTCATCTTCTTTCCACCCCGCCCCCCCCCCCCCCCCCCCCTCCCCCCCCCCCCCCCCCCCCCCCCCCCCCCCCCCCCCCCCCCCCCCCCCCCTCGCTGTTCTCTTTACTGTGATTGGAAACAGATGGTGCCTGTCAGAAATCTTCCCCTAAGTTGTTTTTTATGTCGCCCATGCATCTAACTCCAGCCTCCTTATTTTTTTTCTTGGCATTGTTCTTTTTAAAGCCTTGTTTGGAACTGAGAAAGAGCTGCATGACAATGCTGCTGGCCCTCCAACCTTCCTCAAAACAACCAAAAGGGTTGGATTTGATGCACGCTTTAAGCTTCTTTTTTTTTTTTTAAAAAAAAAAAACTGCAAACTCCCATGGCCTCACACTAGTATTTTCCCCTACCCTATCCATGTGATTGGTTGGGTGACTTGGGTCTCTTTCCCTGCCGCTGCAGCAGCAGGGCAGGAGGAGGCAGCAACAACAGCTGCTGCAGCTTTCCTAGCGCTGTCTGTGCTATCTAAATATGTTAGTGCTTGTTTTCTTGTTTGAAGATCATCTTGTTACTATGAACCGATGCAAACTTTTCTTGCCAAATGTAGGCCGAATCGGGATCATCAAGCAAAGGTACCACACAGCAATCACGAGTGCAGGAGACAAAAGGGGCCAACAAAAAGGGGTCATTTAGTACGGAACGATTACAAGGATCAATCGTGAGTTCGAGAAAACCAAATTATTCACACTAAACGTATTACATTGCTTCAGGATCTGAACAACAATATGCACATCCGTTTGTATGTATGTACTAAAAATTGATGCAAATAGAAAATTAATTGTAACGTTACGATGATTCTTGAGATATTTCTACAAGTAGTTTGTTTTGTATTCACCTTTATTATTCTTTATTTCTCTATTGGCTGTAAGACCTTTTTTGAATTATAAAACATTTTTTTCACTAGTTATATACTGTCATCTGGACCTAATGCGTACTCATGTATTTTTAAATTGTCATTTATGTTGTTGTGTTTTTATATGTTAATGTACAGATGTCGTCTTCTGAAAGCGATAGTGAAGGGAGTAATATATTAGATGAGGAACATGAGTGTGACGTGCAGATGCTACGTCTGTGGCAAGACGTGTCAAGTCACCTCGCTGCTACTGCAATTATCGTGGATAATTATCACTCAACCTACTTGGACAAATTTGAACACTTATACGATATGAATGCGATATCTCTAGCTTCATTTATTGCAATGTGAACAATACAAAATTTGGTTATACACAGTTGTAATCCATCATGAAGTGTAAATGTAATGTGACCTAACATTGTGTATAGATACAACGTATATACATTCACATGGTCTAAATAAATTTAGGGGAAAAAAATTCTATCATTTGTGTACAAATACATAGGAGAAAGACACAAATACAATTGAATTATTACAATCAGATGTAACATGGTCTATTTGCTTCTAATCCTCCCTCATATGGTTTTTAGAGCTAACCTACCAGCCAAACGTTTTCAACAACTAGCTCTAGATTCTCAGAGAAGTAGATTCTCAGAGAATCAGGAGCAGAATTTGGAGCTCTACCAAATAGGGCCTTATGATTCCACTGCTTAAAATTCACCATTACATGAAACAACAATAGTGTCTTGTTTTTGAAGCATCAATGTTAGCGTTAGGATTGCGTGAATTAACGATGCCTTGTTTCCATTTTGCTTTGTGATTTGATCATATCATTAGTGTTCATAGCTATACAATCTAATCTAAGTTGCCCTACCTAACATAATTTTGTCAATACAATTCAATTTTATGTCCGTTTGCAAAATTGTCAAATCGAAACTCTAAGTGGCCTTGTGAAGAAGATCGGACGGCACTGTGGTGGAGTTTGCAAAATTGTCAGATCTGAGTGTTCTTGTGAGGTTCCTGATGGCATTTGTTTCTATGGGTTTGTTTGTACAGATTGAGTTTGAGAGTCATAGTATTTGATAATCTGGATATTGATGAGAAGCCACCAATGTAATTGGAAGAGGTGCTGCAGAAGGTGAAGCCATTCATAATTGCGCATGAGTCCATTGAGAACCAGGAAGAATGAGAGGTTATTTCTTTAATTGACCTCACACCATATTATGTTCCTCCACGAAAATGTTTGTACCAGTAGATAGTTTCTGATGTACTTGTTTTTGCTGTATTAGAATGTGCCTGAGTAAGTCTGCATAGCCGGTGTAATTGATACCTTGTTTTGCTATATAGGAATATAGCATGCAAACTGGGTCTAAACCTATAGTTGTATGATATTAGACTATAATAACCTGCTTCAGGCTTGATAAATAAACAAATGGATCAACGCCATAGTTTACT
>PB.2380.1
ATTCTTCCGTGCGTTTGCTATTGTTGCAGGAATCTCATGCGGGGGGCTGATGGGACATTTTGGTGGGAGAAGATTCATGATGTTGGCCGATCACTTTTATTGGCAAAGATGAGGCAGATTATGGTATAGACAATCAATTTCTTGTTTATCGAATATGCATAACTTGTGATCACATGGATGAATTGAAGCTTGCTATTTTAAACAACAATTATTGTGTGCTGAATCTTGTTATTATGAGAGGAAAATAAAATTTAGTGATCATCCAATGCGTATGTGTTCATCTCTTATTGCATTATCTAGTATTGACAATCTGCATCCATGATGTTGAAGTATGGAAGAACTTACAAATCTTTTCACCATTGCTAGATGAATTTGCTATTGCTCGATTGAAATCTGATTATATGGATGAACTTTGTTTGATTCCAAAAGTTGTAGATTTGCCCATATGTGCTACCACTGCAAGTTTACAACTTCAGAGATTTGAATTGCATAAACGCTTCACTTACATTTGCAAAACTAGTTGCAATAATTGTTGTGTGAGAAATTTTGTTTTGATCATTAACATATATGATTATTCTTGGGGTGATAATACAATGAGCTTTTATGATCGCTGCTGTTTCATAACATTAATTGTGCAATAACGAAGAACCATTAAAACAGATGACATATACATATACCATGCATACACCTTGGCTTCTTTGTTACCCTATTTTCAGCTTATCAAAAGCCGAGGACGGCTTTGTTTTCAAGAAAGGGAGGATGATGAGGACATGATCCCCTATGGATACAACCATATTTGCTATGCTTACTGTTTCAATTACAAGAGCTCATACGCTTCACTTAAATTATCAGGTGAGCTCATTTTTAGAAGTGCCTTTATATTACATGAACTATATGATATTGCCTAATAAATGTGTTGTTATTTTCAGGAATAAAAGACAGAGAGTGGTTGATTTGCAAGAGTTCGAGCTGACCTATTTTGGAATCCAATTCGGCCTCCGGAGACAGCACCGACTTCAAACATGCATAACTTTCACATACGGAGTCCGTTGGAGGTCTACACGAGTACTTAATGGAAAGCTTATCTCGTCATCTTTCCAACGGATCTAGCCCCACCTCTAAATTCTTTCTGTGTACGTTGGAATCACCAAAACAATCCGGCACTGGGACAGTCCAACAGGCCCTAGTAAAAAGGCCATAACTTTCGCAAACGGAGTCCGATTTGGGTGTTCTTGGGCTTGTTGGAAAGCTTATTCCGGATCCTTTCCAATGGATCTAGCCTCACCATTAAATTCATTACGAGCGCATCGAAAATCATCAAAAAAAGCGGGATCAGAGATAGAGTTAGGGTTTACTATTCACATGGTACTGTTCATCGTGAACAGTACCACCGCCCCTCCTCTTTCCTATACATAGTGGCCGCCCCCTCTAGTTCTTTGGGTTTTGTTGATTGAAGTTTAGCTTTGCTACTTTATACTTTGTCCTTTTGTTCAGCGAGATCAACACGAACATTGTTCTTAGAACCCCACTTATCAATACAATTTCAATTCTTGTCACAATTTCAGATTGCTTATTTATCTTGTTCTTGTGTGCTTCTTCGGTGTATGCAGGAATTGATCTTCATGATCAGGTCATCCGGGTATTCGCACACGGTTGATAACGACTTGTCGAGCAGTTCAGCGATTGCGTGTTTCGAGCCTTGCGAGTTCGTAGCCTAGGATCGTGAGAGTTAAGCGACTACTACCGAATTTATCTTCTCATCGAAAGATCGGGCCAAATCAGGACCTCCGTGGTTCATCATGTACAACATTATTTAACACTATTTGAAACACTATGTACAATATTATTTAACATTATTTATCCCTATAAAAAATGCAATGGTGAGCACTTTTTTCTTTGAATTTTTTTTCTTTTTTTTACCTCGCACTCGCAGCTTCAAACTTGGGCGTCAACCGTCACTATCGTCACCCTTGCTACCCTCGGTAGCTCGGTGAGTCGATGGACGATGGTGGTTTGGTACCCTAGGGTTACATTGCCGCCTACTTGCTCGCGTCACCATCGTAGTCACGCTCTCACACATTCGCACACGATTGAAGGTATGTTACGGTATTATATGATCTGCAAGTCAAACATTTCCCTGGTTGGTTCATAGACAAGTTTATCACCTGTGGTACATCACATCATTAATAATGCATCCACATTAAACAGACAAATTAACCAAGAATGTCATCCATAGCAGTGTCTACATGATACGCTCGTGGAATAGGTCGCATTCCAAATAGGGCGCATGAAATCAAGCGCTTTCCTTTTATGCCTTATTTCTATGTATTATCACATGACCAAAAATTATTATCAACATCTACAAAATGTATTGTCACATGAAATTATTCAAACAAACTTTTTCACATGAAAACATGGAATTTCATTCAAAAATATATTATCACATGTATCCTCGTGCAGCCCTTCCCTTCTCTTCCTTAAGACAAAAGAGTGAAAAAATAGTAGAGCAATGGATGCCTTCTCATTTCCTGCCTTAACCCCGCAATGTCGCACTTCAAACCGGTGGCCCTCGTCCCCGCGTAGTACATCAGCCATCCTCCGACTGATTTTCTCTCGTCGCTCCCTCCGCCGCCGGTGTGCAATGGACTCAGTGCTGGCTGGTGCCAGTGTGGCGTAGGGTTCACCTCCAAGTGCTGCACTTGTGCGCAGTTTGTGAGGGATGGGGTGACAACGCTCCCGCACCAAGCATGGGTGCACAGTGTAATACTGCCTGCCACGCCGCCTCATCCGTGAATCATTGCTGCCTCAAGGAGATTGTGTTGTCTACATGTGATTTCATGTGAAAAAATTATGGAATTTTTTAGTACACGTGATAATACAGTTTGAAGCTGCGAATGCAAGGTAAAAAATAAGAAGAAAAAAATCAAAGAAAAAAAGCTCTCTTGGCTGAATTTTTTTGAAGGGAGAAATAGTGTAATTAAATAGTGTTATACATAGTATTTCAAATAGTGTAAAGGTGTTTCAAATAGTGTCAAATAGTGTAAAATCACTGTTAACGAATTTCCCCGCTGGCCAGCCGAGCCATGTCCATGTGCCTCGCGCACGGAGGAGGCAGCTCTATGCGCTCCACACACAGATGGGGCACGTGTCGCCTCCCAGCGAGTCTGCGGTACCATTTTTTGCTTTGTTTTTGGGAGGGCTAGATTGGCTATTGTCATGCCAAACAGTACCACTCTTTTTTTTTCCCGGAGTCTTTCCACTGCATGCATTAACCAACAAAAAAATTGTCTCTCCTCTCCAAAACAAATTATATCATGCATTCCCACGAGGCCAAGAAATCACAAAATTACAGTCAATTTGTGACTGAATAGTGACTAGAATTGTGGGTTGCGGTCTTTGTTGACCGAAATAGCGACAGGAAGGGTGAATAGGAGCCCACCTTTTCCTCTGGTATTCAACCCCCTTTTCACGCCAATAGCTATGCAAAGATATGAAGATCAAGGTCACAAAATCACAATAGAAGATTTGAGCTAAATGAAACCGAAATAGACTCCCTCAGCCAGTCTGACCGCCAAGATGAGGCCGGTTTGATCGTTGATCGATCTGACCACTCCGCCAGTCTGATCGCCTTGAAGGCTGGCCTAATGCTCTCCTCTGCTGACAAAAAACATCACGACGATGGATCTACAAAACGACATAACTTTTGATCTAGAGATCTAAATCACCTGAGATTTCAGACATAGCTCAATAAGAAGGTCAGGAACCTATTACAATCGAAGATCGAGACAATCATCGTCAAGGTTCCACGAATTTCTTGATTGAGGCAAGAAGGGCAAAACCGGGAAAACCTAACTAAGATCAAAGCTTGCTCGTGGATGAAAGATGGTCAAGATGACCTTAGATCAAATCCCCACAAGTTCTAGCAAGCTAGATCACATAAAGACCAAGGCAAAACCCCTACAACACAAGAAC
>PB.2383.2
GTTGTGTTGTGTTTTCTTGAAGCTATTTATTTCTCTTTTGTTAGTTTCTTGTCTTGGTGGGAAGGTAGTGGAGGCTGCTTTCATGATAAGGATTGTTGGTTTGCTTTACTACTTGGGATGTTTTTGTTTTTGCTTTACTACATGGGATGTAGGATGGATCGCTAGGAAGTGTGGAATGTTGACTGGTATTTTTAGAGTTTTCTTTTTTGTGGTTTTGTTATGGATTGTGATATATGACTAGGAAACTTGTGTTCTTGATTAAAAAAGGGTACTCCTAGTCCTATCTAGTTTTTGTGTCTTCACTCCTAGCATTAATGCACTGATTGTTGGATGGCTAGTAAATGTGTTTTTGTTTTCTGATTCTCCTTGCTGCTACCGGCTATGTAGTTTTGATTCTTTTTGTCTTTGGCTCTTTGTTGATTCCTAGTTGAAATATGTCATTATTTAGAATCGCTTTATGGTATGGAATATATCCTTGTTTTCTTGGTAAGAAGGACCTCTTTGGAACGCATGAAACTAAAAATACAGGAATAGGAAAAAACTCAGGATTGTAATGTCATGGCTTATTGAATCCTACGGGGAAACAACCACAGAAATGACTTAAAAGAGGTGTTTGGATGCTTCATATGAAAAATACAGGAATATTGAGATTATATGTTACTTGATTAGAGAGAGAGGAGAGAGAGAGAGAATTGGACTTCTCAAATGAAAAAAATAACATGTGGTTTTGAGCTCATGTTCATTTCCCTATGGAATTGAGGGTATAGGAATGCG
>PB.2408.1
tatgttcTCCGAACAGAGGCGCGCTCTCCGGACAGATTCATGTATCCCACGGGACATGCCTAACGCAATACTAGGATGTGCATGCAGACGCAGCGAGCAGAGAGTGCCTCAGACGAGTGAATCATATTGTAGCATGTGTGTAATTAAATTGTCAACATTATGTGAGCCATATTATCACATGAAAATATGCATTTCTCATTCCAAAAAAAAATTCACATGAAATAACGGCACAACACAAGGGGAGGAGGAGGGGATATGTCTGTGCCCCTAGGGCACGGATCAGAGGAGGTCCGGCCACCAGGGCACGGACGAGGCGGCTCTGGCCCCTAGGGGACGCGCACTGCGGTGCCATTTTTGGCTTTGATGCGCAGAGAGAGCTAGATTTGTTATTCCGTGTGCCAAGAGTGCTATTTTAGCCAAAAACTCTCACATTAGAGACAAAAGAGAACAAAGGAGACCGAAGAGAACTGGAATAATCTGAAGGGAAAGTTGACATGATTCGTTCACATCATATTGGGCTTTTAACTTATTTGTAAATCGTTGAACCTTTCATCTCTCCTAGATTGAATGGCAGAGCTCGGCTAATCTTTTTAAAAATATCATTTATATACTTATTGTAGGTGTAAAACCAAAACACAAGTAAGGGGTGGACGTCGGCCGTCTGACGAGTCGGCGTCCACGAGAGTGATAATGAGACGGGGATCTATGCAGGTTCGGGGTCCGAGAGGACCACCCTACTCCAGTTGGTGAGCCAATTGGGCTCCTTTGGGAGGAGGATCCTCAAGGACTCACCAGTTTGAATGTGTTTTTTATTGGTTAAGAGAGCAAAAGTTACAAATGAGAGATGCATAGGGTATTTATATGCTCTTGGGCCTATACAAAAGACGAAAATACCCATACAAAAGACGAAAATACCCATCATGAACATAACTAAGCTAGAAGTACAAGCTAGGTGTATTATTGTCATTTCTAGGTACAACTGTAATCCTCTAATCTGTGTATCATCTAATCAGGCTCTAGTTGCACTGCACTTGTGGGGCATCTGACATGTGGACCCCAGACATGGGAGCATATTCTTAGGTCGGTGGGTCTCGACCTAAGAATATGATGGGTGTAGGGTCCTTGTGATGACCCCTTGTAGGAGCATGTTATAAAATCCGGGACCAGCCTAGCGGTTGAATCGCAAAAATCCGACTTAAATGCTTTGCCGGGCCGGTCACACTCACATGACTGGAGATGTAATTGACCCAGAAAACCCGGCTGACCTGACTGGGTTTTGCTCATGATGCCAAAAGACAAGAAAGCCCTGAAATGAAAGAGCTTTTCAAAACAAAACCGAAGGGCATGTTCGTACTTTAGGTATTGCTAGGGTTTTAGTAGGAGTCGCTTTGTGAAATTGGCAGCTACATATAAAAAATAATCTTTCTTATTTCGGCTGATAACTTCTCTCTGTTCTCTGCTTTGCTTTGCCTCCATCAGTAAGACACACATAGTTATTAAACCCGAACCGGACTGCATATTTGTAGATGATTAACATTTTATGTTCACATATGTTTTTTTTTACACAATGGACATACTAAAATATATTTTAATAAAACGTACAGTCCGACCGTTGTCCCTCCGGTCCAACCAATGACCTAATAACCCTATACCTCGGCCGAATCGATGAGCGGACCGGGTTTAATAACTATGCTCATGAGCACCCCGCCGCTTAGCCTCATGGCGAGGAGCAGGGTTGTTAAGTCATTCCTCCTCCAACAATCAGTCATAGGCATCAGGTATTTTATTTAGGCAGCGCTCATCTGTAGCACCTGCTTCATTTGTAGATACATATGCTAgtagtaatttagtacaacttctcgccc
>PB.2410.1
GTTATGTATTATGTGTATTTAGCACTACAGCACCGGTGCCGACGATGGAAATCGCACGCGAGAGGATCGACGGTAGAGAGAAATTGCGAGGTTGGTGATGTGTAAACCTCTTCTTGTCGATGAATAGCGCGATATAAATTTACTGAATTTCCATCCAACTTATGTAGCTTGTCTGCAGCTGAATGCAGACAAAGTCTGCCTCTGCCCTTGAACAAGATCAAGATCGAAATGGAGATCGAAAGGGGGTCAGGAAGAAGGAAGGAGCTGTTGGTTTGCAGCAATTACCCCATTGCTTTAACAAGATTGATGTGATTACCATCTGGGAGTGCCCTCTGTTGTGTGTGTATGTGTGTTACAGTGTAAACTGTTTGTGTCCTGGCATGATGAGGCAGCAGAGCATACACGGCAGTGAACACGAAGGCGATTCCTGCTGCTTTTATGAAGGGGAAGCAGATGGCAAGTGGAACTCGTATTCCTCTCTTAACCCGTCGCTTTTCTGGGCCAAATGATTGTGGCCTCGTATAATAAATAAAGGAGATCTACTCTCGAGATCGCGTTCATGGCACCCGCTGTCATCGCGTGGTCCCAAGCACGACCCAATTACGACGGGTGATGCAGAATATTTTCGAGGGAGTGGTGCGACTTATTTATCAAGCGATGCCGAAGTCACCGTGCGATCGTTAAATCTACTCAGGGGGAAATCTACTGAAGATGAAATATAGTGCCTTTTTCTAAAGCAATGGCCACCTTGCAGTTAATTACAGAGGTGAATGGTGATGGGGCAGGTGTCACCTTCAGGATTCATGCCCTTTTCTCCCCCCCCCCCCCTCTCTAAGTCAAGCACTCGAGGTTTCACACTAACCACTGACACGGTGACATTCACACAGTAGACTTGTTAGAGCACAAACATATCATTATGTTCACTTTTGTTCAAGTCCAATTCATGGGTGCTTAATCAAGACCTCTAGTACTCTAGTACGAGATTTGTAGTAAAACAGTGTTGAAACTTGGAGCAAATATAGCCCCAAGAATCCTTTTGTGTATTGTCTCTTGGAATAAAAAGAGTGGAAGAAAGATCTCTCGT
>PB.2493.1
ACCGCCAGCTCGGGCCGCATCGCCCTGCGCCCCGGCCAAGCTCCTCCGGTGCCTCTTCCTCATTCTTCCCTTTTCTGGTATTTTGCTTTTAAGCTGCCTTTGCCGACGCCCGCCGCCACCGCCTGCGCCCGTGCGGCTCCCTCCCGTGCCCGGCTCGCGCACGCACGCCCCTTGGCTCGCCCCCGCGCTCGCGCGGCTTGGGCCGCTCGCCTGCGCCCGCACCTGGCTCGGACTTCTCGCTCCCTCTCACCCCCGGCTCGGCCATGGTGTTAGGCCGCCGGATTTTGACTCCTCGCCCAAATTTATTTTTCACTTCTCCCCACATTTTGGTGTTCCATAATTCTTGAACTGATATTTTTCTATAATTTTGTCTTGCAGATCAGGGCTATAAGGAGCTTTGCCCCAGTCATCCTACATGGAAATGTTCTATTCCACACCATCTATAGCAATTATTGGGTTAGAAACTTTAAAAGGGTTCCTGCGACAGCCATACAAATAGCCTCTTTGATTGTGGAATATCTCTGTCTGGTAATGTCTTGCTCAGGATATGCTGCTCTCATAGCTAGAAACTATATGAAGCTGCCTATGTTGGCCTAACCACTTCGATTGAGCAGAAAGTGTTTTTTAATCTATGTTTTTTTTGAGAAATTAGAGTTCATGGTAATTAAAATTCTGCTAACTACACAGTGCATCTATTGTTTTTGGTGCATACACTCATACAGTACATTTTGGTACAAAGTTGCTGATGACAATTACATGTTAACAATCATTTC
>PB.2493.2
AAGGTTCGCTGTTCTTCCTCTGGATCTTGCTTCGGTGCTGCGTCCTGACGCTCATGGCGCAACCTCCTCTGCCGACGCCAGCCGCCACCGGCGCCGCCGCCTGCGCCCGTGCGGCTCCCTCGCGCGCCCGGCTTGCGCCCGCACGCCCCTTGGCTCGCTCCCGCGCCCGCGCGTCTCGGCCCGCTCGCCTGCCCCCGCACCTGTCTCGGCCTTCTCGCTCCTTCTCACCCTCGGCTCGGCCATGGTGGTTAGGCCGCCGGATTTTGCCTCCTCCTTGCCCACATTTATTTACCCCTTTTTCCCCATTTGTGATTCCACCTGCCTCGGCCTTCTCGCTCCTTCTCACCCCGGCTCGGCCATGGTGGTTAGGCCGCCCGATTTTGCCTCCTCCTTGCCCAGATTTATTTACCCCCTTTTCCCCATTTGTGATTCCGTTCTTTCTTATTGGATAATGTTCGGTTTTTTCTTGCAGCTGCCTTTGCCGACGCCCGCCGCCACCGCCTGCGCCCGTGCGGCTCCCTCCCGTGCCCGGCTCGCGCACGCACGCCCCTTGGCTCGCCCCCGCGCTCGCGCGGCTTGGGCCGCTCGCCTGCGCCCGCACCTGGCTCGGACTTCTCGCTCCCTCTCACCCCCGGCTCGGCCATGGTGTTAGGCCGCCGGATTTTGACTCCTCGCCCAAATTTATTTTTCACTTCTCCCCACATTTTGGTGTTCCATAATTCTTGAACTGATATTTTTCTATAATTTTGTCTTGCAGATCAGGGCTATAAGGAGCTTTGCCCCAGTCATCCTACATGGAAATGTTCTATTCCACACCATCTATAGCAATTATTGGGTTAGAAACTTTAAAAGGGTTCCTGCGACAGCCATACAAATAGCCTCTTTGATTGTGGAATATCTCTGTCTGGTGTGTGATCCTTTTTTACCTAACTTGGACTCTTTTGTCCATAAATCATGGTCCTTACAGTTTTCAAAAGAGTACATATGTGATTACCAACAAAATGATTAAATCTGTCTATCACTGCCTTAGC
>PB.2514.1
ATATTCCCAAATCCCACATCAACTTATTTGACATCTTCCTACCTCCCTCACACTACACAGCATCCCATATCTACCGTCTTCCAAAACGAGAGAGAGAGAGATTCTCCTTCAGTTCAGCTCTTTCCATGTTGGTTCGAGAAGCAGCTAGCTAGCGGCCATGACCAGATCTCCTACTTCAAATCGATGCCATATGAGATCGAGCGCAGTGGACGTATTTGTACAACCAAAGATCCACACATCAATCTCTGAAGGTACTGTCTTAGATTAATTGCACAATTCTGATCTTCACGGCAAGAAAAAATTAAATTTGAGAGTGGATCTAATGCAGGAGACCATCACAGGTAATTAATTAATTCTAGAATGGTTGCATGCATGAGCATGCTTTGTTGCCACAAGAAAGAAAAAGCTACCTACACCCAGTTATCGAGGAGAGGAAACACCGGGCATTGCTGTACGCAACGCGGAAAGAAGACAGTGAACTTATTTTTTTTGTTTCTCCGATCTAAAACACTACAGATTCAGGTATCTCGCAATGACAACCAACAACGTTTTTTCTGAACTACTTAGATCTTGCAAATTGGATGGTTCAAATTTCACAGTTTGGAAAAGAAAAATCACGTTTTTGCTTTCTGCTCAAAACATTGATATGTAATAGACAAAAACGAACCGAAAGAGTCAGAAAAAATGCCACTATTGAGGAAAAAGAAAATTATGCACAAGAATATGAAAATTGGACAAGGGGTAATAAGGGCTCGAAATTTTATGTTGGGATCAATGACTGATTCTTTAGTTGTTGAGTATGTGGGTGAACGGAATGTGCGAAAAATAATACGTAATCTGAAATAAGATTTTGGTGAAGTATCTCTTATTAAAGTGTTTAATCTTGTTAATCGTTTTCTCTCCACCAAGATGTATTATAACACTTCAATTATTGAGTATCTCAATAAACTCTGTGTCGTAGCAGAGGAATTAAAAAAATGCTGGCTATCCTTTTTCTAAAGAAGTGCAGGTCATGGTTGTTATAAACTCTTTGCGAAATTCATGGGAACATTTTGAGATATCTTTCTATCATTCTAAGAGGATAATCAATTGTGCACTCTGGGGCATCATTTTCTTCTGGAAGAAGATAGAAAACCCTTCTAGGGAAAAGAAAGAAATACTCACAATTCTGAGTTACACCTTGGAGAGGAAAAATATGTTAAGAAAAGGAATTGGCAAAAGAGGAAGCCTAATGGTGATTTGAGAGAAAATGTTAACAAGAAGCACAATCGGGATGATCGTGAAAATTATAACTCAGTTCAGAGGAATGCTAAGTACAAGAATTTCAAGTGTCACAATTGTGGTCAGTATGGGCATTTCAGAGCTGTCTGTG
>PB.2514.3
ACATTTCTCTCGTCCTCTCCTTCCTTCTTTCTCCCCCTTCTCTGCACAAATAGAAGCCAAAGCCATAGATAAAAGCCTGCCTTTCATTCAATATGTATATTCCCAAATCCCACATCAACTTATTTGACATCTTCCTACCTCCCTCACACTACACAGCATCCCATATCTACCGTCTTCCAAAACGAGAGAGAGAGAGATTCTCCTTCAGTTCAGCTCTTTCCATGTTGGTTCGAGAAGCAGCTAGCTAGCGGCCATGACCAGATCTCCTACTTCAAATCGATGCCATATGTGAGCCACCATCGAACCACCTCTTTGCTACCTTCTTCGCATGCTTCAATAGAGTTTTTCTTCTCTTTCTAACACACACACACACACACATATATATATATATGCTAGTATTACTCGATCTGAACTTGTCAAGACAGGGAGTTCTGGTGCAACTCTCATTATATATTACTTTCTTTCGTTTCTTTATGTGTATTTCGTTCGATCCTTATTGTTTCAGGAGATCGAGCGCAGTGGACGTATTTGTACAACCAAAGATCCACACATCAATCTCTGAAGGTACATTACTTACTAATTTGTTGCTTCATATATATCTAGTTTCTTATTGAATTAGTGTAAATTTCAGTACTGACACCCCTTCTGTCAGACAGCTTTACCAGGAGACTCTAGTTTTCCTACATTATTTCCAATTCCCTATTCGTTTTGGTACTAATTTGTTGTATTCGTCATAATATACATAACTCGTGCCTCGTGATAAATTGGAAAAGCAACTTAAGCACCGGAGTGCATTTCCGTTGAGCTTGGGCGCTGAGCTTTTCCTAATATTATTACATGAATGTGATCTTCGTTCCTCCGTTGACTTCCTTTTTTGCACTTAGGATGTCATCTGTCCATAGACTTGTAATCTGGGAATAATTCATAATTAGTTTAGTTATTTGTATTGCACTGTTTTAATTCTGTTTTGTATAACACCCGAGTTCAGTGGGGGTCCATGAATGGTTGAAGAATTATAAAAATGGGGTTAGCTAGGACAGGAACTACGCCGATTTAATTAAAGAAGAAGTAAACGTGCATATCCGAGCCGACGAGGACTCAAACCCGAGTGGACCCACGCTACCCACCAACTGATGTAGACTCAGGAACGGTTCCTGGGAAATTAATTTCGCTCCCCTCTGATTTGTTTTCGATTCGTTCAAACAATTTTGGAAATATTTGAATTTGGACAAATTACATCCTAAAATTGATTTTTGGACAAAATTTAGTCAAATTTGGTCAATTTCGTCCAGTTTGAACCACCAAAATTTTGAACCGAAATTCCAAAATTTCGGTAATTTCGTTCAATTCGTTCCCCTCTGATTTTTTTTCAAAACGAAATTGTTTTCCCAGGTTCCTACACGGCTGAAGAATTATTGCAAGTTATTGGGTCATATATGCTCGGATCTGCATTTGTTAACTCGTCTGAAGCTTTCATCTTGTTAAGGTACTGTCTTAGATTAATTGCACAATTCTGATCTTCACGGCAAGAAAAAATTAAATTTGAGAGTGGATCTAATGCAGGAGACCATCACAGGTATTTTTCTTACAGAGTTCAGTACAGGCATTCGCACTGTAACAGTTAGATCTTACACATGGACCAGATTAAAAGCTTGACCCTTTAATTATATTAGTATATATAGTGTCTTTAATTTTCATATTTTAATTCATAGCTTAGCCGTGAAATTAATCCATGCACTGCACTGTTACACTAGATAGCAGGACACGAGAGGAGTACAGATGTGGAATGACAATTAATTTACAACAGTGTAATTCCAACAAAAAAAAGTCTCCTCGCTGTTCGCATTAGTATATGTGCTGATGAAAATTCCGTGACATCGTTAACCCATATATTTCATACTAATACTGTCGTCGATTTGGTTCGTAGCATGCTGATCGATGATCCAGTGTCCATATCCTCTTTCTGCTTAATATTTTACCCTGAGATGGCAAATCGAATCCCCTATACATGAGTACATGTAAAATCTGGATATACCCTTGTTTGGAAAAGCATGGAGAATTGAAGCAACGAACTTTTTTTTTATTATTTAACCTTTTTTTAGTTTTTATTTTAAAGTTAACCTCTGTCGTACTTTATTTCCAAATCTGACCATTTGGTCACGCCATCACCCGTGGCGTGACAAAACAATGCTGTCACGCCACGTGTTAAGTTCTCAAAATAGCACTTTTGATCACGCCACTGGTCTTGGCGTCATCAAACAACACTGTCACGTCACGAGTGGTGGCGTGACAAGAGCTTGCCCCAGATATGGACTGGTGTGACAGCGTTGTTTTGTCACGCCACCACCCGTGGCGTGACTAAAGAGGTCAGAATTGGAAATAAAGTACGCCGGGGTTAACTTTAAAATAAAATTAAAAAAAGATTAATTAATAAAAAAAATTCTGAAGCAACACACTCTTATATATGGTACATAATATATGTGTTAGAGCACTTTGGACCTCTAGTTAACAAGATTTAGGGTATAGGCTAGCGGGTTAGAGAGCTAAAGTGTATACGTACTGCTATCTATGCTATTGACAGGAGAAAGGCTAGTATAGATTGATTTGGTGTAAGCAATCTACCTCGGCCAACCGACCATATAGGATAAGAATACTACTTTTTTACT
>PB.2559.1
ACTTATTCCAATTGAAAACAGTGCAAGTTCAAACATGGCTATCTTGGCTCACATTCTTGACCAGTTGAATCTTGCTACCAAACTCAAATGCAATACATCTATGCTTAACAAAGATGATCCAACTTGTGAAGAATTGGTTTAGTATATTAATACTCAACTTATCTTACTTTTGAAGCACATCTCGGAGATGGCCAAAACGATGAAAGAGTCTCTCCGAGTAGTGCTGACTACTATAGTCACTTCATTGTTCATCAAGCTAAAGCACTCCTACATGGATATAGTTGATTTAGAGCAACTCCTTCCTGACCTACACTTGAATTTTGCTGAGGAAGTATAGAAAAGAAAAGAAGAAGTCACCTCTGTTGTAGCTACATTAGTTCAAAACCAAAAAATTGTTATCACCGAAAATTGATTTGTCTTAGTTTGAAATATTTTGTGATCATGTAATGAACATGTGGTGTTGTAAATATTTATCTTGTGATGGATTTGCTTTACATGTTTTGTTAGTATTATACTAGCCCCCAACTGTGATTTGTGAACCAGCAACATGGTACACTGATCACAGTATTGGAAAACTGTAATGTGTGATAAAGTTAAGTCCGTACGACCAGTATATTCTTCACAACATACTTAGTACTAACTAGAAGCAAATCCAAGACAAAGTCTACCCAGTGAGTTTTCTAAACAGTAAGTACTAGCTTACAAGAAAAGTCTCATGTAGAAGTTATCTTATGACTCGACCAGTGACTTTGTACATATTAGGAAACTGCGGTCGAAAATCATGTAGACCAACCTTCATCATAATAAATAGTGATATAGGCTAACAGAAAGTATAATTGGTTAAAAAAAATACAATAAAGAATAAATAACAATATAAACTTTATTGATAATAGAGAAGGTTTTACACATCATACTTGCGAATGTGCTTTATATTCCAAGCATTTGAAAGGATTCATCCATCTTTCATAGCTAATCGAACATATCCTGGTCGGTTGACAGAGACTACAGTAAAAGGACATTCCTATTTAGGAGATAACTTATTCAAAATGGACTGATTCTGAATTCTTCTGGGAACCAAGTCTCCCACATTAAATGTACGTGGTTGAACTCTTCTGTTGTAGTATGTTCTATTATGAGTTTCTGATAACCGTGAAAAGCTTCTTTTTTTTGGGCATTGGACCACTTATTTGGAGCTCTCGATTTTGATGAGTTGAAAATATTCTATAGCGGGGTTATTGTAGTTTGGAACAAATGCATTGCTTCTGAACAAGCAAAATGGAAATGAGCCATTTTGGCGGCTGTCACTTTTCTCTACTATACTTGCTGAGTCTGATCATGTGTGATGGCGCGCAAAAATCACTGGCAAACCTGCTTGAATGGCTTTATTGATTGGTGTTGTGTTTTCCTATAAGTTGAATCGGGATTCGATTTCCAGTCGATTCTTTGAAGTCAAAAGGAACCTTTCTAAAATTTTCTTGATCTTAATTACAACATTCCATTTGTAGAGCCTTACAGCATTAAGACCAAATGTGACGATTAGAGAATCTTCTGGCCGTTTGTGTCAAGACATCTGGCCAGGATGCACCAATTGCAACATGAATATTTGGTAGTCGAGAGATTGGGAAATTGGATGATACTTTGTATGCCAAAATTTTTTGTGTCACATTATGTGACCAGTTCCATTTCTGACTTGATGTTGTGATGCAGCCTTTAGATCTAAGTTCCTACCGATGTCATTGCGACTTTGTATGATCAGGGATGTTTCAATTCTACTTAGGTTTGTTTGGATCCTAGTTGATGTTTGAGATGTTGTCTTCAGGAGACGTTTGCTCATGTTTTATGTTTTTCCTCTTTTAGGAATCTCTTTCTTCTGCCTACTTTGGAAGCAGTTCCTTTTGCGCGCGAGTATATCCCTGTTGGAGAGTTGGTGGTTGCAATTAAAATTGGAGAAAAATGCAGGGGGGTAAGACTGGCTTAGTTTGGTGTTTAGATTACCACTGTTTCTTGTTGTACTCTTTTTGAGTTTGTCCCTCGTTGTAAGCTGGTAATCCCAACAGCAACTGTAACATGCTTTCTGAATTATAAAGGAGGACCATTTTGGTCTTTGCTCT
>PB.2566.1
AGATGCCCGGCCTCTTGCAAGTTGCCCTTCTTCCTCACCTCCTGTCTCCGCAACCTTCCCCTTCGCAGGACGTCTCAGAAAGCTACACTCCTGCATCCTGCTAAATGTCATATTGATTGGTCATTTTCCTCATCGTGACCTGTCGTGACTGCTTTTAGACTTTTGCAAAACATACGAAAGCAAAAGGGTGGAATTAGTTTGCTCATATATCTGTAGCTTAGCTTTGTTTATCCCCTTCTTAGCAGAGCATGTATTGGGTTAATTGCATGCGATATGGATATGGGCGTGCGTGCATAGCCACATGTGTTTCGATGTTGGGTATGTGTCTCCATCTAGCTTTCCTCTCGCTAGTACTACCGTGATCTCTCAACTGATTTGATGATAGGTTCATGAGAGGTGGAATCAGCCTTTATATGGCCTGGATCTTCATTTGTATGCATCGATCGATCTCAGGATAAGTGAGAACAGGTTCGTTTTCCAACATAGCTAGATGCTCAATGTGACTATGGCTCTTGTTCTTTCTTCTTCTCCCTGTGCTTTTTGGCCTTTGTGTTGATCTGAACATGAGATTAGGTTTTTCGACTTTGGAGCTCTGCTGGATCATCAGTCGAGTTCTGATCACTTGTCGGCGTTGTGTCCTCTCTCTCTCTCTCTCTCTCTCTCTCTCTCTCTGATCTGTCTCTGTTAGAATCCTTAAATGTTCAGAAGATGATCGATATACCTGATATAGTTTTTGCAGGATCTGTATCTGTTACTATTTTTACTTATTATAACCTTTACGTGTAATTAACTACTTGGTATATCTACATCTCTTCTGTGGAAAGTAGTTGTAGTAGTAGTACATACTTGCTTAAGTGGATAAATTAGGTAGCTACATACATACTCGGATCTATTTGAGTGGATTTTTTTATCTGGGAACTTAAGTAAACTGATTCCCGAGAGGAGATATTAGGCTACTGTTTTGTTTGGCAATTATATCCATGTATTTTAATTGTTCTGTTCATGTATGCATAACTTACGCTAATTCATTTTTTCAGACTTTCTGTTCCATAAACTGATGCTTAGTTTGGTTGCGCTCTTTGAGTGAATTCATGTATATATTAATTAGCCATTTATTTTCTTATTTCTTGGAGATCTCCTTTTGCTTCGAGATTCCCAATTGATCGATGCCATTATTATGAAGATAAAAAATTAAGGACTATATGTTAATTCTTTCTAGGTAGCGAACATCGATCGATCTGTTATTTCGTTGATTTACTTTGCGGTCTAAGCTATTAATCCAATATTAGTGTACGTGTGCCTACTTTTACTTCTGTTTTTTGTATTTAAACGGTGGCCATCCAAGACTGTTAACCAGATGTAAAAAGTAAGGAACCTGATTTCATGAGCACATGCATGATCATGTTGCTAACCTACTTAGCTTGAATGTTAATGATGTAACGCGACGATATATGTTTTTTCATTGGAAAAAAAACTTCTCTTTGATCTTCTAGTACTAATGGATAGTAATTGGTCTCTGTGTGTACAGTTGTATGCACCATTACTTGTAATTATGTTGTACTAATTGATCGTGGAGCCATTAACTGATTTTTACTTGGAAGATATATCATTGAAGCAGCAGGTATATATTTGAGGGAGCTTTCTTCAGCCCACCATGGGAGGTAGCGGGGATTGAATGAGCTGCCGACTCATTCACTCGAACACACGGTGGAATTGATCGATGTACCGTGTGAATGAGTGAATGATGCGGGAGACTCTTCTCTCTTTCCAACTCCATGCTTGGACTGAAGGGTGCTCCCTCAGCTCGCCAGCTTCTTCCTTGTTGCCACTGCTAGCTAGCTTCACCTTCCTCACATTATTTTTTTTCCGAATACCAGCTAATCAATTTCGATTGTATTATGCCCAAGCATGTAGTGCTCTTTTATGTCATATATATGTATATATACTAAGTGGTATGTAGCTCAAGTCTGATGTGGCATGTCCTACTGTTAACTCCACTGCACTTGGTTCAATTTGTGTAATGTTTTTTTCCTTGTGATCTACCTTGGGTCGTTAATTAGTTTGTCAAGTTATATATGGTATTATATGCTTAGCAATACATATACAGTTTATTGAGGTAGCTAATACATCTGTTATCTGGCTATATACGCAACTTAATTACAGTTGGTTGATCTCCCAACACAGTATACCATGCATCTAGTATGTATGTGCAAGTAACAGAAAATAAATTCGCATAATCATATAGCTGATATGTTGGTGATATATCTGTTTTTAGACCCATTATTGCCAATATAACTACTGTGGTGTACATTATATATATGTTACTGTTTTTGCCGACACGCAAGCAGGTACATGGTTTATGTGTGCTACATGAACAAGATGCATGTATGGTGGTATTCCATGCATTGTGGCAGACAATTTAATTTTCTTGTGCTGGCCAGTGGCCTGCATGATTAATTCAAAGTTGCCATGCTCTCTGGGGTAAAAAAAATTGCTTGCTAACCATTCATGCATGAGCTGCTTAATTACACTAACTCTCCTTCCACAACGTGCAAGTTGGTATACAGTATACAGGGCTCCCTCCTCTTGGGGCTTAATTAGGGCATCATCTCCTTGCTCGATCTTCAGAATATATATACAGGCTATGGTGTACATAAAACATGGATAGGGTCAGAGGCTTTCCTTTAAGGTCAAACACACAACCTTATATTATCTCCCTAAGTTCCTTTAAGCTCGTCTTGTTACACACTCCTTACAACTTAATTTTTAGCTGTGGTGAGCACAAAGATACTTGGAACTTGTTATGCCTCTCGATTCTGTGATCCACTATCATTTCATATTGTCCTAATTACATGCCTAAATGTGTCCTTTTGGCGGCAAATTAATTAAGAAGCCAAATTACTATTATGCCTAAGTTTCACAGCCGACTAAGTGTGGTTAATTTCCTACTCCAGCAGTTTCACAATATCTGTTCATAGCCCCCACACGTACATACTAAGTAAATACTAAATCTAAGATATAGTTAATGTGAAATGATCATATACCATTGTTAAATGACATATCATAACTAGGTAATCTCTTTCAAAGCATTTTTCAAAGTATTTAAGTAGGAGCAGATCATCCATTCAATGAACATATATATTGAAATGGATATTTTCAAGACCATATAAAAATATAGCGAAACGAAGGAAGTAATTAGCTACTCTACATACCATGATTTCTTTTTTGTTCGCAAATGAGATCCCTGCAAGGATGCAGTGGTCATCAGAATACCAGACACACTAATATACTAGAGTATTAATTACATCATCAACACATTGCTTATTTTGTTCAGAGAAATGCTGCATATTTGCTGATCTTGAAAACCAGAACAATCGGTCGTGCTCATCAGCTCCTGCGAACTGAAAGCTAAGGATAGCCTTTTCACATGCCGGCCGGCCTCTTGCTAGCTGGCGGTGGTGGCGGTGGCCTGGAAGAAAGGAAGAAGACCTGAAAAGACGAGAGCCTTCTGTTCATCTACAGTGTGAGGACACAGGCAACAGTACTGATGCTCCCCTCGTGCATGGTGTAACTTTTATGCTGCACAAATGCCCTACAAGTACGACGGTGAAGATGACTCCAACCGATGTCAAGCTTGTGTCATCAAATGCTTCTGTGTTTCTGATAAATCTTCTGCCAACAGACGATGATTCTGCATGTTTCGGCCCGTTTGAAACGCACTAACTTCACACGATCAATTTGGCAGGAATTTTACATATAAAAGTTCAATTCC
>PB.2566.2
GGGGTTAATTGCATGCGATATGGATATGGGCGTGCGTGCATAGCCACATGTGTTTCGATGTTAGGTTCATGAGAGGTGGAATCAGCCTTTATATGGCCTGGATCTTCATTTGTATGCATCGATCGATCTCAGGATAAGTGAGAACAGGTTCGTTTTCCAACATAGCTAGATGCTCAATGTGACTATGGCTCTTGTTCTTTCTTCTTCTCCCTGTGCTTTTTGGCCTTTGTGTTGATCTGAACATGAGATTAGGTTTTTCGACTTTGGAGCTCTGCTGGATCATCAGTCGAGTTCTGATCACTTGTCGGCGTTGTGTCCTCTCTCTCTCTCTCTCTCTCTCTCTCTCTCTGATCTGTCTCTGTTAGAATCCTTAAATGTTCAGAAGATGATCGATATACCTGATATAGTTTTTGCAGGATCTGTATCTGTTACTATTTTTACTTATTATAACCTTTACGTGTAATTAACTACTTGGTATATCTACATCTCTTCTGTGGAAAGTAGTTGTAGTAGTAGTACATACTTGCTTAAGTGGATAAATTAGGTAGCTACATACATACTCGGATCTATTTGAGTGGATTTTTTTATCTGGGAACTTAAGTAAACTGATTCCCGAGAGGAGATATTAGGCTACTGTTTTGTTTGGCAATTATATCCATGTATTTTAATTGTTCTGTTCATGTATGCATAACTTACGCTAATTCATTTTTTCAGACTTTCTGTTCCATAAACTGATGCTTAGTTTGGTTGCGCTCTTTGAGTGAATTCATGTATATATTAATTAGCCATTTATTTTCTTATTTCTTGGAGATCTCCTTTTGCTTCGAGATTCCCAATTGATCGATGCCATTATTATGAAGATAAAAAATTAAGGACTATATGTTAATTCTTTCTAGGTAGCGAACATCGATCGATCTGTTATTTCGTTGATTTACTTTGCGGTCTAAGCTATTAATCCAATATTAGTGTACGTGTGCCTACTTTTACTTCTGTTTTTTGTATTTAAACGGTGGCCATCCAAGACTGTTAACCAGATGTAAAAAGTAAGGAACCTGATTTCATGAGCACATGCATGATCATGTTGCTAACCTACTTAGCTTGAATGTTAATGATGTAACGCGACGATATATGTTTTTTCATTGGAAAAAAAACTTCTCTTTGATCTTCTAGTACTAATGGATAGTAATTGGTCTCTGTGTGTACAGTTGTATGCACCATTACTTGTAATTATGTTGTACTAATTGATCGTGGAGCCATTAACTGATTTTTACTTGGAAGATATATCATTGAAGCAGCAGGTATATATTTGAGGGAGCTTTCTTCAGCCCACCATGGGAGGTAGCGGGGATTGAATGAGCTGCCGACTCATTCACTCGAACACACGGTGGAATTGATCGATGTACCGTGTGAATGAGTGAATGATGCGGGAGACTCTTCTCTCTTTCCAACTCCATGCTTGGACTGAAGGGTGCTCCCTCAGCTCGCCAGCTTCTTCCTTGTTGCCACTGCTAGCTAGCTTCACCTTCCTCACATTATTTTTTTTCCGAATACCAGCTAATCAATTTCGATTGTATTATGCCCAAGCATGTAGTGCTCTTTTATGTCATATATATGTATATATACTAAGTGGTATGTAGCTCAAGTCTGATGTGGCATGTCCTACTGTTAACTCCACTGCACTTGGTTCAATTTGTGTAATGTTTTTTTCCTTGTGATCTACCTTGGGTCGTTAATTAGTTTGTCAAGTTATATATGGTATTATATGCTTAGCAATACATATACAGTTTATTGAGGTAGCTAATACATCTGTTATCTGGCTATATACGCAACTTAATTACAGTTGGTTGATCTCCCAACACAGTATACCATGCATCTAGTATGTATGTGCAAGTAACAGAAAAAGTGTGTGTGCTGCAGTAACCAGAACATTAAATCGTCAGTCACATCATATAGCTGATATGTTGGTGATATATCTGTTTTTAGACCCATTATTGCCAATATAACTACTGTGGTGTACATTATATATATGTTACTGTTTTTGCCGACACGCAAGCAGGTACATGGTTTATGTGTGCTACATGAACAAGATGCATGTATGGTGGTATTCCATGCATTGTGGCAGACAATTTAATTTTCTTGTGCTGGCCAGTGGCCTGCATGATTAATTCAAAGTTGCCATGCTCTCTGGGGTAAAAAAAATTGCTTGCTAACCATTCATGCATGAGCTGCTTAATTACACTAACTCTCCTTCCACAACGTGCAAGTTGGTATACAGTATACAGGGCTCCCTCCTCTTGGGGCTTAATTAGGGCATCATCTCCTTGCTCGATCTTCAGAATATATATACAGGCTATGGTGTACATAAAACATGGATAGGGTCAGAGGCTTTCCTTTAAGGTCAAACACACAACCTTATATTATCTCCCTAAGTTCCTTTAAGCTCGTCTTGTTACACACTCCTTACAACTTAATTTTTAGCTGTGGTGAGCACAAAGATACTTGGAACTTGTTATGCCTCTCGATTCTGTGATCCACTATCATTTCATATTGTCCTAATTACATGCCTAAATGTGTCCTTTTGGCGGCAAATTAATTAAGAAGCCAAATTACTATTATGCCTAAGTTTCACAGCCGACTAAGTGTGGTTAATTTCCTACTCCAGCAGTTTCACAATATCTGTTCATAGCCCCCACACGTACATACTAAGTAAATACTAAATCTAAGATATAGTTAATGTGAAATGATCATATACCATTGTTAAATGACATATCATAACTAGGTAATCTCTTTCAAAGCATTTTTCAAAGTATTTAAGTAGGAGCAGATCATCCATTCAATGAACATATATATTGAAATGGATATTTTCAAGACCATATAAAAATATAGCGAAACGGAGGAAGTAATTAGCTACTCTACATACCATGTTTTCTTTTTTGTTCGCAAATGAGATCCCTGCAAGGATGCAGTGGTCATCAGAATACCAGACACACTAATATACTAGAGTATTAATTACATCATCAACACATTGCTTATTTTGTTCAGAGAAATGCTGCATATTTGCTGATCTTGAAAACCAGAACAATCGGTCGTGCTCATCAGCTCCTGCGAACTGAAAGCTAAGGATAGCCTTTTCACATGCCGGCCGGCCTCTTGCTAGCTGGCGGTGGTGGCGGTGGCCTGGAAGAAAGGAAGAAGACCTGAAAAGACGAGAGCCTTCTGTTCATCTACAGTGTGAGGACACAGGCAACAGTACTGATGCTCCCCTCGTGCATGGTGTAACTTTTATGCTGCACAAATGCCCTACAAGTACGACGGTGAAGATGACTCCAACCGATGTCAAGCTTGTGTCATCAAATGCTTCTGTGTTTCTGATAAATCTTCTGCCAACAGACGATGATTCTGCATGTTTCGGCCCGTTTGAAACGCACTAACTTCACACGATCAATTTGGCAGGAATTTTACATATAAAAGTTCAATTCCAAACAAGGCATTCGTGACCGTAATTAAGTGTTGTCTGTAGTATAATGGTTGGAGGTAGTGTAACACTGGAGGTGGGCCAGGTGGCTCACAACGAGAATTTCTAGTGCGCCCACTAGAATTGGTGCTACCGGTGGTGCTCCGGCCCATTGTTCAAAAAAATAAAAAAAAAAAAAAAATAAAAAAAAAAAAAAAAAAAAAAAAAAAAAAAAAAAAAAAAAAAAAAAAAAAAAAAAAAAAC
>PB.2566.3
GAGGTAGCGGGGATTGAATGAGCTGCCGACTCATTCACTCGAACACACGGTGGAATTGATCGATGTACCGTGTGAATGAGTGAATGATGCGGGAGACTCTTCTCTCTTTCCAACTCCATGCTTGGACTGAAGGGTGCTCCCTCAGCTCGCCAGCTTCTTCCTTGTTGCCACTGCTAGCTAGCTTCACCTTCCTCACATTATTTTTTTTCCGAATACCAGCTAATCAATTTCGATTGTATTATGCCCAAGCATGTAGTGCTCTTTTATGTCATATATATGTATATATACTAAGTGGTATGTAGCTCAAGTCTGATGTGGCATGTCCTACTGTTAACTCCACTGCACTTGGTTCAATTTGTGTAATGTTTTTTTCCTTGTGATCTACCTTGGGTCGTTAATTAGTTTGTCAAGTTATATATGGTATTATATGCTTAGCAATACATATACAGTTTATTGAGGTAGCTAATACATCTGTTATCTGGCTATATACGCAACTTAATTACAGTTGGTTGATCTCCCAACACAGTATACCATGCATCTAGTATGTATGTGCAAGTAACAGAAAATAAATTCGCATAATCATATAGCTGATATGTTGGTGATATATCTGTTTTTAGACCCATTATTGCCAATATAACTACTGTGGTGTACATTATATATATGTTACTGTTTTTGCCGACACGCAAGCAGGTACATGGTTTATGTGTGCTACATGAACAAGATGCATGTATGGTGGTATTCCATGCATTGTGGCAGACAATTTAATTTTCTTGTGCTGGCCAGTGGCCTGCATGATTAATTCAAAGTTGCCATGCTCTCTGGGGTAAAAAAAATTGCTTGCTAACCATTCATGCATGAGCTGCTTAATTACACTAACTCTCCTTCCACAACGTGCAAGTTGGTATACAGTATACAGGGCTCCCTCCTCTTGGGGCTTAATTAGGGCATCATCTCCTTGCTCGATCTTCAGAATATATATACAGGCTATGGTGTACATAAAACATGGATAGGGTCAGAGGCTTTCCTTTAAGGTCAAACACACAACCTTATATTATCTCCCTAAGTTCCTTTAAGCTCGTCTTGTTACACACTCCTTACAACTTAATTTTTAGCTGTGGTGAGCACAAAGATACTTGGAACTTGTTATGCCTCTCGATTCTGTGATCCACTATCATTTCATATTGTCCTAATTACATGCCTAAATGTGTCCTTTTGGCGGCAAATTAATTAAGAAGCCAAATTACTATTATGCCTAAGTTTCACAGCCGACTAAGTGTGGTTAATTTCCTACTCCAGCAGTTTCACAATATCTGTTCATAGCCCCCACACGTACATACTAAGTAAATACTAAATCTAAGATATAGTTAATGTGAAATGATCATATACCATTGTTAAATGACATATCATAACTAGGTAATCTCTTTCAAAGCATTTTTCAAAGTATTTAAGTAGGAGCAGATCATCCATTCAATGAACATATATATTGAAATGGATATTTTCAAGACCATATAAAAATATAGCGAAACGAAGGAAGTAATTAGCTACTCTACATACCATGTTTTCTTTTTTGTTCGCAAATGAGATCCCTGCAAGGATGCAGTGGTCATCAGAATACCAGACACACTAATATACTAGAGTATTAATTACATCATCAACACATTGCTTATTTTGTTCAGAGAAATGCTGCATATTTGCTGATCTTGAAAACCAGAACAATCGGTCGTGCTCATCAGCTCCTGCGAACTGAAAGCTAAGGATAGCCTTTTCACATGCCGGCCGGCCTCTTGCTAGCTGGCGGTGGTGGCGGTGGCCTGGAAGAAAGGAAGAAGACCTGAAAAGACGAGAGCCTTCTGTTCATCTACAGTGTGAGGACACAGGCAACAGTACTGATGCTCCCCTCGTGCATGGTGTAACTTTTATGCTGCACAAATGCCCTACAAGTACGGTAAGTGCATGTTGCTCTACTTTTGATATCCTGTTTCTGTTCTGCCTTCCCCGTATGTTTCCTCCCCCCTCATGCTGTCATGCATAGCAACCCGTGCCACAAAATAATTTAGCACCATAGGTTCTGATGTTAAAGTACAATCCAACTCTTTGTTTATACTCTGAAAGCCTGAATACATTAAATCTCAG
>PB.2590.1
TACTCACCTAAGCATAAATCATTTGTTCAATCAAACCAATGACAATCCCTGCCATAGCACATAATTTTATAATAGCAGCATCGCACCACATTTGGTACAACAGTGACATTACACCATAGTTGCACAACAGTGGCATCGAACCACAATTTCATATATCATTAAGTCAAATTATCAATATTGAACACATGATCATGAGCCCATTGTAACTAAGCATGACTAAGCATCTCTACGATAAACCATGTTGGTGATACAAATATGTCCAACTAATAATGACCATCCTGTGATGACAAATAATTCATGGTATTCAAATAAGCAATGGAGTCATAACGACAAATAGGTGATTAACTACTCCCAAAAGCAGTTGATAAAAAGATAGCATGCAATTTGATATAAAGATAGCATGACAATATAATTTTGAAATCATAGGTTCAATATGATCAAAGGACTATGACTTGTCTTGGCTTTGCACAGTTACCACACTTGGACCTTCAAAACTTGCTTTTGCTCCTGCTATTTGAAACCGATCGTCTAAACGAGAGAGAAAACAACAGGCGAAGCACAAATAAAT
>PB.2636.32
AGAAAGAGGAGAGAGAGAGAGAGAGAGAGAGAGAGAGAGAGAGAATTTTGGACTCAGCAAAGGGAATAGTGGTTACAATTCATGAGATCACATCAAAAGAGCTAATTACCTTTTGTGGCCGAGAGCCCGCTAAGGCCTCAACTTCAGCTCCACAAAAAATTGTAGCAGAAAAGAGGGCACCAACTTGATCTCCAGGAGGGCCACCATTGTGATTGTTTATTGATTTCAAAGGAAGATTTGGACATGCCAATACACCCAAAACTACCTTGCCCTCGTCCAGTAATGCAAGTGCAATTGCATATTGGTCTCCCCTTATGAAACGTGCATCAAGTTTTCAGAAGAAAAAAATTGATTAGAAAGGAAATTTCTTAGTCAAATATGAAAAGAGTAATGAAAGGTTTTGCATTAGAAAAATCATAAAACGCCTCTTTGATCTGTTCACAATGATTTGTTAAAAATTTGAAATAAGAAAGCTAGTACTGTGTTTGGCAAGGAAAAAATACTGCCAACTCTTCACATTCCTTCGCACAACCATACACAGTTTATTTTGGAACCCTTCATGCAAAATTTCGATTCGAGACACAGATCCTACATCCTAGGTCGATCAACACTTTATTACGTTGTGTGTTGCATTGGTATCATGTGTCTGACACCGTCACCATCATGGTTCTAACATGTATGAAAAGTGCTGCTGCTACTTGTACTAATTTGTTAGATCCATGTGGGCAGTGGGCACCATGCCAAAAGGGAGAAATTCCTCTAACATGGTGTTGATAATTTAATGTTTTCTTGTAGACTAATTTGAAATTTCTGAACGCTTTGTATTCATGTGTAACCAAATCTATGCTTTATATGAATGGCAATGCAGGATACTAGTAAAAACTTCCAACTTTCTGAAGATTTTGCATTTAATAGATAGAAACCAAATATTTCAAGGGAAGCTGGATAAGTATGTACTCCCTCCGTTTTTTAATACATGACGTTTGACCAAGCGTGCAGTCAAACTTATATAACTTTGACCATTACTTTTCATATGATTTTGTTAGTAAAAAATTACAAAATTATTATATTATGAAAATATTTATCATGACAAATCTAATGATACTATTCACTCATGATCAATCTAAATAGTTTTTCATATATTATTAGTCAAAGTTAGATAAGTTTGACTGCACGCTTGGTCAAACGTCATGTATTTAAAAACGGAGGGGGTACAATTTTTATTTTTTCTATGTACAGTTGTGCCACTTTATCTATATTTATCCGTGTTCCCCTAGGCAGCCACTTAGGCGCTCGGTGTAAGGCTCCCGCCGCGACTCGGTACCAGTCGGCCACCTAGGCACTTGGCCTGCCTAGGCGGTCAACGTCGATCCAAGGTAGACTGAGGCGGGCAAGGCGCGTCGGCGGCTGGGCGGTCCAGGGCGGAGCAAGGCGGTCCGAGACGGCGCTGGGCGGGGTCAAGCGGAGCTGGGCGAAGAAAAAAGGTAAGTGAATACTCACCCGTGGTCCCGACTTCCTCTCCTCTGCGGCTCTGCTCCAGCACTTCCTCTCCTTTGAGGCTCCTCCCCGCCTCCACGACGCGCCGCCTCCTCCCCGAATCCCCTTTGTGCGCCGCCTCCTCCATGTCGCGCGCCGCCTCCTCTCTGGATCCCCGTCGCTGTCGCGCCTCAAATCCTCCCCGTCGCCGCGCCTCATCCCCGTCGTCTCCTAGGTCGGTGCACTCCTCTACTCTTGCTCTGCCCTCTCTCGATTTCGGCGACGGCAGTGGCCCTCTTACTCTGCCCTCTCTCTGTCTCTCTTGGTTTGTGATCTGCTGCTTATGCTCGGTCTCTGGCTAGTAGTGTAGCACTACTTTGTAAGTTTGTAGCAAGCAATTAGCCAATTAGTAGCAACTAGGGAAAGAAATTGGAGCACTTTTAAAGGGGTTAGTCTCTAAACTTCTCTAAAGAGTAAAGAGTCAAGTCTTAATTCTCAATCTCAACATTAGTACATTACATTTAGCTAATTATACTTCACTTTGCAATTCGTAGATACATACAAAGAAAAGAAATAAACTAGATGTTGACCGCCTTAACCATCTAGTCTATATTCAATACAATGCCAAATTGAG
>PB.2636.58
CATTGTCCTAGCCATTTTATTTAATATACGATTTTTCCTTTCTACTACTCCATTTTGCTCCGGAGTGTAGGTTGTGGAAAGTTCATGCTTTATTCCAAGTTCATCACAAAAGTCTTCAACTTTAGTATTCTTGAACTCGGTACCATTATCACTACGGATTTTCTTTATTTTGAAATCAAATTCATTTTGAGCCCTTTTTGCAAATCTTTTGAAAATCCCGGAGGTTTCACTTTTATCATCTAGGAAGAATACCCATGTATATCTAGAGTAATCATCCACAATGACTAAACAATAGCTATTACCCCCGATACTCTTATAGGTTGTTGGCCCAAACAAATCCATATGTAAGAGTTCCAATGGTCTAGAAGTTGACATGATACTCTTGGAAGGATGAGAATTAGCGACTTGTTTACCGGCTTGACAAGCACTACAAAGTCTATTTTTCTCAAACTTCACATCTTTCAAGCCAACAACTAAATCATGTTTGAAAAGCTTTTTAAGTTGAATCATTCCAACATGAGCTAGCCTTCTATGCCAAAGCCAACCCAATGAGGTTTTTGCCATTAAACAAGTTTTTAAACAAGATTCATTTGAACTAAAATCAACCAAATAAAGATTTCCAAATCTAAAGCCTTTGAAAGCTAAAGAGCTATCTTTTGCATTAGATATGGTTACACCTTCACTTGAGAATGAACAAATTAGTCCAAGATCACAAATTTGAGCAACGGATAGTAAGTTAAAGTTTAATGATTCTACTAGAGAAACATTAGAAATGGAAAGGTCATTTGAGATAGCAATTTTACCCAATCCTAATACCTTTCCTTTGCTATTATCGCCAAAAGTGATCTTGTCTACTCCTTTACCATTCTCGAATGTAGTGAACATCTTTCTATCACCGGTCATGTGTTGAGTGCATCCACTATCAAGCACCCAATGTTTTCCACCGGTTTTATAGTTCACCTACAAAACAAGAATCAAGTTCTTTTAGGTACCCAAATTTGTTTGGGTCCTTGGAGGTTAGTAACCAAGGATTTAGGCACCCAAATAGCATTCTTTTTAGCGCCCATAATTGAAGTGCCAACAAAATGAGCAATTACTTTACCATTCTTAGATTTTCTAAGCATATAGCATGAATCATATATTCCAATGGATGGAGTCTTACCCTTAGGACAATTTTGTTGCATATGTCCTATTTCCCGGCAATTATGGCAATACTTACCATTTTGCCTTACAAATCTTGTGGGCTTGTTTGCCGGCTTCTTACCTTTCTTAGGCACATACCCAAGACCTTCCTTATTGAATGAGCACCTTTGCTCACTCAAAAGTTTATCAAGAGTGGTCTTACCTTGAAACATCTTTCCAAGCTCTTGCTTAGCTTGGTCACTTGCTCTTTTAGCTCATTGTTCTCATGAACAAGCTTTGCATCATTTTGCTCAATAACATCATGATTAGCATTAACATTAGAGCAACATGGCATAGCAAGTAGGATCATCACATGGAAGTAGATGCACTAGTTTTAGCAATTTCTACACTAGGCATATCATTAATAATATGCATGTAATTCCTACACTAGAACAAGACTTTGCTTGAATATTCTTGGATAAGCAAGTCATGAGCTTCCTTAAGCTCCTCATAAGAATCTTTTAGAGTATATATTCTTCTATTTAAGACCTTATATTTTGATTTTTTTTCCAAGATATTCATTTAAATCATCAAGCATATCCATTAATTCATCATTAATAATGGATTTTACCTTATCTCCTTTTGCCATGAGGCAAGTAGGAGTGGAGAATAGCGATGGTGCTTCCTTGATGGCGATGCCGACTAGTCCCTTCTTCTTGGCGGACTCTTCCTCATCGGAATCGGAGTCGCTTGACTCATCATTTGAATTCCACTCTCCAATGTGGGCTTCATGCTTGCCGTCCTTGTGAAGCTTCTTGAAGAGCTTCTTCTTGCCATTGTATTCCTTCTTCTTAAATGACTTGTTCTTGTCATCCTTCTTTTCGGGGCAATGAGAAGCAATGTGCCCCTTCTCTTCACAATTATAGCACCGAATGTTGCTATAACGCTTCTTGTCACTTGAGGATTGCCCCTTCTTGTACTTGTCGAAGTTATAGCTTCTATTGGGGTGTCTCTTCATGACCCTCTTCATTCTTCTTACGAGGAGTGCATACTCCTCATCGGAATCTTCTTCTTCATCTTCATCATCGCTTGATTCCACTTTGGCCTTGAAAGCGGTGATCTTCTTCTTTGAAGAAGATGTCTCCAAGAGCTCTTCCTTGTCCTTCTTGAACAACTCATTTGTGATGAGGTTGCCATGAGCCCCGTTGGTGTCACTACTACAGAAATGCTAATACTGGACGCCTGATCACAGACGGTTCATCGAAACCGTCTGTATTAAACACAATCTCAGACGGTTTTTGTTACCCACCGTCTGTGTTATTCTCCGCGCTAAAAACCGTCTGTGATATTACCCAATATCACAGACGGTTTTTTTTAGAACCGTCTGTGATACTTCACAGACGGTTCCAAACATGAACCGTCTGTGATATTGCCCAATATCACAGACGGGTTTTGTTAAAAACCGTCCGTGATAATTAACTCATCACAGACGTATATATAGCTCCGCCTCCCCGGCCAACAGAGTCTTCTTGATCTCCATCTCTGGCGCTACGGTAGGTCCATCGCCGTTCCGTGCCCGGTTTGAGTACATCGCCTCACCTCACTGAGCCGGCCTGGTCCATTTCAGCTATATATTGTCGCCGAGGAGCTTGCCGCCGTCGCCTCTGTTCACCGATCGACGACCCAGCCGCGCCTTGGACCTTCCCCGACTTTCATTGACACCTTCCTCGTGATCGAGGTGAGATACTGAAGCATAAGCATCCTTTAATTTGAGTAGTTTCAGGCGTTTACGCCGAAATCGCTAGTTTCAGGCGCCTCCATGGGACATCACCGTCGGTTCGCCTCAGGCGAGACCTTAGGGCCGAGAGCCACGACTATATAGCAATGCGATGTCACCCCTAAGCCCAGTTTGAGCTTCAAATTAATCCTACTGTTTTTAATCATTTAGTTAATAAACTAACGAGTCTATGACATGTGGGACCGCCATAGATTTTATAAATAAAATCATGAAATAAAAAATGAGTCACTGACAAGTAGGGCCCACATGTAAGTTAATAAAATCC
>PB.2636.63
ATGACTTGTGAGTACGGTTGTGTACTCATGTTTGCTAAAATCAATCAACAAAAGTGAAGGAGTCATCGTCTGCTTTCTAGGAGGAGTTCAACGAAGGTGCCTGATCGTTAGGGTCTTGATCCCAGTCAGTTGCCTGTGGCGAATTGATGGGATTCCGCTGAAGTTATCTGTTCTACTGCTATTTAATTCTCTGTCAGCTCTGCGTGGCTTAATAAGTGTAAACTCGACCATAAGGTCAAAACCATTATTTTAATCAAATTACTCGTTTATGCTATTAATCGTCTTGTGTGGATCAATATTCATCTATGTTGACACCGTGTGCACTAGCGTGATCCTGGACTAGTGTATTATACATAGAGGGTCCAGAATTACATTTTTGGGTCCCAGCATCATTCTTGTTGCATTATTCAACTGAAGTGGAGGAGTCTTCGCCTGTTTTCGGGTAGGACTTTTTCGAGGAGGGTGATCGCTAGGTCTTGATCCCAGTTGGTTGCCTGTGGCAAGTTGATGGGTTCCCGCTGGAGTCGTTTTCGTTCCGCTACCATCTCTTTATTTAGTGTTAGCCCTGTGTGGCTTAATAAGTATACACTCAAACATAAGGTCACAACCGTTATTTATTAATCAAATTAGTCGTTTATTCCTATATTCATCTTGTGTGGAATGATATTTATCTATGTTGACATTGTGTGCACTAGCGTGATTCTCGACTAGTGCATTATACACAGAGGGTCCAGATTTGCATATTTGGGTCCCGACGGGCAGCTAGGGGCGATGGAGGAGCACGACGACGGCAGGGAGGAGGTGGGCACACGATGAAGGATGGTAGCGGCGTTGAGCGGTGGAGGTGGGCTGCATCGAGGTGGCTACTGTGGGGGGTGGTAGCGGCGTGGAGGAGGGTGCCTGCCGCTGCCACGTGGAGAGTGGAGTGGGATGGAGGAGGATAGTGGCACGGAGGCACGCAGGGGGTGACCCTGAGGTAGGCGGCGCGGCTGCAGCCCTAAATACTAGGCCCGGCACGGCCCTCGGCTTTGTGTCATGCCATGTCGTGCCGTGGGCTAGCCCTAAAAAGCCTGGGCCAGTGTCGCGGTCTATCCACGATACAATGCACGCTACGATGCACGCTGGTGTATAGACGAAGCAACGCAAGAGGAAGGGACCAACTAAAAAGAACCAGTCAAGTCAACTTTGACCCCAGAGACTCAGAGTAAGAGTGTGTCATGCTCCTCCAGGTCAACTCTCTGGTTTTCTCCCGTAGATGGTGCGTAGCCAGCCTATCCCGTAGATGGTATGCCAGTTAAACCACCAACAACAGTGCATGCACACGTGAGACACGAGTAATTAGCTCCGCGCAGAAGCCGAGGGAGAGGGGCTGACAAATTTGTACTATAATCTTGTATATTTTGAAAAATATTATTGTCGTTAGTACTATTTGGTTTCTCTCGTTAAATAAAATTACACTGTATAGTTTATTTGGCCCCCTCATTCTTAAAGTCTGGCTTCGCCTGGTTTGTAGATAAGATAGATAGATATACCTAGCTTGTTGGGTCATCTGTTGATGAACAGTACAGCGATCATGTTGACATGTTGATCTAAGTGGGTAGCTAGTGGGTGCATGTAAGTGCGATGACAACCTAATTAAGGTTAGGGGAAAAGGAAGCAGTACCGGAATAGAACATATATAAAGTGGGATGCTATAAGAAGCGTGCGCGTCCAAAAGCGAGCGCACGCTGGTGAAAGTGAAACATACCGCAATAAATGTAATCTGGATTCGTTCAGCGCAATCATGCCCGCTCAGTTAACGGTCGCTCTGATTCGAGCATATTCTTCAGAGTTCAACCCTTCTCAGCTGTAGAATTGCTCGATTGTAAGCGTGTTACCTGCCTTTGTTGCTTGGCAAGTTAAGATTTTTGGTTATTTGGCCGGTCCGTGGAGCACAAACAAAGAACATGACGTCCTAGGATAGTTGAAAGTTTGATCATCAATATGTTTAAAATTATATAGATTGGCTATATGAAAACAATATCGTTAGATTTGTTGTTAAAATGATGTTAATAAGTATATATTAGTATAAAGTTATAAAAAAGTAACGATCAAAGCCACGTCTTGGAGACAAAGAAAAATTACAAATGTTCTAGTAAAAAAAAACGAAAATGTATATATATTTCGGCATGGCATAATCAGTGATATTCTTTGGTCTCTTAAAAAGAGAAAAGGAGAATAATCTTTCATGCACCGGGCACCAACCTGGTGCTCTAAGTAGGGTTGGAAACAAATCGAATACGAATCGAATAGTCTCAAATACGAATATGAATCCATATTTTTAAAATGAATATGAATTCGAACATTCTCGAATACGAATATGAATCGAATGTTGTAACGAATACGAATTCAAATTGAATATGTACTCAATTTGGTCAAATACGAATATCCTACAACTTTTACGACAAATCTCGGTAGAACAAATTTATGTAACATGTCTACACGTCTACATGAGCATCGTAGCAACTTCCGACATAACCGAGTTTTAGACTCACACCCTAGGTCTTCCACGATGAAAAAATGTCAAAGTATTCATCTTGAGGCCATCTCAACAATGGCTCATTACAATATTTATCTAAGTCAGATTGCTCTCGGCCTACTTCACAGATATCATTTAGAAAATCATCTAGTTTTCTCCTTTTCGGTTCATCCTCAGGATCCACTTTATTGCGAATTGGAATACTATTCGTATTCGTATTCGGTGTTATTTTGCATACACCATCTGCATTCGTATCCGGGAAAAAAACCGGATAGTATTCGTAATCGTATTTCATCCTAATGCGGATTTTACTTACCACATTTGCGTTTTCTTGGATACGAATATCAAATAAAATGGATTATTATTTACCATTTCCCATCCCTAGCTCTAAGGCCTAGCCTTTCCACATCAGCCGTATACTCTCCACTTATTACGATTTTATTCCAAAGCCGAAGGAACTAGCAGCTAGCAAAAGCGACTATGGCCCCTGTTTGGTGTGGCTCTAACTTTTTTGAAAAGCAGCTTTCGACTGAGTTGTATGGCTGAAGAGCTTAATGGTTGGGCTAAAAAAGTTTAGTGTTTGACAGTCTAGCTTTTAGGTACGTTGGCTAGCTATTCTGAGTTGGACAATGTATTAAATGCCCTCTGAGACAAATGATGACTTATTTGGTGTCATTTTAAAGGACATTAGGAGTGAATTTGATTTATTTTTTATGCATGTTTGCATAGAAATGTAAATTTAAATATTAAATGTACTACATTTTCAATTTTCAAGTATGAAATACAAAATGTTACACATAAATCTACCAAAATTTCATTGCAAATTTCAGAAATTAGCATATACATTGCAAATTAAATTTCATTTCAACAATAATCAAATTTGCACACAATTAACGATAATCATCGGATCACATGATCACACAAGTAATCAATTCCATGTAATATTCCATGATTACATAAGTAATTCATCTATATCAGAAAAAAAAATAAAAAAAAAAGTTGTAAAGAAAGCGACATTACTCTAGGTTTCTTTTACTCACTCAGCAAGTGACAATAACTAAACGTGCCAAAATCACTCAGGTTTAAGTGTCAAAAGATGGTACTCCCTCCGTCTTTAATTAGTTGATGTTACTGTAGCATGTCGCTAGCTACAGTAACATCTACTAAAAACGGAGGGAGTATAAATTAATGGACAATGAATGAGACATCCTGTGAAAGTATTAGGATCTAGGGGATTGGGTTCCTACCAAAAATGAACCTGCTAATTTAATATTCCAGTGCTCTTTTCAAAAGAATCTCCATAGATTTACAAAGCACATGTTTGTCCCTTTTCGGATTTTTAATCATTAAGGcatatgcac
>PB.2642.6
TGAATCTGTTTGCAAAACTTTCAAATCTATTCCCCTTCCAACTCATCATTAGTTAGATTAATATATAAACTTTGTTAAACTCTTACAAAGGCAATATTCGGATTGAGCAGCATAGGTGCAAGATTCTAAGGGTGTTTTGGAGCTTCAAGCTAGATGGGAGATCCTACAACTGCAAAAACATTTGACACTACTCTCCTTTCAATCGAGTCTAGTTTCTTCTTACTCGTAGCTTTGATTTGGGTTGTCGTTTTGCTGTTTGCATATTTTTTTAGTCCCATGTGATGCGGGTAGTGACTCATTCGGTTGAATATTCGGTTTGCGATCTATCTCCGGTGCAATTTGTGTTGTTTCGATCCCTGTGTTTCGAGTTTGCCTTCTCGTGTTTGCTGGGTTTGGTTGGGAATTGGAGCTCCTTATGGCAATACCAGACCCTGAAAGTGAAGGCTTGTCAGTGTCTTGTGCATGGTCTGTTCAGTTCATTTGTGTGTCCACTTGGATTTGGTGATTTCAGATTTAAGTTGTTGCTGACATAATCTTCTGTCTCTGCTATTGATTGCTCTCCTCCGATGGCTAATCATCAGTTCATTATCCTGTAATACGAGTTGGATTTGAGACCCTGGATTGATTCTTATTGTAAAAGCTGATCTCGGTTGTGGTATGTGTTTGTGCTCCTTTAGATGCAGGAGGGTGGTGATTGTGGAGATTGGATCGAACGGTAGAGGTTTGGTTATGTTCATGGTTGTTTTGATATCATGGTGATGTGTGGAATACGTGCTTTGTGAGTTATCAGAAACTGTGACACCCTGTCTGCAATTGTTGTTGGGCAGATCTGCAGCGGTGAAGTTTTGGAGGTGGATTGGAGCTGTTCTGGACCGGAGATTATAGAATTGGATAAAATGCTTGCAATGCTCTGTTTGGATATAGTAACCCTTCGATTTGATTTCTTTGCCCGTGCATTTTAAATTTTGTCTGCGACAATTCTGATTTGGGTTGTTGGTCGTTCTCCAGCTATTGGAATTATATGGAGAGAGTTCCTTTTCGCTCCAGCAGGGTGCTGGCAGTTCCTCCGCAGTCCCTTCGTGATTAATAATCAATGACTTATCTTCTTCGATAACTATACTTTTAAGACATCGATTTTTCTATGTCCTCCGTCGGTAATTCTTAGTTCTTGCAGATATTGTGCAATTGAAATCGGCGTCATTCTCTGCACGATCTCTCACAGCCGGAGCCAGGCTTATCCCTATCTGCCTCATCAGTTTTTTTTTTTTTTTTGACATGAACCTCCCTCATTCAATGCCTGTTTTTGATGTTTAAGCATCTTCCACCCTAAAATAAATGAACCAGAATGGTTTCTTCCTCACTGCAGGTCTCTAGTTGATAATTTTGCAAGACCAACCTGATGCCAAGTGAAAGCTGTTTGCAAATCTTTCAAATCTACTTCCCTTCCAACTCATCATTAGTTAGATTAACATATAAAGTTGAGCTCTTACAAAGGCAGTATTCGGATTGATCTGCAGAGGTGGAAGATTCTAAGGGTGTTTTGGAGCTTCAAGCTAGATGGGACATCCTACAACTGCAAAAACATTTGACACTTACTCCTTTCAATGAGTATTTTCTTCCTATTCGTAGCATTGATTTGGGCTGTCGCTTTGGTGTTTGCAGATTTTTTAGCCCATGTGATGCGGGTAGTGACTCGAATTCGGTTGAATATTCGGTTTGCGGTCTATCTCTGGTGCAATTTTTGTTATTTCGATCCCTGTGTTTCGTGTTTGCCTTCTCCGCGTGTTTGCAGGGATTGGATGGGAATTGGAGCTCGTTATTGGGACATCCTACAACTGCAAATACATTTGACACTTACTCTCTTTTCAATGAGTATTTTCTTCCTATTCGTAGCTTTGATTTGGGCTGTCGCTTTGGTGTTTGCAGATTTTTTAGCCCATGTGATGCGGTAGTGACTCGAATTCGGCTGAATATTCGGTTTGCAGTCTATCTCTGGTGCAATTTTTGTTGTTCCGATCCCTGTGTTTCGTGTTTGCCTTCTCCGCGTGTTTGCAGGGATTGGTTGGGAATTGGGGCTCCTTATGGCAATACCGGACCCTGGAAGTGAAATCAGGTCAGTGCCTTGTGCACAGCCTGTTCGGTTCATTGGTGTGGTCACTTGAATTTGGTGATTTCAGATTTATCATTTAAGTTGTTGCCGATATAATCTTCTATGTTATTGGGTGCTCTCCTCCGATGGCTAATCATCAGTTCATTATCCCGTAATACGAGGTGGATTCGAGAACCTGGATTGATTCTTATTGTAAAAGCTGATCTCGGTTGTGGTATGTGTTTGTGCTCCTTTAGATGCAGGAGGGTGGTGGTGGTTGTGGAGATTGGATCGAACGGTAGAGGTTTGTTTTGATATCACGGTGATGTGGAATATGTGCGTTGTGAGTTATCAGAAGCTGTGACAACCCTATCTGCAATTGTTGTTGGGCAGATCTCAGCGGTGAAGTTTTGGAGGTGGATTGAAGCTGGTCTGGACCGGAGATTAAAGAATTGGATAAACTTGCAATGCTCTGTTTGGATATTGTAACCCTTCGATTTGATTTTTTTGCCTGCGTATTTTAAATTTTGTCTGCGACAATTCTGATTTTGGTTGTTGGTTGTTCTCCGGCAGTTGGAATTATATGGCTTAGCGAGAGTTCCTTTCTGCTCCAGCAGGTTGCTTTAGTTCCTCTTCAGTTCCTATTTGTGGTTAATAACAATCTTCTCCAACTTATCTTCTTCGATAATTATACTTTTCAGACATCAGTTTTTCTATGTCCTCCGTCGGTAATTCTTTGTTCTTGCAGATATTGACTTACACAGAATTTGCAATTGAAATTGGTGTCATTCTCTGCATGATCTCTCCCAACCGTAGCCAGGCTTATCCCTTTCTGCCTCATCAATTTTGTTTTTGATATGAGCCTCCGTCATCATTTAATGCTTGTTTTTTTATGTTTAAGCATCTTCCACCCCAAAATAAATAGAACCATAGAATGGCTTCTTGCTCACTGCAGGTCTCCAGTTGATAATTTTCCAAGACCAACCTGATGCCGAGTGAATTCTGTTTGCAAAACTTTCAAATCCTTTCCAACTCATCATTAGTTAGATTAACATATACACTTTTGTTAAACTCTTACAAAGGCAATATTCGGATTGATCAGCAGAGGTGGAAGATTCTAAGGGTGTTTTGGAGCTTCAAGCTAGATGGGAGATCCTACAACTGCAAAAACATTTGACACTACTCTCCTTTCAATCGAGTCTAGTTTCTTCTTACTCGCAGCTTTGATTTGGGTTGTTGTTTTGCTGTTTGCATATTTTTTTAGTCCCATGTGATGCGGGTAGTGACTCATATTCGGTTTGCGATCTATCGCTGGTGCAATTTGTGTTATTTCGATCCCTGTATTTCGAGTTTGCCTTCTCCTCGTGTTTGCAGGGTTTGGTTGGGAATTGGAGCTCCTTATGGCAATACCAGACCCTGAAAGTGAAGGCTTGTCAGTGTCTTGTGCATGGTCTGTTCAGTTCATTGGTGTGTTCACTTGGATTTGGTGATTTCAGATTTAAGTTGTTGCTGACATAATCTTCTGTCTCTGTTATTTGGTGCTCTCCGATTGCTAATCATCAGTTCATTATCCCCTCTCCTCCGATGGCTAATCATCGGTTCATTATCCCGTAATACGAGTTGGATTTGAGACCCTGGATTGATTCTTATTGTAAAAGCTGATCTCGGTTGTGGTATGTGTTTGTGCTCCTTTAGATGCAGGAGGGTGGTGATTGTGGAGATTGGATCGAACGGTAGAGGTTTGGTTATGTTCATGGTTGTTTTGATATCATGGTGATGTGTGGAATACGTGCGTTGTGAGTTATCAGAAACTGTGACAACCCTGTCTGCAATTGTTGTTGGGCAGATCTGCAGCGGTGAAGTTTTGGAGGTGGATTGATGCTGTTCTGGACCGGAGATTATTGAATTGGACAAACTTGCAATGTTCTGTTTGGACATACTAATTTAAATTTTATCCGCGACAATTCG
>PB.2642.12
ttttttTTTTTTTTTTTTTTTTTTTTTTTTGACATGAACCTCCCTCATTCAATGCCTGTTTTTGATGTTAAGCATCTTCCACCCTAAAATAAATGAACCAGAATGGTTTCTTCCTCACTGCAGGTCTCTAGTTGATAATTTTGCAAGACCAACCTGATGCCAAGTGAAAGCTGTTTGCAAATCTTTCAAATCTACTTCCCTTCCAACTCATCATTAGTTAGATTAACATATAAAGTTGAGCTCTTACAAGGCAGTATTCGGATTGATCTGCAGAGGTGGAAGATTCTAAGGGTGTTTTGGAGCTTCAAGCTAGATGGGACATCCTACAACTGCAAAAACATTTGACACTTACTCCTTTCAATGAGTATTTTCTTCCTATTCGTAGCATTGATTTGGGCTGTCGCTTTGGTGTTTGCAGATTTTTTAGCCCATGTGATGCGGGTAGTGACTCGAATTCGGTTGAATATTCGGTTTGCGGTCTATCTCTGGTGCAATTTTTGTTATTTCGATCCCTGTGTTTCGTGTTTGCCTTCTCCGCGTGTTTGCAGGGATTGGATGGGAATTGGAGCTCGTTATTGGGACATCCTACAACTGCAAATACATTTGACACTTACTCTCTTTTCAATGAGTATTTTCTTCCTATTCGTAGCTTTGATTTGGGCTGTCGCTTTGGTGTTTGCAGATTTTTTAGCCCATGTGATGCGGTAGTGACTCGAATTCGGCTGAATATTCGGTTTGCAGTCTATCTCTGGTGCAATTTTGTTGTTCCGATCCCTGTGTTTCGTGTTTGCCTTCTCCGCGTGTTTGCAGGGATTGGTTGGGAATTGGGGCTCCTTATGGCAATACCGGACCCTGGAAGTGAAATCAGGTCAGTGCCTTGTGCACAGCCTGTTCGGTTCATTGGTGTGGTCACTTGAATTTGGTGATTTCAGATTTATCATTTAAGTTGTTGCCGATATAATCTTCTATGTTATTGGGTGCTCTCCTCCGATGGCTAATCATCAGTTCATTATCCCGTAATACGAGGTGGATTCGAGAACCTGGATTGATTCTTATTGTAAAAGCTGATCTCGGTTGTGGTATGTGTTTGTGCTCCTTTAGATGCAGGAGGGTGGTGGTGGTTGTGGAGATTGGATCGAACGGTAGAGGTTTGTTTTGATATCACGGTGATGTGAATATGTGCGTTGTGAGTTATCAGAAGCTGTGACAACCCTATCTGCAATTGTTGTTGGGCAGATCTCAGCGGTGAAGTTTTGGAGGTGGATTGAAGCTGGTCTGGACCGGAGATTAAAGAATTGGATAAACTTGCAATGCTCTGTTTGGATATTGTAACCTTCGATTTGATTTTTTTGCCTGCGTATTTTAAATTTTGTCTGCGACAATTCTGATTTTGGTTGTTGGTTGTTCTCCGGCAGTTGAATTATATGGCTTAGCGAGAGTTCCTTTCTGCTCCAGCAGGTTGCTTTAGTTCCTCTTCAGTTCCTATTTGTGGTTAATAACAATCTTCTCCAACTTATCTTCTTCGATAATTATACTTTCAGACATCAGTTTTTCTATGTCCTCCGTCGGTAATTCTTTGTTCTTGCAGATATTGACTTACACAGAATTTGCAATTGAAATTGGTGTCATTCTCTGCATGATCTCTCCCAACCGTAGCCAGGCTTATCCCTTTCTGCCTCATCAATTTTGTTTTTGATATGAGCCTCCGTCATCATTTAATGCTTGTTTTTTTTATGTTAAGCATCTTCCACCCCAAAATAAATAGAACCATAGAATGGCTTCTTGCTCACTGCAGGTCTCCAGTTGATAATTTTCCAAGACCAACCTGATGCCGAGTGAATTCTGTTTGCAAAACTTTCAAATCCTTTCCAACTCATCATTAGTTAGATTAACATATACACTTTGTTAAACTCTTACAAAGGCAATATTCGGATTGATCAGCAGAGGTGGAAGATTCTAAGGGTGTTTTGGAGCTTCAAGCTAGATGGGAGATCCTACAACTGCAAAACATTTGACACTACTCTCCTTTCAATCGAGTCTAGTTTCTTCTTACTCGCAGCTTTGATTTGGGTTGTTGTTTTGCTGTTTGCATATTTTTTTAGTCCCATGTGATGCGGGTAGTGACTCATATTCGGTTTGCGATCTATCGCTGGTGCAATTTGTGTTATTTCGATCCCTGTATTTCGAGTTTGCCTTCTCCTCGTGTTTGCAGGGTTTGGTTGGGAATTGGAGCTCCTTATGGCAATACCAGACCCTGAAAGTGAAGGCTTGTCAGTGTCTTGTGCATGGTCTGTTCAGTTCATTGGTGTGTTCACTTGGATTTGGTGATTTCAGATTTAAGTTGTTGCTGACATAATCTTCTGTCTCTGTTATTTGGTGCTCTCCGATTGCTAATCATCAGTTCATTATCCCTCTCCTCCGATGGCTAATCATCGGTTCATTATCCCGTAATACGAGTTGGATTGAGACCCTGGATTGATTCTTATTGTAAAAGCTGATCTCGGTTGTGGTATGTGTTTGTGCTCCTTTAGATGCAGGAGGGTGGTGATTGTGGAGATTGGATCGAACGGTAGAGGTTTGGTTATGTTCATGGTTGTTTTGATATCATAGGATGTGTGGAATACGTGCGTTGTGAGTTATCAGAAACTGTGACAACCCTGTCTGCAATTGTTGTTGGGCAGATCTGCAGCGGTGAAGTTTTGGAGGTGGATTGATGCTGTTCTGGACCGGAGATTATTGAATTGGACAAACTTGCAATGTTCTGTTTGGACATACTAATTTAAATTTTATCCGCGACAATTCTGATTTGGGTTGTTGGTCGTTCTCCAGCAATTGGAATTATATGGCTTAGCGAGTGTTCCTTTTTGCTCCAGCAGGGCGCTGGCCGTTCCGCTGCAGTTCCTTTTTGCTCCAGCAGGGCGCTGGCAGTTCCAGCTTATCTTCTTGATAGTTATACTTTTCAGACATCAGTTTTTCTCTCCTCTGTCGGTAATTCTCAGTTCTTGCGTATATGTACTTACACATAATTGCAATTGAAATTGGTGTCCTTCTCTg
>PB.2642.18
GAGCTCCGTGTCCACCGTAGCCGAGCCTCCGCCGCCGCTCAGCTCCACCGCGCCGTCGCACTAGCCCTCATCCGGCCGCCACACCGACGCCACTGGTTTCCCCTCACCGAGGGCTTCCCTTTTTGGTGCCTAGCCGTCGCTACCAGGGCCATCCTCGTCGACGACGAGCGGAGCTCTGCTCCCTTGCCCGGTCGGAATGGCCGACACGCATGGGAGAGCCATAAATGGCCGAATCCCGGTTGCGATTAGGGCTAAGTGGCGATTAGCTGTATTAATGATGCCCTAAAACAATCATTTGCCATTTAATGTTCGTCTTAAGCCCCCTTGACTCACTGCCTTGTGGGCCCAAGCAACAGTAAACGCCGGTTTTGATTTCCAGGTTTTTCCTTTTCAGTCACTAATCGGTGGGCCTGCAAATAGAAACTGCCGATTTGTTTATTCGTTAACTCAATGACAGGTGGGCCCGTGCATAGTGTGCACCTGGTGCACCGTGGACCAGTGCACAGTGCATGATGAACTCCCGATCCATGCACTGTGCACATGAGCCTTGCACTATTCATGGGCCCCACGTGTCAGAGATTCTCTCTTTCTCCCTTTTTAATTTTTCGATTTATTTCCAATTCAAACTTCGGAAGCTCCGTTCTCCTCCGTTATAACTCCAAAAATTATGAAATCTATTTCTAAAATTTTGTAAATTCAAGATCTTGCTAATGACATAGGTCTTGTTTAATTTGGAGTTTATTTATTATCCTTTTTGTATTTATTTGCTCTCTTTGCTTGTTTATGCCTTTTTTTGGGTACGTTCGTCCGAATAGGATTTGAAGACACGGGAGATCTCCAAGTTGATCAAGCACAAGAATATCAAGACTCTCTTGCCTATAACCAAGGCGAGTCAATACTTTGATCATTTTGAGCCTACATTTTATGTAAATTATGTTCATTTTAATTACCAAAATTGCATGTGTTAATTCTTTAATCAAACATATGTTAAAACTTAAGGTAATTAAATACACATTTGATGATTAATTAATTAATATGCCATCCATTGATAATTGAATCCATTATTCCATATCACCCTAGTAACTATGTGGTAAATACTAGCTATAGGTTGTACTTTAGCGACATGCTAGTCTTGCTTAAGTACTGAGGTATTAAATACCTCAATCATCATCCCTTCAAACATGAAATGATTTTGGGCAGTCATTGGAGGGCTATGACTGAAGTGATTGAGATAAATTGGTTTTACCCCTCAAAACTCTAATAACTTGCTATTACCACATATGGGCGGATGGAAGGATGGTGGGTGCCATCAGGGCACGAGAGTGATTGGAATGTGGTACGAACCGTCCGGATGAATTAATGACTTAATCTTGTTACGACCTCCCGTGTAAAACAAGTACAACCACAAGTTTGCAAATTGCAATTTGGCTTAGTAAATTTATTAAACCCTGAATGTCATCTCGCTGGATGGATAACGGGAATGTGCAAGCGCGTGATGCTTCCGACTTGAATGGGACACCGGTATAAGGTGAAGTAAGCTAGTCGCTATGGGGTAGTTCGGCTACTCCAGATCGCTGAGGCGAACATCCCGCACAACGTATGGGCGTAACCCCATATGGGTGAAATGACGGAAGGAGCGAGGTAATTTGGAAGGTTACTGTGATGGTCGCTCAACTACATGACTAAGGAATCGTGTGGGGTAACGAGTATGACTATCTCTTGTGAGTACAGTGTACAACCTCTGCAGAGTCTAAACTATTTAAACAGTCGTGCCTACGATCAAAGGCGGACATGGAAACTTAACTAGAGTTAGTTCTATTTCAAAAACCTTGGTGGTGGGATGAAAAATGTGGTGGGCTCATCTAGCCCTGAATTTGGATTTTCCTGGGTTTTCGAACTCAGTGGTATTAATAAGTGGAGGTAGCTCCAATCAAATTAAGCATAAGGTGGAGGTAACCTCTGCTGGTATAATAATTGCACAATTACTCTCTTTAGTAAAATGCAATTTGGTTAAAATGCTAAGTGATAGGAATTTGTAAATATGAATATTGAAAATGTTGCTTTAGCAAATAAAAGAACCTGAGCCATCCTTGTTAAGCCTTGCATGTATATTATTGCATTGTGTGTATTGGCTCGCGAGCATGGAAGTTGTGTTTCATTCTCGCTCTCCCCCAAACCCTTCAGATAATGTGGATCAAGGAGACTATGCATACTTTGAAGACCCAGAAGTCGACGGACAAGGAAACGATGAAGAGTAGTATAGTTCTGTAGTCTAGGTCTCGCCCCAGTCTAGTGGACTCGTTAGTACTTGTGTACAACCGATATTATCCAACCCTTGGTTAATATCCGTCGTACGCAGGTTACCCCAGTCTCTTGCTTGTGGAGAGACGAGCATTATCTCTTTTGTTTCTGCTGTAGTTTGTGTTGCTTTCATGTAATGTAATCCATTTGGTCTTGTTTGGCCCTTTTGTAAAATTTAACCCGACGTGGTCTGTCACTCTGAAGTTTGTAATATATTTGAATGTTTTAGT
>PB.2644.1
GTTGCTGGAGTTTAAGGCAGCCACTAAGAAAAGAAAAAATAGAGGGTTCGCTCTGCCCTGCAAAGAAATGCAGAGGCTTTAGGTTTGGGGCTGCTTTTGAAAAATCTGTGAAGACATGGTGACGGCGCCCCCAAAATCCGTGCTTGTAGAAGTCCTGGCAGCAGCATCTGCAGTCTTGTGTGTAGTGAAGAAAATCAAAAACCTGCGGTTCTGTTTTTTTTTTTTTGGTTTTTCTTATTACTTGGCTGCATCCGTTTTTATTTGCCCTGTGACCGAAACCAGAGTCTCATTCGATCTGCAGTTTTTGCTTGTCCTTCGTTTTGGGAAAGATCAGATCTAATTATTTGTGCTTCTGTGTGTTTGCTATGACGGTGAGCCGGTTGAAAAGCCGTTCCTGGCGGCGCCCTCAAGAAGCCCTGTAAGTGCAGCGCCTGGTGACCTGATTCATTGATGCTATTGAATCTGTTCGGATCTTTGGCTGCGTTTTAGTCCGATTTGTTTTGTTGGGTCTTGTGCAGACTGGAACTCTGTTCCAGTAGAAGCAGCCGGCCCTTTTTGTTCCTGCTTTTTGATCCGGTTTTAATCTATGTTGCGGCTTGGTGTTTGATTAGTAGATCGGCAGCTGCTTTGTCGGTTGTGGATTAGTTAATTGCCTCTTTGATCTGTGCGGTTTGGTGTTTTTTTTACTGCCTTTTGCTGCTCACTGGTTCATCTAAATCTTTGATTGCTGTGGGACTTGACTCTTCTTAAACGGCACTTTTTCTTCTTAGGCATGCTGATGCTGGTGTTCTTTATTGGCTTGAGCTGCTTTTTGATCTGCCCGCAAGAACCGAAGTCCCGTGCGGCGCCCTGTCCTCCAGGGGAAATAGAGGAGTCTCTGTGCAGCCGTGTGTGGGTGCTCCTGTAAATCCGCCCCACAAAAATCGCAACGTCGATTGAGCGTCTGGGAAGTCCCGCATAATCCGGTTGCTCGGTAGAAAATTCAGAGCTCGAGGCGCCCTGTTGTGCTCGCGAGAAATCAGAAATCCTGTACTCTGTTTGATGTGATTTTTGCTTTAAGTCTTTAGCTGTTGCAAGGTCATGTTTTGTTGGACTGCCTTCGGCTGTGCGTGTTGATGCGGCTGTTCTCTGTGGAATCGGCGCTGTGCTATAGAAATCAGAAAACCGGCGGCTTACTGTTTCCTCTGTGTCTTCTGTGCTCGGCGGCCTCTCCCGAAAAAATTGTAGTGCCTCATGGCGGCGGCCGTAGCACTTGTTGCAGCGCCCAGGAAAAACAGCAGAGTGGGGACGGCGCGTATGCAGCGGAAAAAAAAAATCCGGAGGTCCTGTTCAATCTGATTTGCTGCTCCATTTGCCTCATGCTTGTAACAGTATCAAGATTTTTTATTTGGCTGTCATTCTGGTGCGACTGAATTCTTGCTTGTAAGAGATCTTCGTCGCAACTCTCATATTCCACATCACTCAAATCAAGATGCTCGATAGCCGATATGATCTTTTCAGCAAACTTACGACAGAAATTGCCACCCTTGGTGTTGTTGTTCTTGGATGACCGACGATGATAATTCTTGTCTTCAAAAAAAAAAAAAAAAAAAAAAAAAAAAAAAAAAAAAAAAAAAAAAAAAAAAAAAATAAAAC
>PB.2644.3
CTGTTGCTGGAGTTTAAGGCAGCCACTAAGAAAAGAAAAAATAGAGGGTTCGCTCTGCCCTGCAAAGAAATGCAGAGGCTTTAGGTTTGGGGCTGCTTTTGAAAAATCTGTGAAGACATGGTGACGGCGCCCCCAAAATCCGTGCTTGTAGAAGTCCTGGCAGCAGCATCTGCAGTCTTGTGTGTAGTGAAGAAAATCAAAAACCTGCGGTTCTGTTTTTTTTTTTTTGGTTTTTCTTATTACTTGGCTGCATCCGTTTTTATTTGCCCTGTGACCGAAACCAGAGTCTCATTCGATCTGCAGTTTTTGCTTGTCCTTCGTTTTGGGAAAGATCAGATCTAATTATTTGTGCTTCTGTGTGTTTGCTATGACGGTGAGCCGGTTGAAAAGCCGTTCCTGGCGGCGCCCTCAAGAAGCCCTGTAAGTGCAGCGCCTGGTGACCTGATTCATTGATGCTATTGAATCTGTTCGGATCTTTGGCTGCGTTTTAGTCCGATTTGTTTTGTTGGGTCTTGTGCAGACTGGAACTCTGTTCCAGTAGAAGCAGCCGGCCCTTTTTGTTCCTGCTTTTTGATCCGGTTTTAATCTATGTTGCGGCTTGGTGTTTGATTAGTAGATCGGCAGCTGCTTTGTCGGTTGTGGATTAGTTAATTGCCTCTTTGATCTGTGCGGTTTGGTGTTTTTTTTACTGCCTTTTGCTGCTCACTGGTTCATCTAAATCTTTGATTGCTGTGGGACTTGACTCTTCTTAAACGGCACTTTTTCTTCTTAGGCATGCTGATGCTGGTGTTCTTTATTGGCTTGAGCTGCTTTTTGATCTGCCCGCAAGAACCGAAGTCCCGTGCGGCGCCCTGTCCTCCAGGGGAAATAGAGGAGTCTCTGTGCAGCCGTGTGTGGGTGCTCCTGTAAATCCGCCCCACAAAAATCGCAACGTCGATTGAGCGTCTGGGAAGTCCCGCATAATCCGGTTGCTCGGTAGAAAATTCAGAGCTCGAGGCGCCCTGTTGTGCTCGCGAGAAATCAGAAATCCTGTACTCTGTTTGATGTGATTTTTGCTTTAAGTCTTTAGCTGTTGCAAGGTCATGTTTTGTTGGACTGCCTTCGGCTGTGCGTGTTGATGCGGCTGTTCTCTGTGGAATCGGCGCTGTGCTATAGAAATCAGAAAACCGGCGGCTTACTGTTTCCTCTGTGTCTTCTGTGCTCGGCGGCCTCTCCCGAAAAAATTGTAGTGCCTCATGGCGGCGGCCGTAGCACTTGTTGCAGCGCCCAGGAAAAACAGCAGAGTGGGGACGGCGCGTATGCAGCGGAAAAAAAAAATCCGGAGGTCCTGTTCAATCTGATTTGCTGCTCCATTTGCCTCATGCTTGTAACAGTATCAAGATTTTTTATTTGGCTGTCATTCTGGTGCGACTGAATTCTTGCTTGTAAGAGATCTTCGTCGCAACTCTCATATTCCACATCACTCAAATCAAGATGCTCGATAGCCGATATGATCTTTTC
>PB.2644.4
CAGCCACTAAGAAAAGAAAAAATAGAGGGTTCGCTCTGCCCTGCAAAGAAATGCAGAGGCTTTAGGTTTGGGGCTGCTTTTGAAAAATCTGTGAAGACATGGTGACGGCGCCCCCAAAATCCGTGCTTGTAGAAGTCCTGGCAGCAGCATCTGCAGTCTTGTGTGTAGTGAAGAAAATCAAAAACCTGCGGTTCTGTTTTTTTTTTTGGTTTTTCTTATTACTTGGCTGCATCCGTTTTTATTTGCCCTGTGACCGAAACCAGAGTCTCATTCGATCTGCAGTTTTTGCTTGTCCTTCGTTTTGGGAAAGATCAGATCTAATTATTTGTGCTTCTGTGTGTTTGCTATGACGGTGAGCCGGTTGAAAAGCCGTTCCTGGCGGCGCCCTCAAGAAGCCCTGGAACCTGTCAGTAGAGCAGCGCCCTTTTGCCTTTTTGATCCGGTTTTATCTATTGCGGTTTGTTTGTTAGTAGATCCAGTCTTGTCGTGGGTTGCTAATGCCTCATCTGTGCGGTTTGGTTTTTTTTTACTGCTTTTGGCTCACTGTCATCTAAATTTGATTGCGGGGCTTGACTCTTCTTAAACGGCACTTTTTCTTCTTAGGCATGCTGATGCTGGTGTTCTTTATTGGCTTGAGCTGCTTTTTGATCTGCCCGCAAGAACCGAAGTCCCGTGCGGCGCCCTGTCCTCCAGGGGAAATAGAGGAGTCTCTGTGCAGCCGTGTGTGGGTGCTCCTGTAAATCCGCCCCACAAAAATCGCAACGTCGATTGAGCGTCTGGGAAGTCCCGCATAATCCGGTTGCTCGGTAGAAAATTCAGAGCTCGAGGCGCCCTGTTGTGCTCGCGAGAAATCAGAAATCCTGTACTCTGTTTGATGTGATTTTTGCTTTAAGTCTTTAGCTGTTGCAAGGTCATGTTTTGTTGGACTGCCTTCGGCTGTGCGTGTTGATGCGGCTGTTCTCTGTGGAATCGGCGCTGTGCTATAGAAATCAGAAAACCGGCGGCTTACTGTTTCCTCTGTGTCTTCTGTGCTCGGCGGCCTCTCCCGAAAAAATTGTAGTGCCTCATGGCGGCGGCCGTAGCACTTGTTGCAGCGCCCAGGAAAAACAGCAGAGTGGGGACGGCGCGTATGCAGCGGAAAAAAAAAAATCCGGAGGTCCTGTTCAATCTGATTTGCTGCTCCATTTGCCTCATGCTTGTAACAGTATCAAGATTTTTTATTTGGCTGTCATTCTGGTGCGACTGAATTCTTGCTTGTAAGAGATCTTCGTCGCAACTCTCATATTCCACATCACTCAAATCAAGATGCTCGATAGCCGATATGATCTTTTCAGCAAACTTACGACAGAAATTGCCACCCTTGGTGTTGTTGTTCTTGGATGACCGACGATGATAATTCTTGTCTTCCTTGATCTTTTGTCCTTTGAGCTTTGGACAATTCACCTTAATATGACCTGGCTCGCCACATTCATAGCACTTGATTGAACTCGAGACGCCCCTCACTTCCTCATCCTCATATTGTTGAGTGCCTTGTATGCTCATGAGGAGATCAATACCAAGTCCACTTCAGGGTATTGTTTGAGCTATTCATCTGAAAAAGAGGACAAAGCAGGCACAAGAAAAGAGCCCAAAGAGGCAGCCTGCATGGGGTTAGTCGCAAGTGCTAAAGGTGAAGATATATCAATTTAGATGGCAAACTTCCATCTCATAGGTTTTCAATCTAGAGAAAAGATCATCCATGGTTAAGGTATCTAGATCAATAGTTTGGTTGATAGTTGTGACAACCATCAACTACTCAGAACCTAAATATCTCAAAATTTTAAATGCATTATCTTCATCAGTAGGAATAACATCAACGCCATGCAAACTACTCAGTATCTTCTCAAAGCGAGCAAAAAGATCATCAATAGATTCACCAGATTT
>PB.2652.2
GGTGCGGTATATGTAGGGTTGGAACGAGAAAGGAATGATTTTTGAAATGTGAACTCACTGGCAGACTTGCAGTTAAGTCAAAATTTTCTTGCTGATTAGGTTGTGTAATTTGACACAAGGCATAAATCGGTGCAATATAAGGTCAGATAAAGGGCAAGCAAAACATAGGATTGTGATTGTTTGTGTGATTTTCTTTTTTATGGATCAGTGAAACAATGTAGAGGATTTGCATGGCCATCATATGAACTCCCCTCTGTGACTATGCTGCTACACGATGTTATGGCATACAGGAAACTTTTGCACACACTTAGATTGCAAAAATAGCACCAGAAAACACCTTCCCTCGGAAGGGCCACCAAAATACAGTACAGTTCAATAGTTCAATTCATATGGGTTGTTCAATACAGCTTGCACTCTGAATGATAAACTGATGAATAAACATGTCCTAGAGACACACCAAATAACAGCGATGGAGGTAGTTTGCAAACTAGATTGAAAGGAAGCAATTTTCATTGGTAAGTGGATGTGTTGAATATGGAGACCCAACAAAGACTGAGCGCATATTCATGAGTTCATTCTGTTCTTTCACCTGGCCATTGGAAATGAAAAAAAATAATCAGCAAACTGTATCATTAACATTTTGTAGCTTTTATAATGAAATTAAATCCCGTATCTCCTTTCAGAGTTGTGCAAATTTTAGCTGATAAATATCATATTATATATTCTGGTACTTCTCATAACATTGGCAAATATCCATTATCCATGAAAGACCTGTGCAATAGCTATATAAACGAAACAAATGAATATTAAAAATTCTGTTTAAGATTGGAAAACAATTAGAGCTAATTGTAAGTTGGTTTTATCAGTACAGGACTGCTTTTCAGTAAGAACTATATTCGTATATTATGTGCTTTGGAGGAAAGTACCATATTCTATTGAAGATAGTCTACAAATAAATGTTCGAGGCTGCAAGATACTATAACACCTGTGTTGTATCTGTAAATAGGGAGAAGTCCCAACTTGATCCTTAAACTTCAATGTTAAGTACAAATTACATTTTCAACTTCTTGAATGAGAGAATAACTCCTTTGATTCTGGTTTGATT
>PB.2652.3
TGAATGATAAACTGATGAATAAACATGTCCTAGAGACACACCAAATAACAGCGATGGAGGTAGTTTGCAAACTAGATTGAAAGGAAGCAATTTTCATTGGTAAGTGGATGTGTTGAATATGGAGACCCAACAAAGACTGAGCGCATATTCATGAGTTCATTCTGTTCTTTCACCTGGCCATTGGAAATGAAAAAAAATAATCAGCAAACTGTATCATTAACATTTTGTAGCTTTTATAATGAAATTAAATCCCGTATCTCCTTTCAGAGTTGTGCAAATTTTAGCTGATAAATATCATATTATATATTCTGGTACTTCTCATAACATTGGCAAATATCCATTATCCATGAAAGACCTGTGCAATAGCTATATAAACGAAACAAATGAATATTAAAAATTCTGTTTAAGATTGGAAAACAATTAGAGCTAATTGTAAGTTGGTTTTATCAGTACAGGACTGCTTTTCAGTAAGAACTATATTCGTATATTATGTGCTTTGGAGGAAAGTACCATATTCTATTGAAGATAGTCTACAAATAAATGTTCGAGGCTGCAAGATACTATAACACCTGTGTTGTATCTGTAAATAGGGAGAAGTCCCAACTTGATCCTTAAACTTCAATGTTAAGTACAAATTACATTTTCAACTTCTTGAATGAGAGAATAACTCCTTTGATTCTGGTTTGATTATAAATTTCGTCACCTGTTAATCATTTGGATGAAAGTGTAGTTGCATGTTTGTAGGCGCCATGTTTGTACCCCCATTTTTAAAAAAATTACAAGGTGTAAGTTGTATAATAGAGGGTGTTATTTGGACTTGTCCTACAAGGTTTGTTTTACTAGCTGCTACCTTCTGAAATTTAGGGTAATTTGCATTGAAGCCTAAATTTAGAGGCCAAATTTGGTATGTATCCCTCCTAAATGTGTATTTCAAATTTGGGTTTGTAGTTTGTGCTAACCTTATATAAAAGTGTCGTTTGTAAATTATGTAAGGCCAATCATCGAAATTTTCCATGCAAATATGACAAAATTTCTGTTTAGTGTTACCTTCGCTTGAAGGATTTCATTTGCCGCTTTCAGTATGCCTTGCTGCACAGCAAAAAAAAAATCTAGCATTAAACTCTCAGGATTTTAATAATACATTTCAAAGTATTAATTAAATTTTTTTTATCATAGTTTCAAATATTGTCAAATCTTCTGATCCAAGGTTGATTTAACTATCATCATCTTCTGTTTCAGTGCGGCCTCTTTGCTGTTATAGACTTTCATTTTCTTTATTTATTTATCTTGTGAAGAGACAAAACATGTGCTTAAATAAAAAGAAACCTTGTAGAGTAAGAAAAAAGATACGAGACATTGAGACTGACCTTATTTTTAAGAAACTGTATCTCTTGTTGCATGATCTGCATCTGATGGAGGATATTTCATATTGGTTTATTGCACACTCACACTCATAAGGAAATAGGGGGAAAAATTGTGGTGAACAGTTGTCTTACCTTTGTGTAGCGCATCTGGTAAATCCATAGCTCAAGACCTTTCTCTAGCTCATGCAGTTTATCCAGTGTCATGTCCCCTGCTCCCCCTCCAAATGTGGACCTGCTTTGCTTCATTTATCACTTAAATTTTTGCTGATGTTGATGTACATATTGAGTACAAATTACAATCCAATTGAATATAAGGCTCATCAAGATTTGACTGAACTGATGATGTCTATGTCACTCTGAATCATTTCATTCAACAACAATTTAGTTGCAAGTTTTTATTATTAGAAAATAATTAAAGCTACTATACAAGCTCGGATGCAGTTCTTTTTCTACTTCGTAGTATTATTAGCTTCCTGTTTTTACTTCCTTCATGATTATGTTTTTGCCTGGTGACATGTCTTGGCTTTACCTGCTTGGTGGTAGTTTCTAGATGCTCACAAGTTGCCACTTCTAAGATTCCTCTGCTTGATTGGATTACTGGAAACCAATTGTTTGTATGGAAACTGAGTGTTTGATTTGGTTTCTTCTGATGCTTTATTCAAATGCTTTTATGTTCATCTTAATGGTATGACATATGAATATAAGTTCCTTACCAATGTTACTTTATACTGACCATGGATCCAACATATATTCAGCATTTTCTCATTCTAAGCTCTAGATAATCATTTCATACTGACCATGGATCCAACTTAAGTCTTCGTGCAGCTTTATTGGTATTTTCGTATTTGTTACTTTATATATTGGTCATGCAGTTTTGCGGCAATACTAAACCTTAGTTAGATTGTTGTCAGTAATACATGTTAGATTGCAAGATGCACATGTGCTGAAAATGTTAGCAGTCCATTGCAGGGGCTGAACTACGCAAGCTGCATAGCTTAGCAAGACCTAATGCCTCATTAGGCCACTGCAACCCATTTTCAATGTAAGATATGTAATGATTCATCTTCTTAAAAACGAAGGTTACCTTAGACCACGCTGTAGTAGACATATCTCTTCCCTTAACAAGAAAATCCTGGGTTCTGCTACCTGTTATATGGTGCAAAAGAATATCAGTTATCTTTGGTATCATTTTCAAGGAAAAAAATTGGTTATTTTAGAGTTAGAACAAAAAGGTGATGTTTGTTTTTTTACTTATTAAATCAATCCTTTTTTTTTTACAAAATTGTGCACTCATGTTCTTCTCAATTCCATCTAAATGTGATCCACTCTGAGCCTCATCTGATGGCTCACTTGGAGAGTTAGTATGTTAGCACCCACATATGAGTTTTGACTAGATACATCCCTTCGAGTAGTTACAACGTTTTCAAGCTTTGCAAGGTAAATAGGCATACCTGGTTTTGTAGAGCTTTGTTTGCCATTTGACTTCCTTCGGCATTGCTCTGGTACCTCTCAACTAAGCTTTGCATATTTCTTGCATTTTGTGAACAAAAGGAAAGCATCTCAGAAAGTCAGAATTGTGGTCACACTTACAAATTCACTATGTAGCATGAATTTTGGAAACGTACCCATTAGTTGCCAGTTCATGGAGTTTTCCCTGAGAGGAGAATATGATAACACCTACATCAGCATCACAAAGCACTGAGAGTTCCTTGGCCTTCTTGAGAAGCCCCTCCCGGCGCTTGCAGAAGATAACTTCAGCTTGGACTAGCCTTGAAGTTACAGCAGTGGCACTAAGAGTTCCTCTCAACTCAAACTACTCATGCAGTGAAGTGGATTGCTATTATATAGCAATCTACCTTCAAAGGGATATGAGTATGACCTTCGGCTAGTGTTGGTTTCATTGCTGCAAGCCACTTAAAAGCACCTTACAGGTCATTGTGCATCTTTCTTTTTGCTATTGTAGATTCTCATAAATATTGTAATATGGTATAGTAGTATACTTGTTTATTTGTTTTGTGATTAATTTAACGCATCTTGTAAGATTCTGATATCACATCTAAGGACTTCTCCATTGTTTTTCCC
>PB.2652.5
AAAGTACCATATTCTATTGAAGATAGTCTACAAATAAATGTTCGAGGCTGCAAGATACTATAACACCTGTGTTGTATCTGTAAATAGGGAGAAGTCCCAACTTGATCCTTAAACTTCAATGTTAAGTACAAATTACATTTTCAACTTCTTGAATGAGAGAATAACTCCTTTGATTCTGGTTTGATTATAAATTTCGTCACCTATTAATCATTTGGATGAAAGTGTAGTTGCATGTTTGTACCCCCATTTTTTAAAAAAATTACAAGGTGTAAGTTGTATAATAGAGGGTGTTATTTGGACTTGTCCTACAAGGTTTGTTTTACTAGCTGCTACCTTCTGAAATTTAGGGTAATTTGCATTGAAGCCTAAATTTAGAGGCCAAATTTGGTATGTATCCCTCCTAAATGTGTATTTCAAATTTGGGTTTGTAGTTTGTGCTAACCTTATATAAAAGTGTCGTTTGTAAATTATGTAAGGCCAATCATCGAAATTTTCCATGCAAATATGACAAAATTTCTGTTTAGTGTTACCTTCACTTGAAGGATTTCATTTGCTGCTTTCAGTATGCCTTCCTGCACAGCAAAAAAAAAAGCATTAAACTCTCAGGATTTTAATAATACATTTCAAAGTATTAATTAATTTTTTTATCATAGTTTCAAATATTGTCAAATCTTCTGATCCAAGGTTGATTTAACTATCATCATCTTCTGTTTCAGTGCGGCCTCTTTGCTGTTATAGACTTTCATTTTCTTTATTTATTTATCTTGTGAAGAGACAAAACATGTGCTTAAATAAAAAGAAACCTTGTAGAGTAAGAAAAAAGATACGAGACATTGAGACTGACCTTATTTTTAAGAAACTGTATCTCTTGTTGCATGATCTGCATCTGATGGAGGATATTTCATATTGGTTTATTGCACACTCACACTCATAAGGAAATAGGGGGAAAAATTGTGGTGAACAGTTGTCTTACCTTTGTGTAGCGCATCTGGTAAATCCATAGCTCAAGACCTTTCTCTAGCTCATGCAGTTTATCCAGTGTCATGTCCCCTGCTCCCCCTCCAAATGTGGACCTGCTTTGCTTCATTTATCACTTAAATTTTTGCTGATGTTGATGTACATATTGAGTACAAATTACAATCCAATTGAATATAAGGCTCATCAAGATTTGACTGAACTGATGATGTCTATGTCACTCTGAATCATTTCATTCAACAACAATTTAGTTGCAAGTTTTTATTATTAGAAAATAATTAAAGCTACTATACAAGCTCGGATGCAGTTCTTTTTCTACTTCGTAGTATTATTAGCTTCCTGTTTTTACTTCCTTCATGATTATGTTTTTGCCTGGTGACATGTCTTGGCTTTACCTGCTTGGTGGTAGTTTCTAGATGCTCACAAGTTGCCACTTCTAAGATTCCTCTGCTTGATTGGATTACTGGAAACCAATTGTTTGTATGGAAACTGAGTGTTTGATTTGGTTTCTTCTGATGCTTTATTCAAATGCTTTTATGTTCATCTTAATGGTATGACATATGAATATAAGTTCCTTACCAATGTTACTTTATACTGACCATGGATCCAACTTATGTTCAGCATTTTCTCATTCTAAGCTCTAGATAATCATTTCATACTGACCATGGATCCAACTTAAGTCTTCGTGCAGCTTTATTGGTATTTTCGTATTTGTTACTTTATATATTGGTCATGCAGTTTTGCGGCAATACTAAACCTTAGTTAGATTGTTGTCAGTAATACATTTTAGATTGCAAGATGCACATGTGCTGAAAATGTTAGCAGTCCATTGCAGGGGCTGAACTACGCAAGCTGCATAGCTTAGCAAGACCTAATGCCTCATTAGGCCACTGCAACCCATTTTCAATGTAAGATATGTAATGATTCATCTTCTTAAAAACGAAGGTTACCTTAGACCACGCTGTAGTAGACATATCTCTTCCCTTAACAAGAAAATCCTGGGTTCTGCTACCTGTTATATGGTGCAAAAGAATATCAGTTATCTTTGGTATCATTTTCAAGGAAAAAAATTGGTTATTTTAGAGTTAGAACAAAAAGGTGATGTTTGTTTTTTTACTTATTAAATCAATCCTTTTTTTTTTACAAAATTGTGCACTCATGTTCTTCTCAATTCCATCTAAATGTGATCCACTCTGAGCCTCATCTGATGGCTCACTTGGAGAGTTAGTATGTTAGCACCCACATATGAGTTTTGACTAGATACATCCCTTCGAGTAGTTACAACGTTTTCAAGCTTTGCAAGGTAAATAGGCATACCTGGTTTTGTAGAGCTTTGTTTGCCATTTGACTTCCTTCGGCATTGCTCTGGTACCTCTCAACTAAGCTTTGCATATTTCTTGCATTTTGTGAACAAAAGGAAAGCATCTCAGAATTGTGGTCACACTTACAAATTCACTATGTAGCATGAATTTTGGAAACGTACCCATTAGTTGCCAGTTCATGGAGTTTTCCCTGAGAGGAGAATATGATAACACCTACATCAGCATCACAAAGCACTGAGAGTTCCTTGGCCTTCTTGAGAAGCCCCTCCCGGCGCTTGCAGAAGATAACTTCAGCTTGGACTAGCCTTGAAGTTACAGCAGTGGCACTAAGAGTTCCTCTCAACTCAAACTACTCATGCAGTGAAGTGGATTGCTATTATATAGCAATCTACCTTCAAAGGGATATGAGTATGACCTTCGGCTAGTGTTGGTTTCATTGCTGCAAGCCACTTAAAAGCACCTTACAGGTCATTGTGCATCTTTCTTTTTGCTATTGTAGATTCTCATAAATATTGTAATATGGTATAGTAGTATACTTGTTTATTTGTTTTGTGATTAATTTAACGCATCTTGTAAGATTCTGATATCACATCTAAGGACTTCTCCATTGTTTTTCCC
>PB.2667.1
GCTGTTCTTGCTGCTGGCCAGAAAAGAAAAATCCAGAGTTGAGGCGGCGGCCTCTCTGTCCTGGTAAGAAACCAGTGGCTTTGGCGCTTTGGAGGCCTGTGTGGCGGCGCCCTGTTGTGACCTCTCGAGAAAATTGCGCAGCTTGACTGCTCTGTAAAGTTTGATGCGACTGCAGTTTATTTAGTCTGCTCTGTGGCCAGTTCTTTCTTCGTGAGTGATCTTCAGTCTGTGTTGATTTGTTTTTTTTTATTTGGTTGTCATATCTGATCCTGTTGATTTGATTTCCTTTAACTGCGTGCCCGGCTGAAAAACCGAATTTCTGGCTTCGTGCTATGCCGTAGAAACCGGCAGCTTGTCTGCTCGTGAGAGGAAGTGAACGCCCGTGAAATTTCTAGTCCTTGGCTGTCTTTTTGTGAGTGCTTGTGACCGAAGGTTTTTTATTGCCTTGGATCTACAGAAATCAGTAGACTTGGCTGGAATCGGTTTTTATTGCCTGTGCTGTTGGGGGCAGAAAAGAGGAATCGTGAAGCGCCCCGGGAAAAACAGGAGAGTGGCGGCCGGTCTCTTGCTGCTGAGTTGAAATCAGTGGAAATCAGTGAGGCTGCGGCGCTGGTAAGAAAGGCCAGAGATTTTTTGTTCGGCTGTTTTCAGTTGTTGCGACCTGTGCGCCCGTAGAATCTAGGTTCCCTGTTCGACTCTGAGTTAAGATCTTTGATAGTGGCGGCCGGTTCTAGCGCCGAAAATTCAGGAGATTGGTGGCGGCCGCTTCTGGGGAGAAACGAGATGTTCTGGGTGACGCCCTGTGCTTTGGAAAAATCTTCCTTAAGCGGCCAGTAAATTTAGGAGCCCCAGGGCAGTGTCTGCTAAAAAGAAAATCACAGCATTTTGCCTCCTGCTGGTAAGAGGTCCTGTACTGTATTGATGATGTTGGTTGCCGAGCTCTAAGAGTGTCCCACAGAAAATGTTTTTTTGGTGAGGCGGCGCCTTGTTCTACTCGGAGAGACAGAGTTCTTGGCGGCGTCGCTTGAATTCACCGGAAAAAATTTCTTGGCAGCCAGCAGTGCCCTGTAGTTCAAAAAATCAGGAGCTTTGGCCGTCCTTTTGGTTCATGCGTGCATTTTGCTGTTTCCCTGTGCAGTGGCTGCTTTTAATGATCCAACTAAGTTCTGTATTTTATTGTGTTCGGCTGCCGTCACTGATCCTTCTGAATTCTTGAGCTCATTTCCTGTGCGGCAGCTGTAAGCTCATGCTTGTCCCATCTTGTTGTTTTGGCCAGCAGTTTACTGTTTTATGATTTGT
>PB.2680.1
CACGCCGGCCGAACTCACTGCCCTTTGCCCATGCCGGTGAACTCCACCTTGCTCCATCCAGATCCCCCGGTTTCCCTTCCCCTCCCACCTTTCCATTTTCTCCACCGAGCCAAGGAAGACTCGCGTAGCCGCCCGCTCAGCCGCACAAGCCGCCGCGCGCCCACCTCATCTCCATGTCGCTCCGACAAGCCCCACCGCCGACCGACCGCGTCACACCGTGCCACCCGACTCCATGAGCAAGAACCCTCGAGTCATTGGAAGCTCTGTCCACCAGAGCGTCGCGCCGATCCCGTCTTCCCCGTCGCCGGCCAAGTAGCCATTTCCGCCGCCGCACCTTTACCGTTAGGTCTCCGGTCAATTCCTCTCGGTGGGAGCACCTCCACACGTCCCCTGACCCTCTCCCGTCATCCATTGGAGCCCTCCCTCCCTGCAGTAGAATCCCCACGGTGACACCCTTTGCGCCGCCGCGGGCTTCCATCGTCGGCCCACCTGGGTCGTTCTCTTCCCCGGCCAACTGCGTGGATAAGCTCCCACCGCCCCACTTGAGCTCATGCGTGCGCTAATCCCCTTCCTCTCCCACTCCGATGTCGTCGCCCCATCTTCCCTCCCACGACCGGCCGCCATGAACCACCACCCGACCGTCACCGTCCAACTTGAGCTGTGCCGCCTCCACCCCTGAGGCCGCCTCCTTGAGCCGGTTCCATTTTCGCCATCGACGGCTGCCGCCGAAGCCTCCCCTCACTGGCGCAAGGACCGCTCGAGCCGCCCCCTGGCTTCCTATTCTTTTCCCCTTTGTGCTCACTCAGCTTGTTCTTCTCTAAATGAGTTGATCGAGTGCCTTACAGTGGACCCTGTTTTGTGAATGGCTTTGTAATAAAAAAAACCGTAGGATTAGTTCCTATTAGTAGGTTAGTAATACTAGTCTTACTAATTGCTTTAGGACTTACTAATCTGTTAGTTAGCTTTGTTGAAGCTGTTAGTAGTTGCTTAGCTACTAGTTGTTCAGTTGTTAGTTGGTCTAGTCAGTATTGCTTAGTGTATGTGTTGTTCAGATTAGAGGAGAGATGAATTATTCACTTAGTAGTTAACAAGCATTGAGATGTTCAATACTGCAGAGGAGATTGAATGTACTGTTTGATTAGGATGATATGTGATTGTTGTAAGCATTTATAGGATTAGTGGAATGATCAAGCTGTTAGCATCCTTATGCAGGCCTTTAAAAGTTAGCTTATTTGTAGCAAGTTAGCTTTACAGAGTTGTAAGGCAGTAAGGTTTATCTACATGCTGGTGAGTTAGTTAGTTTTTCCTTATTAGTTAAATGGTGACTGAGATAAGTACTGACGGACTCTTAGTTAGTTTTGACTTTAGCATAAGGCTTTTGGCAGCATGAGGATTTGCAAGAGTTTAACCAGCTATCAGTTGTTGTATGCTTAGAAGTGTAGTCAATTAGTGGGTTAGAAAAACTATTAGGTAAGGTGATTGTTAGCCCACAATTTCAATTACAGAATTTTGCTTGTTGGATGATTTGAATTTTTTGTTTATTCGATGTTATTCGTTCTTATTGGTTTTTCTCGATTCTTTCCATAGGTACTGACAATAATATTGAATACGAGAGTGATCCTCAGCAGCAAGTGGAATATCTCCAGCAAGAGGAGGTTGACCCCCAAGGGGTCGACGTCTGTGAGGCTGACTTCGCTGTTGACGACTAGCTTGGGCATTTTCGGTTGGTTGCCTTGTGGGTAAGAGCAAACCGGTTGGCTTTTGTTTCTGCCATCTTATGGCAAGTGTTTCTGTTGCAGACTTGACTCTTTTGTATGGAACTTAATGTGTGTTAACTATGTTGTAAATTATGAACCTTCGGTAATGTAATGACTAC
>PB.2680.2
ACTGCCCTTTGCCCATGCCGGTGAACTCCACCTTGCTCCATCCAGATCCCCCGGTTTCCCTTCCCCTCCCACCTTTCCATTTTCTCCACCGAGCCAAGGAAGACTCGCGTAGCCGCCCGCTCAGCCGCACAAGCCGCCGCGCGCCCACCTCATCTCCATGTCGCTCCGACAAGCCCCACCGCCGACCGACCGCGTCACACCGTGCCACCCGACTCCATGAGCAAGAACCTCGAGTCATTGGAAGCTCTGTCCACCAGAGCGTCGCGCCGATCCCGTCTTCCCCGTCGCCGGCCAAGTAGCCATTTCCGCCGCCGCACCTTTACCGTTAGGTCTCCGGTCAATTCCTCTCGGTGGGAGCACCTCCACACGTCCCCTGACCCTCTCCCATCATCCATTGGAGCCCTCCCTCCCTGCAGTAGAATCCCCACGGTGACACCCTTTGCGCCGCCGCGGGCTTCCATCGTCGGCCCACCTGGGTCGTTCTCTTCCCCGGCCAACTGCGTGGATAAGCTCCCACCGCCCCACTTGAGCTCATGCGTGCGCTAATCCCCTTCCTCTCCCACTCCGATGTCGTCGCCCCATCTTCCCTCCCACGACCGGCCGCCATGAACCACCACCCGACCGTCACCGTCCAACTTGAGCTGTGCCGCCTCCACCCCTGAGGCGCCTCCTTGAGCCGGTTCCATTTTCGCCATCGACGGCTGCCGCCGAAGCCTCCCTCACTGGCGCAAGGACCGCTCGAGCCGCCCCCTGGCTTCCTATTCTTTTCCCCTTTGTGCTCACTCAGCTTGTTCTTCTCTAAATGAGTTGATCGAGTGCCTTACAGTGGACCCTGTTTTGTGAATGGCTTTGTAATAAAAAAAACCGTAGGATTAGTTCCTATTAGTAGGTTAGTAATACTAGTCTTACTAATTGCTTTAGGACTTACTAATCTGTTAGTTAGCTTTGTTGAAGCTGTTAGTAGTTGCTTAGCTACTAGTTGTTCAGTTGTTAGTTGGTCTAGTCAGTATTGCTTAGTGTATGTGTTGTTCAGATTAGAGGAGAGATGAATTATTCACTTAGTAGTTAACAAGCATTGAGATGTTCAATACTGCAGAGGAGATTGAATGTACTGTTTGATTAGGATGATATGTGATTGTTGTAAGCATTTATAGGATTAGTGGAATGATCAAGCTGTTAGCATCCTTATGCAGGCCTTTAAAAGTTAGCTTATTTGTAGCAAGTTAGCTTTACAGAGTTGTAAGCAGTAAGGTTATCTACATGCTGGTGAGTTAGTTAGTTTTTCCTTATTAGTTAAATGGTGACTGAGATAAGTACTGACGGACTCTTAGTTAGTTTTGACTTTAGCATAAGGCTTTTGGCAGCATGAGGATTTGCAAGAGTTTAACCAGCTATCAGTTGTTGTATGCTTAGAAGTGTAGTCAATTAGTGGGTTAGAAAAACTATTAGGTAAGGTGATTGTTAGCCCACAATTTCAATTACAGAATTTTGCTTGTTGGATGATTTGAATTTTTTGTTTATTCGATGTTATTCGTTCTTATTGGTTTTTCTCGATTCTTTCCATAGGTACTGATAATAATATTGAATACGAGAGTGATCCTCAGCAGCAAGTGGAATATCTCCAGCAAGGCAAGCAGTTCTCCCTTGATGCACATTGATTGTATTATCTGCGCATGTCAATATTTCAAATGTTTCAACTATATGTATGCATGCCATGTTGACAAATTATTTCTCAGTCACGATAGTTCACCTAAATATTTCAAATGTTTCAACTGTAGGTAAAATATCCATCCTCTACTACTGAAACTAGGTTATACCCGTTGTGATTTAGAGCTCACTGGATGGGCTCTAGTCACTTTATTTATACTGTATACGAGTTGTCCCTTAGCCATGCTTAGAACGGTAGTCTAGGGGATCATCTCTTCAGTGATGGTCATTACAACATCACTTTAAATATTTGAGTCAGGGTACTCATGTGTGTATCATATTTGGAAAAACTAAAAATAAAAAATAAATATTTTAGACTTGGGCACATTGGTTGTCTGGTGTGCTTTTGGGTGTGTGCTTGGTGCCCGAGTCAACAAGGACCGAACATCTTATCCCACTGAACCAAGCATTATTGCGTGCATCCACATGAGGGTATTGGGAACCCCTCTTGACTTAGTACTTTGGCGTATGTTAGCTCCGAGTCGCAGGAGGTGGGTGCGTGTGTTGTGTTAAAAGAAGAAATGTGTCTATATGTGTTGGATGTGTGGGAGTGAAATCTTGTCCAGGTTCTCCACACCAAAGGGCATTGTAGTTGTCCATGGCTTTACCCCTATAGGGTAGTTGACCTTTGGCTTTACAATGGCTCTGACACAACGTATGAGTAACTATACGGGCGGCTCGTAGTTAATACACAATATTGGAAAACATCTCGTATGACTTAGTTCTACCGGCATATCTTCGGAAGTGTGCTTTATCCGGTGGTGCAAGGAGTGGTCTGACATGTGGGTAAAGTTGTACACCCTTGCAGGGATTAATCTTTTCGAAAAGCCTAGTCCTTGGTTATGGACACGCTTGGGGAGGTCTTTCAAGAGTTAGACTATAACATTTTGATAAACTTGAGAATGGGTGGTACGAATGGGTAATTCGTGCTATTGTGGTGGCTTTGGGAAGTCACTTCTAGGATGCTGATTATGTCTACGATTATTGTCTCACTGTTATTTGATCAATTAATAACTGTTTTAACAAATTGCCTTCAATCTATTACATTATTGCAAATAAAATGTGGCTTTACGCTGAAAATGAGCCATATGACCATCTCCATTGAATTAAGCCTGCATGTGGCTGTGTATAGGTTTGTTAAACGTAAGTCTTACGAGTACAATTTTTGTACTTAACTACATTGTTTATTTGCTGCAGAGGAGGTTGACCCCCAAGGGGTTAACAATTGTGAGCATGACTTCGCTGTTGACGACTAGCTTGGATGTTTCCGGTCGGTTGCCTTGTGGGTAAAGAGCAAACCGGTTGGCTTTTGTTTCTGCCATCTTATGGCAAGTGTTTCTGTTGCAGACTTGACTCTTTTGTATGGAACTTAATGTGTGTTAACTATGTTGTAAATTATGAACCTTCGTAATGTAATGACTTACGTATGgag
>PB.2681.1
AAGCGAGTACGTAACCGAGAGTGAACAAGTGAACTACCTTGAAAGGCAATCATCATTTAAACTTTCTTTTGCATCATATTTGATCCCAGTTTTGTTAAGTTAGTGCAATGATAATTGCTTGCATGATTATTTTACTATGTCGCTATTTTTGTGATGTGTAGAATAGTTACTCCTATTCATTGAGGTTTATCTTGAATCATGAATAACTCCAGTACCACATGCTTAAGATAGGATTGTGTGAATTATATTGTTCGAGTTGCTTAGCCATGCAAGTCTAGACCGGTAGTTTGATTGTCGGGAATAACCCGACAATTATGGGAAACACTCAAACTCTTACATCTTTTATTTCCAGATCTTCGTATCTGTTTTATAAAACTAAATTTTATCATTTTAAATGAGTTTGGGGTCTGGACAAGTGTTGGTTATGGAGGGTGCCTTCGTGCACAATTGGGTTGTGGTTTGTCTTGTCTGGACCAACAAGGACCGAACTTTGGTAACATCTTTGATTCAAGTAAAACTCGTGCTATCACACGCGGTGTATGGGCACTGCTTGGTTAAGTAAGGGGTTGGTATTGTTGAGTTGATGACTGGTGGTGTGAGGATGTATATATGTTCCATCGCATATATATTTCGTAGGGTGCCTATTGCAATTCTATAATGTGCGGGTGAGCACTATTTTAATTCTGTTCATTGGGTCGGTATTCCCGGCATAACTTGCATGCCCATTTGGTTAGTAGACGGTATAATCTACACTAAGTGGGATTACGTCGCGCATGGGTGATTCAACTCAATAATGTCAACTTGCTGAAAAATACCGAGTCTTAGTTTACCCGGCCGGCATACCATAGGAAGTATGCTATATTCGGAGGCATCTGGAGGCTTACGGGCTAATCAAGTCGTGTGGGTAAAGTAGTACACCCCTGCAGGGTATAAATCTATTCGAATAGCCGTGTCCACGGTTATGGACGACCACTTGAGTTACATGGTTGCTATTGTTAGACTTGGAATTAAAATTGTGGTTATAACTTGGTATTCGTCATGAATGGGATGTTCATGTTTGTTGTTGTATCAAAGTGGACAGCCACTTTGTCATTTGTATGATTTCATTTGTTATTCAATTTACTACTTATTCACATGCTTTACTTCTACTTCAAATCTGATTTTGAAATGGCACTTGAAAAACTAGTATGTGTAGGTTGTAAATTGTTGCGTCTCTTTTGCAAAACTAAGCCAATATGAGCCATCCTTTGGAACAACCTCTAGCATAACTAATTTTTATTTGTGTAAGACTTGCGAGTACCTTTGTACTCAACCCGGTTGCTGCAATTTCAGGTGAGGAAGGTTATGAGCCCGTTGAGCTCGTTAGCGCCGATTTAGGCGACATTGACGAGTAGTGCTATCATTTAACTCCCAGTCGGTTGCCGATGGGTTATGGGGCATACCATGCTGGATATTTTGGTTTATTTACTTGCTTCCGCTGTTACTTTATGATCTTATTTGAATTTGGCCGGTCGGCCATTTGTAATAGTTGTAGACTTGAACTATTATGTTGTATGTCTTTTGACCTATGAATGTATGAATGTTGTATGGATGTGATCAACGTTGTATGAGAGTATGAGCATATTGGTCGCTGATCTTGGGAGCCAATATGATTGCATACTCGCTGTTCGTGGCTTCCTATTTAACTCACTAAGTGTAGTGCTTGACTTGTTGGAGAACCGACAATCATGTAGTGCTCGCAGAGGAGCAGCGCGCATGATCGTCGGGGCTCTAGTTTTTAGTTAAGCCTCTCGCTCAGATGGAGTTAAGTTGGAATCCATTTACCTGAGGCTCAGAGTTATGTCCATAAGACCATGCTTAGTCTCGGTCTTACGAGATAACCCGGGGGTCCTCACTGTTCTTTCATACAAGAAATTCATGCGAGGATTTCTGAGAGAGAATTAGGCGATCCGCTGTTCGTTCTACCTCATAAGGTCAAGTTTGCTTTTTCCGCTGGGAATTGAGGGCTTGGCGATCTCCGCTCGTGGTCTAGCGGCGATCATCCTGGTGCGTATTTGCGAATATCCATAGAGCTGCAAGTCCGTGCATTGGCGCGTGGTGTACAGCTGAGCGTTGTTCATCGTCAAGCACTATTTATCCACGGTTCTACTCGAGAAGATCGGGCCACCTTGTATCATCGTGGTATCAGATTCCAGGCCACTCGGTAGAATCTCTTTTTACCCGTATTTTAGTAGATTGTTTTTCTATCCTATACACCGAAAAAGCCACAAAAAACCCGTCCTCGCTATAGTTTAATTCAGTATTTTTAGTGTGTTTTGTTAGGTCTTAATCCACTCGTTCATCGTGTTTAGTTGCTGGTTGTGTTCCGTTCGTGTCACTTGTTGTTCCCTTCCACAAATTTTTGTGCTCTACTTGTTCCTATTTTTGTGCAACTAACATCACTTATATCTAGTGGATTGCACGTTGTTTTTCTTGAACCCATCCTATCTGTTTGCGAACCTTTCATACCTATTGAGACTAGCTCGTTGTTGTGCTCGAGGGACTGCTCCTTGGAATTTTTGGGACGCCAAGTTTTTCGTGTGGTGTGCACTGTTCACATTGTAGTGCACTGTTCACATGCTGACACTATTCACGTTCGGTAGCGGCCGTGAGTAGTAGTGCTGCCATGAGTTCTAAACAAAAAAAATCAGCATTGTTGAATCGTAGTGGTTGGCTGTGAGGAGAAAAAAAAAGCGACGGCTGTGCGTTTCGGTGCTGATTATTTTCTTGGCCGTGGAAGAAAAAACAAACAACCTTGCTGATGTGCAATGTTTGGCCGTGATTAGTAGTGCACTTGGTTGTGAAAAAGAAGAATG
>PB.2689.1
ATGTTCCCTATTGTTTGACCAGTGCATACAAGATATGGCTAACTGAAGTAGTTAAGGAAATTATTGTTTGCATGTTCCTTCTTTTTGGAGTTCGATTATGTAAGTCGTGTAGAGTCTGATTGACAACCGAACCAGGAAGGCCATCGGCCTATTTATTCTGCTATGTATTATTGTAACAGGGGACCACCACGAATATGAATCTATTATTTTGAGAGAGAGCTATACGCTTGTTCTTCCTAGGGTTTGACATACAATTGCAACGTAGAGGGGAATTGGACGTTCGTAACCCCGTTGATGTTGTGATTCCTTGTGTTTTGCAGGAGAAGCGACACGTCTACTTTGTGTGGTCGGGTAGACGGAATCACGAGCGTATGGTTGGACGAATTTTTTTTTGTCGTAGGTTGCTGTTTTGACAGTGGTTGGCACCATCGGTTTGTCAGGTTGCATGGATCCAAAGTTATCAACGATCCTACGTTGTGAAGATCGGGCATCCCCCATATCATCTTGGTATCAGAGTATCGGTTGCCACGGTAGGATCAATTTACCCGTAGTTAGATTTATTTTTTTTATTCTATACACAAAAAGCCACAAAAAAATTTCCTTTGGCTCGTAGTTCAATCTGAATTTGTAGTGCGTTTGGTTACGTCTCGATTCATTAGAAATTGTATTTAGTCACTGATCTTTATTTCCTTTGCGTAGCTTTAATTTCTTGTTTCCAATCTGTTAGTCGGTAAAAAAAAAAACTGTACTCTAGCGTGTGCTACAGTACACGCGCAACAGAGCTCCAATTTCTTAAGGCCGCTGCAGCAGTCCGCTGCATCAATTGCGTGGAAAATCGCTATAGTACACGGTGCTACTCCAGACGCACTGCAGCGCTGAGGGGAAAAAACGTGCTGCTGCAGCAGCGATTACCACAGTGCGTGCGAATACTGTTTCTGCTACAGTAGCAGTTGCTATAGTGCCTGCCGAATACTGTTCCGCTGCTACATACGTGAAAAAACCAGCAGCGCCGCCCGTTTCAGCATGCTATAGTAGCAAAAAAAAACCTTCGTTTATATCTTTTGCGAGCCAATTCTATCATTTGCGAATACTTTGCTTCTATTGAGACTAGCTATTCATATTGCTCTAGGCTGTTCTTATACACTTTGCACACCTCTCATTTCTTATTTACACTACCGGAATCCGGCACTTTGCCGAGTGCCGGAGGCTTTGCCGAGTGTATTTTATCGGGCACTCGGCAAAGACGGTCTTTGCCGAGTGCCAAATAAAATACACTCGGCAAAAAAAACACTCGACAAAGATGGCTTTGCCGAGTGCCTTTTTTCTGGCACTCGGCAAAGATGTATTTTGCCGAGTGCTATTTTTCGGCACACGGCAAAATGCGTCTTTGCCGAGTGCCATTTTTTGGCACTCGGCAAAATGCGTCCTTGCCGAGTGCCTTTGTTTTGGCACTCGGCAAAGAGGCATTTTGCCGTGTGCATTTTTTTGGCCCTCGGCAAATCATTTTTTCAAAGCAATTTTTGAGGCCCTAAATGAATTCAAATGAAAAACTTTTCAACTACAAAGTTGTATAACTTCTCAAGATCTACAAAGTTTATTTTGGTCATTTCTTCATTTGACAAAGCGACAATAACGTTGTTCATAAAATCTACATCTCTCTCATATTAGTTTCATGAAAGTAGAAGAGAGATATATAAGATTTGTGAACAATGTTACTACCACTATGTCGGATGAACAAATGACCAAAATAAACTTTGTAGATCTTGAGAAGTTATGAAATTTTGTAGTTGGCAAAATTTTGATTTGAAATCATCTTGTCATGCAAAAACGACGTTTGAATTTGAAAATTTGAAAATTTGAATTTTTCAAAAGACCGGAAAAACTTCCTAAATGAAAATTGTAGATCTCCAAAAGTTATGAAACTATGTAGTTGACAACTTTTTGATTTGAAATCATCTTATCATGCAAAACTACGTTTGAATCTCTCAAATTTGAAATTCGAATTTTTCAAACGACCTCGGATGGAAAAACTTCCTAAATGAAAATTGTAGATCTCGAAAAGTTATGAAACTTTGTAGTTGACCACTTTTTGATTTGAATTCGTTTAGGGCCTCAAACAAGCAATTTACTCTCGATTTAGTATAATATATGAGGATAGATAACGGAATCTAGACACAAGTGACAGTGTAGTGCAGTGGTAGAGCAGCAGACACGCGAGGGAGAGGTCGTGAGTTCGAATCCCGCCGGCCGCGTTAGCCGCGAATCTTGCTGCAAAAAATGCAGCGACTTCGATGGAGACGGGCGGACGCTGGCCGGTGGTGGCCTCCCCCGAAAAAAAATTGCTATTATTTTTGGGTATTTTTCGCATTTTCATTTTGCCGAGTGTAAATCTTTGCCGAGTGCTTTTCCGGCACTCGGCAAAGGCTTTGCCGAGTGCCCGACAAAAAGCACTCGGCAAAGACGTCTTTGCCGATTAATTTTTTGCCGAGTGCCCTTTGCCGAGTGCGGCACTCGGCAAAGCCTTTGCCGAGTGTATTTCGGGCTTTGCCGAGTGCCGCAGGCACTCGGCAAAGAAAGGGTGTCTGGTAGTGTTACTTTCATAGCCGAAAGAGGGGTTTTAAGTGCTACTCTTGTGAcaatttgattggtcagg
>PB.2692.2
tAATCCATAAAAAAAAACACTTTTCCGAGAGGCCGGCTGAAGGATTACTGGGCCAAAAAAAGTATCAACAATCAAAAGTTCTACATAGGATAGTCCTCATTTTAAAACATAATCTGGTTACTTCTACTAGAGATCGTTCTTCTAGAAAATTAGCTCAGTTCATAAAACTGAAGTAGTTAGGCAAACACTAAAAATTTCTAGAAAAGATAGGAAAATACAGTATTGACACCTCTTTAGATTTTATAGTCCAGCCTATCCATGCTATTGCTATGATTATTCTAGTAGAATTCTAGAACTATACATGCTAGCTACGGCCACAAGAACAAACAAGGTTCCAGACTAATTACGGAAGTCCTACAACTCAGTTCATGATAATATGTGATGTGACCTACTTCATTAGTTTGACATTGCAATCAAAATGAAAGATTGTAGGTTGTAAGCATTGGCACAAAATGCAACACCTTTTACTGCAGCAAGCATCATCAATGATGGCATGGACTGATAAACATCGCACACAACACAAGGTAGTACGCATCAAATTAATTTTTACAGAGCTTTCTTGTCATTGGAACCTTGCTACAACAAGAAAAACAAGAGAAATGCAACTCATTGGATCGGAACACGCTCACAAAGTGGAATTGGAAAATAAACCTTTCTTAGAATCCACCGAAATAGTGAGATTCCATGAAGGCATATGTATATACTTGGAAAATAGCAACATTCATTAAGGTAACACTGAAGCAACACCAAATTGCAAAGTGTCGCCCACTTTCAATAGCGAAAGCAATAGTCCATGAAGCTATAACATTGTGTTATATATACCATCAAAGTCAAATTATAATGTAATCTTATCTAAACTGTGTTTGTCCCCTAGGTCGAAAAAGTGCTTTACTAAATCTCAGTAGAGTTGCTTGGCTTTCTATACGCTGCTAGCAATGTCCTCATATAATAATAATTTAGCATTATAAAAGTGATATGCTTCACAAGAATATTGCAACTTACTTTACTCATTTCATGGTTCATATATTAACCACCACATTGCAAATATGACAAGATAGACCTGACTTTCGAGCACCTATCACACAATTCTCACAAGCAAGATTTAAAAACAACCAACTATCACATGATCACTGAGATAGTGAGATGACTGAATAATATAAGTGAGCTTCAAGTATTGCATAACTGTCATCCCCAAAAATAAAAAATAAAAACTAATAAGGTGCGTGTTTCTTAAGTATATAATTCATATATTAACCACCACATTGCAAATGTGACAAGATAGGCTTGAATTTCAAGCACCTATCACACAATTCTCACAAGCAGGATTAAAAAAAACAACCAACTGTCACATCATCACTGAGATAGTGAGATGACTGAATAATATAAGTGAGCTTCAAGTATTGCATAACTGTCATCc
>PB.2697.1
ATGATTAAAAATGATAGCATTTTGGATGAATGATAGTATGCTATGCTATATTGAGTGAGACATGTTTGCAACGATTAAAGATGATAGCATTTTGTATTGTTTTCAAAGTATGAAGTCATGTCGGAATAAATTACCTTGTGCTAGAACTTAGTGGTATGTTTTATTGTTTTGTATTTGTGAATTTACCATTCATATCATTTGTCATTCCATTTTATGATTTATATATCCTACTTTGTTTATGTAGGATGCGATGGTGCCAATGTAGCGTGAAGATGTCATGACTCATGATGGTTTGGTAGGGCTGAATCTCCCTTAATTAGGTATTTATTCTGGCTAGAATTCTTTTTTCAATGTCATTTATTTGTTTCCCTATAATATCAGTTGTTGGGTCAGTGGTTATGTACTTTTGCTATGTTATAGTTTAATTGCATTCTAGTAAGACTTCTATCCTATCATGAGTTAGCACCCTTGCTCTATTTTCTGGGTGTGCCACTACTTGCATTGCACCATAGCATGTACACTTAGGTAATCCAGCTGGAGACGTAGAAGTAGTTATGGATATGTAATAATAGTTTGTCATGATCAAATGGATCAAGATTCTTTCTAAAATGTTGTATATTGCATAACGAGATACCATATGACGTGTTTAGATACTTGCACAGCAACACAGCGTGTACACTTAAGTGCTTAAAGCTGAATTTTCTTGTTGGTTCCAAACCTAAGTTATAAGCTTTATCATAGTGTAGCATCCCAATTTTTCAGAGCCTTTTTGAAGCTTTAAAATAAAATGAATCATTTGCATTTTAATGAATTAATTTAAAGCTTAATTTGAAATTTCAGAAAATGAAAAACATTTTAAATGATTATAATAAACATCAATTAAATTCAAATTAATTTATTAAATCTATTCAGGTTCCAAGGTTTTTTGTGGAATTTTCTTGGAATTTTTTTTCCGAATTTATTTTATTTTTGGATTTTTCTGGATTTTGCTTTCTTTGCTTTCTTATTTTCTCTCTCCTGCTCATCATCTTCTACCTGTCGATGCTGTTTACTGTTCATCCAAACCAAACAGACAATCAGCCTTTCATTCAATTCCCCATTTCTTCTCGCTCAGAGCTCCAAATTCAAATCCATTTGAAGCATTGCGATGTCGGGACCCAAAATGCAATTCTGGACCCTCTATGTATAATACACTAGTCCAGGATCACACTAGTGCATACAGTGTCAACATAGATGAATATCGATCCACATAAGACGAATAATATGATAACGAATAATTTGAATAGCAAATAACTATTGTGACCTTATGGTCGAGTTTACACTTATTAAGCATCGCAGGGCTTACAATAATTAAGTAAGCAGCAGCGGAACAAAATAAACTTCAGCGAAAACCTATCGATTCGCCACAGGCAACCGATTGGGATCAAGACATAACGATTAGCACCTTCGTAGAACTCCTCGTCAAAAGCGGGCGATGATTCCTCCATCTCTGTTGAATGATTGCAGCAAGCATGAGTACACAACTGTACTCGCAAGTCATACCACAGAATGCAATATAGATGATGGCTTATTCCAAAGGAATGACTTATGTTGTTCTTTTGCATAAAAGCAACATTTGCAATTGAATATGATAATAGATTAAAATCATAATTCAAAATAAATAAACAATATTAATTTAACAGTTGTTTTCATAAAGGATACAAAGCCTAATCAAATTCTTTCACACAACCATATGACTTAAATCACACAGCTCCCTTCCCAATTGTTTTATGAAAACTACCCCTCGTGTGAATCCCCGAGCATGTCGATGACCGCAGACGCAGCTATTCGAATAGATTGTTTAACACTCTGCAGAGGTTGTATACTTTACCCACACGATATAACAAGTGTAGCAAGCACTAATCATAATAAAACTTTTCAGAAGTTTCATCTCAACAATTGACACTTCGGATGTACTTTACTATCATACCAACCCAAACACAGTGCTTTGGCATGACACACACCGTTGGACCGGGAAGCAGCGAACCGTCCCTCAATGTGACTTTCAAAACAGTCCACACCTCCACCATCACTACCCTACTACCTGAGTAGTCAATGTCAAGACTCCACAACCTACTAGGTTAGGCCCGTCCATCAGGTATGTGGTCGTACAGTAAGACTAAGTTCAATGGCACACAAAGTTAAGTCCTTAATTGATTAAGGCAAGACTTCTAATTTCTAACTATGCCACGAAGATTATCATTCCCAAACACAAAGCTCCACTATATCACACAGTATCCACCACTTGCCTCAGTCTAAATCCTTTCTCACCCTGTTGATTAAGTGCAACACATGCCACCAACCAGTAATGACACACGGCACATAGTTTATCACAAAGTTCCATATTCACTTAGTCAAATTCATATTTGCAACTCAGATAACAATGATTGTCTCGTTGCATAGCTAAGCAATCTACTCGTATCTAACCAACCCCACGTTGGTGCTATCATATACCAACTAAATATTTAACCAAGCTATGGTGACAAAAGATCATGACATAACAATAGACAAGGTGGATATAAACAATTTTTTATGAATAACTAATCCCAAGCTTTTAAATAATTGCTTAAAGTAAATACAATAATGAATAAAAAGTAATTTAAAAAAACTAGGTTTAACATGATCAAGATAGAACTTGCCTTGGAATAGATCTTGGTACTCGTCTTGGCATGGTGAACTCCTTCCTCAAAATTCTCCTAAGAATCAACGTCTATTTGTAAACGAAGCAAATAAATAAAACAAAGAGGAAAACAAACTCAAAAAATTAAATAAAAATCTAAAAAAAAATAGAGCTCAAATTAGATGATTTATAAATTGAATGGGCTCAATCGAAGTTCGTATGAGGAAGAACGGGCTTCTGAAAGTTCTAATCTAAAGAAAAAGGCAAAATTGGATTTTCTGGAATTTCTGGAATTATTTTTCTACTGGAAAGTTGATTAATGATGTCATGCtgaagtcagccc
>PB.2704.1
AATTGAATGAGTAGCTTATTGTAAATTTTATTAGTAAGAGGATGTCAAATAGATTGTTAAGTAGTTTAGTAGCATTCCAAGCTCAATGTTGGGCTGGTGTTACACTGGTATATTAACAACTTCAACACAATATCTTTACATCTTTTGCTTCTTGCTTTGGAATTGGTAGGGAGATTGTTAGAATTGGCCATATGAGTGAGGCCATTTTGCTATAATTCTAAAGTATGTATGGTTTAGTATCATATTGCTAAGGCAAGGTGGAGGTGACCAATATATAAGGTGGAGTCCTTGTCACTCTTTGAAACATCTGACACATGGATGAGGGTGGCATGAGGAGGGCTTTGGCTAAACACACACGCGCGCGTATTCACGTATTTCCGCGTGGAAAATCATGTGACTTGCGACGCGCGACCCGTGCCGTGACGTGGCGCGCCACTTGGCAGGCCAAGTACACCTTATTTTTGTAGAACCATGCATCTCTCTCTCTCTATTTGAATTTGAGGCTTTATTGGGTGTTGATGATATGTAGTGGATACATGTAATACCCCGAATGTTTCTAAGGAAGAAAGTAACAAAAGAGAAGTAAAGAGTTAGAAAGGGGTTTTTCTGTGAATTTCGCCAACCTGGCCTCAGGCCTTGGCCTAGAAGGCCCATTGGTGGCCGAGCCAAATGTGGAGAGGGCGCCCCTCTCCTCCCAATGACCCTAGCCGCCCCCTCCAAGCTGCCCCTCCTCCTCCTATGCGCCTCCCACCTCCTCCCTTGAGCCGCCACCCTTCCTTCTCTCCTCTAGGCCACCACCTCCCCTCCTGGCCAGCAAGATCCAGCGCCTCCCCTCCATTGGTGGTGCCTCTCCTCGCTGTTGTCCAAGCCGCGGAAGAAGGAGAGGCCGTGGTGGTGCTCTCATGGGTGAAATGAAGGGGACGGGGAAGGAGGAATTCTTCGTAGGGGATCTTCAGCGAAACCCAACAGGATTTCGTGGGTAAATTCTTATTCCCCATCGGATTTAGGAGTTGTTTCATATGAGATTTGTCGTCATTAGATATTCTGTAACTGCTGTCTAGATCGGTTGATTAGGCTGTCCTATTGATGCGCGGTTTTGGGTTAGATCCGAGTAGATTCAGGGATTAGTGTCTCCTGGAGATAGATGGGAATTTTCGTTATCTTTCCAGAAAGTGCTAATTCATAATTTTTGGATAAACGGTTAATTAGTTATGAATTTCGCAAGACAGGATGCTAAATCAGTCTCAGGATTTGTGCAGCGAACATAGATCTGTAAATTTGATATGGGAGACGGCCGAATGGGTCAGTTAGTCTCCTTGAGAGTTGTAGGTATTTTCATTGTGATTCCAGAAAGTTAAATTTCATAATTTTTGGATTTCTAGATCAAAAGTTACGAATTTTAGAATCTCAGGCTGTAATCTGCCTATCTATTGTGGACAGAAGAGATTTACTTGACTATTTGCAACATTTGTTGCACAATAGAAATATTTAAGATAATTTTATTGAGATAGTTGGTTTCCTGTAGTTTCCATAGAGTATTAGAACAATGTGTTTGGTTGAGCCAAACAAAAGTTATGAAATTCGCAAGTTAGTAGTACTGGAAATGGCAGATCGGTCTTCGGGATTAAAAACAAAGACTTAGATGAACTAGTTTGATCTTTTGGTCACCTGAGAAGTTGTAGCTAGGCTTGTGTAGGTTCTAGGAAAATTGGATTCATGGCTTTTGGAGTTTTGACTCAAAAGTTAAGAATTTTTCCTTAACAGCTGTTCGTTTGGACAGATTTGAGAATTTGAGAGAGTTTTGATTAATTGTTGGGATTGCGATTAGGGACGCTTGTTCTCTTTCTGTTTCATTGCATTGTTGTACACTTTTGGTTGGTGTATTTAGTATATTATTTTACGGCTGCCAGGTGGTGGTGAACCCCGGGGCTAGAGCTTTCTATCGTTGACTTCCGAATCACGGTTGAGGCAAGTACAATTGATTTGTCTTGTTTGTTGTTTGTTCCACTTGATTGATGAATATGAAATGGGTAATTTCGGTATTCCTTGTTTCCCTTCATAGTTGATATACCATGATTCTTCAATAATAAGACTACGCCCTTACATTCATTCGTTCCTTCGCTCCTGTTCACCACGGAGTGGGTAGTGAAGTCCCATTATTCCAATATGGGCAAGTACATTGTGTAATGTACTGCTGTTGATTGTTCATAATGTTTTAAGTTCATGCCATGACTGAGTACTATGGTATGTGAGTAGGTTCGTTGACTTCTACTTCGTTCATGTATGTGAATCATGCTTCTTGAGTTTTCTTCTTACAAATTCATATATATTCATTCATTCATTCATGTTCATGATTACCCATGGGAGTGGGATGTAAAGACCATCAATTCAGTATGGGCACGTAAGACCCACCATTCCAATGTGGGCAGATTTGGACACCCGTATGAAACGTTCTTCATACGGGATTTGGATCCCCGCATTTTGTTAAATGCGGGCTTAGGTGAACACCGACGGGTGTGTCACTAGCTATACCGGTATATGCATGTGTGTAGTCCCTTCATTTCATCCAATTCATTCATTCCATTCATTCAAATATTCGTTCTGTGATTTATTCATATTCTTCAATGATGTTGTCATGATCATGTTTGTTGTATGTCCCATTTATTTTCTGTACTTGCTGAGTCTCGGACTCATTCTTGCGTTGTTTGTTTTTTTAGGTGATCATTGATGTTGGCTCTATTGGGAGGGAGTAGACACGCACTACTCATTCACTTCACCTTAATCAAGTCCAAGATTACGATTTAGTTCTATTTTTCATTCGTTAATGATGAACTGTAATAATTAAATTTAGATGTGGTTGATAACCCTCTCTATGTTATGATTGATTAAGTATTGCTTGTGATCTTCGATCACCCTTCGTTATACTTGCTTGAATTCAGAATATTTTCATGCCATGGTTCTATTAAATAGTGATATCTTTATGTCATTAGATGATATTATTCAAATTCTTCCGCATTGTGGTTGTATGTTAGATTATTTAGGTGACATCTTGGCTCCGAATAGCCAGGGTGTTACATTCCATGGTAAATGGCTTGTTTAATCAGGCGGTTCACAGTCTGCATCTCTATATATATGCCTGGAGACATACATAGCATAGCGTGTAACACTACTGCCTCTATTTCTTCTCTTCTTCCTTCTGCAAACCTGTGCTGTTGTATTGCGCTGTCTGAACCTATAACTCTTCTTCTCGGCGTGCACATGAAGAAGGGGAGCGGTATCTTCCGAGCCGTTGCTGCCGTGAAGACCTGCACGGGGGGGGGGGCAATAAGGTTTCTGGGTAGCGCACATCTGCGCGACCGCTCGCTTCACTGAGTCATCTACGTTTCTGCACCGCATCGAGTTTGCATCTGCGTTGCTTCCTGTCCTTCATCGGAGCCATCTGTAAGTCTTTCATGTGACTAATTGACTTGTTTACATTCTGTTTCTGCATATATTGCAAAGTACAATGAGTTTCCTGCTGTTAGTACTGATTTATGCATCATTAGTCATTTGCGATATTTGCCTTCTATTAAAATCTGGAATTAAAATATTGCCCTCATTTTCAACAGATTAGGGGAGCTTGTCTACTACTCACTGTAGTACCAATAAAACCACCTTTAAAACTAGCCTAAGGAGTGAAGTGACCTGGTATTAAAAGTTGAGGAGTAGTATAACCAGTTTGTAGTTTAGAGGATAATTAAAATTCTAGAAAAAAATTAAGGGTGTAAAATATACATATTACGTAAAATAGGCCCTTTGTCACTGGTCCCGTCGGTCATGGTGAGAACCTATTCGACATGTCCACTCAAAAAGCTTGGCGGCATATTGGGTCAAAATGTGAATATGGTGAATGATACACCCTTCACGATGTAGGATCGATGATAACTTGGATCCGTGCAACCTGACAAACCGAACAACCACTGTCAAAAACAACCTGCGACAAAAGAATTCGCCCAACCACACGCTTTGATCTGTCTACGAACCGACGACGAAAGTAGACGTGACGATGCTCCTGCAAAATCCAAGGATTCACAACAACAATGGCGGAGAAACTACCAATCCCTCAAAGATGCACTTGACTAACCTGGGAAAACAAAAGTATAATTATCAAAATATTTAATCGTGGTATAAGGACCCAAAAAGTATGTACCGGGTGTTTATATAGGGCCAACTGGCCGTCTCAAACATGGACTCGATTCCCTATTGGATTCGATTCCAACAACGACTACTTTTAGACTAAAAACTTCTAAGAGCATCTACAACAGTCTACTCAGTTGTTACTAAGAGGTTGCCACATCAGCATTTAGGTGATGTGGAGGAGAGAATGTGAGGTTATTTCTAGATGAAGAAACTAGCAAATTGTTAATACCAAGACACAAGAAACAACCAAATACTCTATTGGAGACTTACTTGTTACCTAAAAACGCGTTTTGTGGGTCCCACTGTCTAAGCAAATATTCACCGATCATTTGTGCAGCCCGACTTCATTATTGATATGATAAATGAGCTAAAACATGTAGACCACAAAGTTGTACTTCATTATTGATCATCAAGAATCATGCACACTTGTAGCAATTAAAGTCTTAGACACAAGCTCAAGAAACAATCCATTATAAGACTTGTTTCTTTTTATTAGATTGAGTACTCTCTTTTCTTAGTAACAAGCTAAGAAACAAACTATTGTAGATGCTCTAATGTACGTTGTGCTGGACTCAGT
>PB.2705.1
AGAGTACATGGGTGCCTTGGGCACATCCATGTAGGCGAGAAGCGACATGGGAGCTAGAGTCTCGCATGCACGAGCAGTATCTAGACTTGTTTGCTACTGGTACGTGCTAATTGTTAATTCTTTTCTGTGGCACTTGTTCTTATGTTCTTTTCGACGGTTAGAATTTGGGGTCGAATTCTGTTAAGGGGGGTAGAATGTAATACCTCAAATTTTAATTAGAGAGAATTTTAATCGGGAGAGAGAATTAAATTAAAATTTAGAATTTTGGGGGAACCTTGGAGTGTGGGCCTCCGGCCCAAGCCAGTCCATCCATGTGGTCGGCCATTAGTGGTCCAAGAGGGGGAAAGGCGCCCCTAGGGCCCAAGGCCCAAGCCCCCTCTCTCCCTCTTAACCCTAGCCCAATCCTCCTCCTCCCTCCCCTTTCCACCCAAGCCGCCACCCTCCTCCCCTCTCCTCCTAGCCACGCCCTACAGCAGTCCCTGGTGCCTCCATCTCCTCCCCAACTAAGGTTCCCTGCTGGTTCATCCTCCCCGCATTGTCGTCTTCCATCGCCACTGATTCCCTGCCTTGATGGCCGCCCGTGGAGGAAGAAGGAGGGAAGGTAGAGAGGAGAAGAGGAGGAGAGTAGCAATTCATGAGGGATCTCCAGCGGGTTTCAATGGGGTCTTCAAGGGTAACGACTGAGTTCCTCGCTGTTTCGTTTGAGTTAGATTCGTTTTACCATCAAGTGCAGAATCGTAGTACTGCTGTGTAGATCGGTTGAATCTGTCTCTCTGTTGACACGCAGTTTTGGGGTAGATCGAGCAGATTCAGGGATTAGTGTCTCATGAAGATAGATGAAAATTTTTGTTATCTTTCCAGAAAGTGCTAATTCATAATTTTTGGATAAACAGTTAATTAGTTATGAATTTCGCAAGACAGGGTGCAAATTCAGTCTCAGGACTTGTGCAGCGAACATAGATCTGTAAATTTGATTTGGGAGATGGCCGAATTGTGTCAGTTGGTCTCCTTGAGAGTTATAGGTATTTTCATTATGTTTCCGGAAAGTTAAATTTCATAATTTTTGGATTTCTATATCAAAATATATGAATTTTAGAAGCTAAGGCTGAAATCTGTTTCTCGGTTGTGGACAGAAGAGATTTACTTGACTATTTACAACCTTGACTGCACAATGGGAATATTTGAGATAATTTTATTGATATATATGGTTTCCTTTAGTTTCCAGAAAGTATTAGAATAATGTGTTTGGTTGAGCCAACAAAAGTTATGAAATTCACAAGTTAATAGTACCAGAGATGACAGATCGGTCTTCGGGATTAAAAATAAAGGATTAGATGAACTAGTTTGATCTTTTGACACCTGAGAAGTTGTAGCTAGGTTTGTGTAGGTTCTAAGAGGTTTGGATTCATGGCTTTTGGAGTTTTGAATCAAAAGTTATGAATTTTTCCTTAACCGCTGTTTGTTTGGACAGATTTGGGAAATTGAGAGTGTATTGATTAAATGTTCGGGTTGCGGTTAGGGACGCTTGTTCTTGTTTTGTTCTATTTCAGTGCTATACACTATTAGCTGGTGTACTTTCCCAAAGTGTTCTACTTCATGCTATTGCATAAACTAGATTTTTCATCTAAGGTGTCAAGGTGTGTTTAATTCAATGTCAAAGTTGGCTATACAATGATAATGGGAATAACTATAATTTTAAAATAGGAATTTAAATTAAATTGAATATAAATAAGCACACAATAATAATTTAAAACATAATTTAAATATTTTAAATAATGAGATCAATTATGATGAAAGAATGTAACTTTCCTTGCTCAATTAATTGTTATTCCGAAACGACGTTGAAATCTAACTCTCCGAAGTCGTCGAAATCTACACGTGAAAACAAGCCAAATACACACAAAATTCAAATAAACTCCAAATTAATACTTTTACGTTCTGGGATATACATATTGAATTTATATGAATTTATAAATTTGAATCACTAGAATCAGAGCTAGAACGAAGGAAAATGGGCTCTCGAAAGATTGAATTTCACACGAAATGATAGAAATTTGGGAATTAACAAAGGAAGAATCCGACATGGCCGGCGGCGAATTATTGTCAATTAAAAATTCTGTTTGAATAGAAAGGTAGATAATGTTGAAAGGAACATGTAGGTAAAAGGGCTAGCGAAAATACCCAATGGATGAAGAGAACAAGCTCGACGGAGTTCTCACCGGACTTGGGGAAGAAGAGGTGGCCGGTGGTGCTCTGGTGAACTTTAGGTGAAACTGAACTAAGGCATTATAGAGAATATCTTGAGGATGTACTCCAGTAAAAATTTGATGATCAATGGTTGACAAGATAGGCCGGAATAGCTCGCTGAAGATGTTGCCAGAGTTGGGGAAGAAGAGGTGGCCGTCGTGCTTTTGTGGCCGTGGTGAACCAATAAAGAAATCAAAATACTGCTTCAATAGAAATGTGGGGAATCTCAAGAGGAGCTCACCGGTAAAATTTGGTGCATAACAGAGCAACGGATGAGGAGATAGGGCTCACTGGAGTGCTCATCGGACTTGGAGAAAAAGGCTAGCAGAGGGAGCTCCGGGAGGCTTGAGCCAAAACTGAGTAAGGCCTTTGTGGGGGAATAGGATAGAGAGGCTACAGTTCAATTTATAGGGGCAAAGGAGTAATGGTTGGCCAAAATTATCGCCAAAGTTATGGCCAGAGTTGAGGCGTTGGTAACTGTTCCAGCGGCGGTTATTGTTCCGGCAGGTAACTGAAATCATTACTTTTCTTCTCAAAATTTCAAAATACACTAATTAATTCGGAAACAAATAGCAATTCAact
>PB.2710.1
CATATCTGTTTAACTGTGTGAACTAGCTACTGATCATGAGACTAGTTCAGAAATGCACAGAGGATTTGGGATGTTAATCCCAGGTCCAACAAAATTCCATACAATTAAACCATGGCAATATTCATGAATTTAGCACCACAAATGCTCTACACTTCTTGCACTTGCCTCAACCGCGGATGTTTGACGACGAATAGAAGACTCTATCCTCGGGTTCTCATTGCCACCTGGCATTCGTCAAGCATACTAAGAATACCATTCACTTGCACACAACATAGCAATAGAACAAAATGAACTCATTCGCTCCTATTCGCAACCCAAAACAATACCATTACAATCCCAAATTCCAATCTGTCCAAAACAGAGAGTCACCAAAGGAAAACCATATTGATTTCAGCCCAATTCTATCAACAAGAGAAGTAGCACTTATTTTGGTCGAATGCAAATAAAGCATGAAGAAAGAAATGCATGCACGAAAGAAGGAAGAAGCGAAGGGACAAGAGGAGAACCCAACATCCCAATTTTAGTATAAATTCAATAAAAGGAAATAGAGGAAATCCGAAATACTGTTCACGTTGAACAGTGATCCGAGTCGGATTACTGTTCACATGAATAGTGAACCGTGTCCGATTACTTGTAACACCCTAGTCTGACAAGGGCCTGGAATGCTACTAAACTAAGACGTTAACAAAGCTAAAAC
>PB.2714.1
ACCGGAGGTTTTAATAGATTAACAAAACATCATTCATTAATCCAAACATCCAATTCAAACGAATCATAAAAGAACATCCATAATATGCTAATCAACTAAAGCATAATCAAAGGCATCCATAATAAGCTAATCAACTCTATTACAAATTATCCAAAGCGTATGGCATAATCATAATAAAACATTTAAGAAATTTACTCAACTACTAAATCATCATCCAATTTATTCAACTATGAATGATTTGTGACAGTGTGCAACCAATCTTAGGTCTATTCCCTCCCATGCATGACATTCGTATGAAGGGTACCTAAAAACACAAACAACAGCAAGAGTGAGTCCAAAGAATCAGCTAAGTACAATTAATAAGACATTATAACACACAATTATTACATCAACATCCATCCACAAATCTTTACAATAAAACATTTCACATGCTTATGCAATGCAAATGCGCAATGCACCTTTTCTTTTCTCTTTGCATTCACCGGTAATGCAGAGTATGCATCCGTCGATGCATACGCATGCATGTGCCTTCAAGCACAGGGACCATAAGCCCACACTCCACAAGTGTGGGGACCACAAACCCGTCATCTACATGACGGGGACATCAAATCAATGCCCACACTCCACGAGTGTGGGGACCACAAGCCCGTCATGAATACAAAGATAGCAATTCTGGACAAAAAAACAAAGCTAGAAGCAAATATGAATTAGCTACACTCTCTGGCGCAATCCCAACTCCAAAATCCTAAACATTTGTCTGTCCCCTCAACAGACAGTCCCCTTCTAAAATCCATAACTTTTCATACAAAGATCCAAAAGGGGTGCTATATGACTTTCTGGAAAGCTTACAACATGTCCTACATAAACTTATTTGGCGAGCTTCCCAGAATCGGCCATATTCTATCTCTACCATACAGATTAATTGAACAACAAAATCTCGATAGTAGTTCTGGACAGCAAGACTAAAATTGATGTATCTTACATTACAATGTTCCAAAATTTGTGTTCTTTAGCTTTCTGGAAAGCTAATCAAAATATCTACAACGTTCATTATGGTGATATATTGTAAATAATCTTTAACTACTTTCTAATGACTGATTGATATTAACTATCAGAATTATGACAGAACCGCAGAATAGCAACGCTACAAAAATCATATCTCCTAATCCAAGAACCTACGGAAAGATACTGACATTATCTACAACTCTCTAGGAGATGGCCAGACCTGATTTCGCAATTAACATACTCAAAACTGACGGCCACTACAGACTGCCCTAAACCGATCTATTACCGACATTACGCAATTACAAGAATTACGCTACTAAAGGAACGGAATCAGGATTACCCTTGAAGAATCCACTGTCAAACGCAATGAACACCACGCAATCCCTCTTCCTCCCTCCTTCTTCCCCTTCCTCTCCCTTTCTTCCTTGGCTGGCAGCACCCAATAGGGTTCCTCCCTCCCTTCTTCTTCTGGGGCGGCAGTACCCAAAGGAGGCGGCACCACGAGACGGGGTGTACTGTAGCAAGGAGACACTGTAGCATGTGGCGTGCTACTGTAGCTACAGTGCCATGCTAGGGTTTCCCCTCCCCCTCCTTTTATTGGTGGCCGTCCCACCTCCTAGGTATGGGCCAAAGGCCCATAACTATTTTCCTCCTAAATTCATATTATTAATCCATTTCTAATTCATTAAATACTTATTTAATAAAATGGGATATTATAAGTTGATGAGGACATCCTTACGTCTACTACTTCAAGTATACGTGAGACTATTCATGAAGTGCCAACCGGTCTAATGACTAGAGTCAGATCAAGCTGCTGAACCAACATGTGCTTTTGTTTCTTAATGAGTCTCTTATTGACCATAATGAGAATTGGTTACTACCTCATGCAAATACTTTGTGCATTCTCAGATTTGAACATTGTGAAGACTTCGGATGCAAAGCAATGGAGGAGAACTCTGGAAGATTAAAGGAAGTCATGTTATGTTGTCTCGACCAGGTCTATGAGCCTTATGACCAGGTCTACAAGCCTTACGGATAGGTCTACAAGCCTTACGACTAGGTCTGCTAGCTCTACGACCAGCCTCCAAAGTCCTACGACCAGTTGCTGAAGTCCTACGACCAGTTCCAGAAGGTCTATGACCAGTTGCCAACACCCTACAACCAGGAGGTCTACGACCGAGTCCTCTAGGACCTCCTTGGGACCTCCCCAGGACCAGGCCTTCGACCAGTCCTATGACACTCGATACTCAACTTGAATAGTACTAGTCGAAGATAAGTTATAGTATATATCTTTTGGATGGAGTCAGTTGTAATCTTTCCATAACTGTATTAGGAAAGAATCTTTGTATGATACATGAGTTAGAGATAGAATCGGTATTAAACCGTGTGTGAGTCGGCCGCACCCTTTGGTGCCAATATAAGGCTAGGGCTTTGCCGATTGTAAAGGTCAGACCATTATTATCAGAAATAATAGATTGCAAAGTTTTGCTCTTGTTCTTCTTTGTTGGCCGAACCGACTTGAAGGGGAATTGGGAGTTCAATTAAGATCGTTCAACCTTTCCGCTGAGAATTATGAGCACGGTGATTTCACTTGGTGGTCGGTGAAGTTAGCGTGTGTGTTCTTGCGAATTATAGAGTGCTAATCCTTGCGCGGGCAATGGAAGATCACTATGATTCAAGAGAGATTTGTGAGTATCTTGATCCTACGTCGAGAAGATCGAGCGACCCTGTATCATCTTGGTATCAGAGCCCTGTTTACTCGATAGGATTATTCACCCTTAGCATTAGATTGTTTCTCTTGTTGTTCTTTTTCCTAGAGTCCATAAACCGAAAATTGCAACATAAAAATTCCAAACCCTAGTTTTCAATCTGTTATTTCTTGTGAGTTTTTTTTAGGTTTTAGTCCATTAGAATTTTTGTTTAAGTGTTGATCTACATGTTTTCTTTGCGTCGCTTTGTCTTTAAATACACAGAAAACCTACAAAAATTTAATCTTGATTGTGAGCGCAGTCGTGCTCGTAGACATCCGACCCACACCTTCTATCCTGTGTCGGGTGGTGGGTCTGGTCGTAGCCAACGACAAAACCACAATAGGACGTCCGTTTTGATGTGGCGACAGGCCATATGCAGCGGTTCCGAACCGCGGTAGCCGCTACAACAGTTTGGATCCATAATATGCGAGATCCTGCGGTCTGGATCTATGGCAGGCACATGTAGCAGTCCGGGTGTGTTGTAGGATGCAACCGATGTCTAGGAGCACGGTAGAAGACACGTAATGTCTGTCTAACCTACTGTAGTACCAGTGGCGAATCCAGGATGAAAAATAAGGGTGGACTCAACCGCTCGAAGCCTCGAATGACTAAACTAATTTTTAAAAAACCATAGTCTTGTATTCTTGTGCAATCAAATTCATAATTtcatac
>PB.2728.23
tccaAGCTACTGGGATGTAACACCCTAGCCCTGCATGCAGCCTGCTCCTTCTCTCCTGCGTGCTACATGCCCATCTCTGTTGCTGCGTGCTTGCTATTGCTGCTCCTGCATGCCAACTGCTGCTGCGTACTACACATGCTGCTCCTGGTGTGACCAGCAGAAAGAGAGAAAGAGAGATAAGAAAAGGATAGAAAGCTGCTGTTGCATGTACATGGCTGCTGGATTTTCTGTGCTGCCAAGGAAGAGAAGAAAAGACGGGAAGAAAAGAATGTAGGGAGAAGAAGAAAAGAAGAGAGGAAGAGGAAGAGGTTGAGGAGGGGAAGTCTTCGCGAAGGTTTCAGTGGCATCCCGCGTCGTTCTTGTGGGTAAATTCATGATCCCCATTAGTTTTGGTAGATCGATCTTATGCGTAATGTCTCCATATGCTAGATGATAGCTGCTGTATAGATTGATTGAATCTGCCTATCTGTTGATGTGCGGTTTTGAGTTAGATCCAAGCGGATCCAGAGTTTAGTGTCCCCTAGACTTATGTGGGGTTTCGCGTGGGATTTCCAAAAGTCTTAATTCATAATTTTTTGTATAAACGATGAATTAGTTATGAATTTCGCAAGACTGGACACTTTTTCAGTCTCAGGAATTGTGTAGCGAACTTAGTTCAGTAGATTAGCATTTGGGGACGGCCGAATTTGGTCAGTTGATTTCCATGAGATATGTAGGTGTCTTTATTATGATTCCAGGAAGATAAATTTCATAATTTTTGGATATCTAGAACAAAAGATATGAATTTTAGAAGTTAATGCTGTAATCTGTTCTTCTGTTGTGGATAGAAGAGAATTATTTGGCTAGTTGTAACCTTTGTTGCACAGAGGGGATAATTGTGATAAATTTATTAAGAAAGTTAGTTCTCTGTAGTTTCCAGAGACTCTTAGAACAATTAGTTCTCTGTAGTTTCGAGAGACTCTTAGAACAATTGATTTGGATGTACCAAATAATAGTTATGAAATTCACAAGTCAGTAGTACCGAAGATGACAGAACGATCTTCGGGATTAAAAACAAAGGCATAGATGAGCTAATTTGATCTTTCTATCACTTGAGAAGTTGTAGCTATGCTTGTGTAGGTTCTAGGAAAATTAGATTCATGACTTTTGGAGTTTTGACTCAAAAGTTATGGATTTTCCTTTAATAGCTGTCTGTTTGCACAGATTTGGATTTTGGGAGTATATCGATTAATTTTCGGGTTTCGTTTAGGAACGGTTGATTTCGTTTTGTTCCATTGCAATATTGTGCACGTTTGGTTGATACTTAGTATAATTTACGATTGTCAGGTGGTGGTGAACCCCGGGGCTAGAGTTTTCCGTCGTTATCTTCCGTCTCACGGTTGAGGCAAGTGCAAGCAGTGATAATGAATTGTGGTATTTCGTTCTTGTTAATTGTCATGATTTAATTATGAAGCTTCATGTTTGATAATATCGCTGAGCATTATACTTTCATGGTGGATTGATAATATGAGTTCAATTTGCATCATGACATTCATTTCTGTATCTTGGACTACGTGGTAGCCAAGGATTGTTCTTTTGAGGTCCCTATCATACATTGGACGGGCATTAGATCCCCGTCATGCATTGGACGGGCTTGGGTCACCACACTCATGGAGTGTGGGCATGAGGTCCCTGTGCCTGAGGGCACATGCTTGAGTATGCATCGACGGATATACTACTCCGTATTATCAGTAATTGCAAAGAAGTTGAAGAAAGAACATTCTTGACATATGCATTGTATACATGCATAAGAGATGGATTTATGATTCATTGCTGGTGTTCATAAGGAGATTTAATATCCTCATCGGCTGATTATGAGGTTATGTTTTTATTACTGTTGCATTTTGCTGAGTCGTGGACTCACTCTTGCTGTGTTGTTATTTCTAGTACCTCTCGAAGCAGCGACATGCATGAGAAGGGTAGACTTGATGCACATCACGTTTACACAATCCTTGGCAAATAAATTAGATCATTTATCTAATCTTCATATCCATGATAATTCTTTTAGAGTCAGACTGTGACCACCCTTCGTGGTGGATGTTTTATCTGTGCCCATGAATGTTCTATTTATGCTCTTAATTCTCCGTTATTGAGTTCATTTAATTCTACTCGTTAGAATAAAGTGGTTGATTGGTTTATACTATCATCCTCGTAGTTTGATGATCCTTAATGCTTTAGATGTAACCTCTTGAATATTTGATGTCCTTGAGTAGCTTAGATGGTTTGTTTTAGACTTGAATGATAAAGAGAAGGAATCATGCTTGGATTATAATCAATTGATAGATGAGATTCTTATTATTGATTAATTGTAGATTGTGCTAGTTCTTGATTGTTAGATTTATGTCATTCATGGTTGAATGTTGTGCTGAAAGATTATTGATAAATTGAAATTAATTGGTTTAGTAGAGTAGTTCAGTAGCATCCTAAGCTCTATGATAGTCTAGGGTGTTACACCTCGCCCAATATGCTCTTTCACTGTCAGTGCTGGAGCACCGTGGGTGCCCTAAAAGCATGGTCTTTGTTTCATCCCCTCCAATTCACCGACGAACAAATCGTCCTCATCCAGTGGCGGGCAGTGAGCGCTCCCCGCATACCACAAATCCACGATGGCACAAGCATTGAAAGACCATATCCATAAGGGATCTTGCTAGCCCAGTTCCACTGGTCCCTACACATTTCTTCGCTGCCATAGTTCGGTCTGGAGAAAGACAGCATCGATGATATAAAAAACCAAGAAAGATATTTTGTAAACATGACATAATTGTCTGTGCTGTAAGACTTGCTTCCAGTTGAGCTCCCTCTCTGCTTTAGCAGTTGACGAAAACAGAATCTCCGCATCATCATCAGAGGAATTTTCTAGCAaagttcatcgaatcactt
>PB.2733.1
GACGCCGGATTTTGCTAAAACTACAGATTACAGAGAAGAAAGCCGAAACCAACGAAAAATCAAGTCGCCGACAAGAAGGGGAAGCCGAGAAGTTGCCACACGAAGGCAGGGATCAGCGCTGACCTCGACGCCCATGGATGCCCCCTCTAGCGCCGAACTCTGCTCTCTACCACTTCTTCCCCATTGATCTCCTGCGTGTTCATGGTGTTCAGTAGGGGGTAATCATCAGTTCTTCCCTCGAGTTGTGGGGATTTTGCTATGTAAACAACGATTTGATCTATGTTTATACTTGCATATGCTTGGCTTGTCTATTTGATATGATGCTTATGTTTTCAATTGGTAGTGATCGTATCAATTGTTTAGCCCTAGATGTGAAAATGGTGTTTAGATCTAGTAAGCCAGCCTATATCAAATAATGCATTGCTTGTTTGGTGGTGATCCCCCCTCGTGATAGGAGCCGTACGTGAGGACAAAAGGCCAATCAAGTATGTAGGGTGAGAGCTAACGTAGCATAAGTGTGTAGATCAATCCGTAATTTGCATGCAAGTGAACCTAACCTAGTGGAGGAATTCATCGTCTCTGGATAATCTTTCAATAATCCTTGTTTTACAGTGATCAATCTTATTTCCAACACTTCAACTAGCTTTTCGAATTGTTAGTAGCAATAGCCGACCTTAGTTGTGATCTCATCTATTCCTTGTGGATTCGATAACTTGGAATACTTTCAGGTGAAAAGCTACAATTGACCCGTGCGATTGCGGTAAATATCATTCCGCACATTTAGTGTCAACAATCTTTTATGGCGTCTATTGCCGAGAATAGATTAGTTTTGCAGATTAGATTTTATTGTTACTAACCTTCTTTATCCTAACCCTCCTTGCTAGTTTTTTGTTTTTCTCCTTTTTGCACCATGAGTTTTACGGGATCATCCAAGACCTTGTGGGACTATTGTTGCACCAAAATGACACGTCGTTTTCCCACTGTTTATTAAATAAATTTCACTGATTCCATTTTTAGTTGCTCAGATAATCACTAATTAATTGCCAAAAGTACAAGATATGTGTAGTTGTTATCTGCAAGATCCCAAGGGAATCGTCCACTTTAAAGGGGCTGGAATGGAAAGATATTGTCAAGAGGAAGGAAACCAAACTTGTTTCACTGCGAACTGACTCTCTAGAAGAGAATGGATAGCTTCACCACGTCAAACAAAAGAAGGTTCGTGAAGGGATCGAGGCGGTATTCAACCTCGTAGCGGTGCAAAACCCTTTGCTATGCTGAACCTCTACGATAACACTATTTAAAGGAGCCAGATTGCATCTATCCACCATTATTACCACTACTCTTCATCCATTTTCCATCCTCACTTGTAATGATTCATTCATCAGTGTACCAGAACATCGGCAACATCTTATTTAATATATCCTTGTTATTTT
>PB.2737.1
CTCGGCAGGACCAGAGCCTCCCCGCGCATTGGGCCTTGGCGAACCGAAGCGGGGCTTCAGCACGAGGTCAGCTCAAGGGCTACAGCCTACAGGTGAGTACGTAATCTCCATTTTAAATAGCAAAATGCTGCCCAAACACGCTAGAAGCAAAATGCATGCTCAGTCCTTAGCCTGTACCTTCCGGCCATCTGGTCAGTCGGATAGCAAGTGTACGCATGCACGGGAGAAGATATATTTACTAGAAGCCATGGCCCTATGGCTAGGGGCGACCAGAGGTTGGTCCTTTGGTCGCGTTGTTATTATTGTGCTTCCGCGTTAAATCACCACGGAGCACGCAGGCTAGCAAGTGTTTTACACGTATCAGCATTGATTAACTACTAGTGACCTTTCTAGCCAGATATGCAGCAGCACGCCTGTTTCATTCCGCAATTATTTCTGCCATAGGGCAAACCTTTTACATTACTGTTTGAACTTAATTCCTGCGTAAGTAAAAACAGCACAGCCTCGCAAACTATCGTCTCGGTATAGACACTGCATATGGCTCCGAACTCCGATGCACACTAACTCATTCTCGCGAGTGTGAAGTATATAACAAGACACCACGTATGGCTTCGAGCCCCGGTGCACACTAACTCACTCTCATGAGTGTGAAGTGTATAAACGAGACATTGCGTATAGCTCCGAGCCCGTGCACACTAACTCACGCGAGTGTGGAGTGTATAAAAAGCAATCGCTCAGAACCCTAGTCATTCCGACGGCTGCGCCTCGGCGATTAGGGAGTCTCCTACCTAGAAGGCCTCGCCTCAGCAAAGAGACGTTGCAGATCGCGGTCCGTCGGGCAAAAACCTAGTCGTTTCGACGGCCACGTCTCGGCGAATAGGGAGTCTCCCACCTCAAAGGCCTCGCCTCGGCGGAGAAACCTTGCACATCGAGCTCCGTCGC
>PB.2794.1
GACCCTTTGTGTATTCTGAACTAGTCCCATGATCAATAGCTAGTCCACATAGTTGTAACATAGATGAAATCATATCCATACAACAAGATAGCTAAGAAACAGACAAAATAATATTACTTAGAAGAAAAAGGACCTTATGGTCAAGGTATTATAGAGTTTGACACGTAGGGCTAAAGACAAAAGAGTACACTTTCAGCGGAAAGAGACAACTCGTGGAAGCCATACGATATGCCCACAGGCAATCGAGTGGAGGACGTGGCCTAGTTTGCATAGTCTTTGAAGTAATCTTCCTTGTAGAACTCGGTGCTCCCTGGTTCTTCTTCGGTGACTGATCAACAAATGGTGATCAGCAAGGCTAGGCAAGGATGGCTTTATGGCTATTTTGTAGAAAGCAATATTGACATTTGATACAATAAGTAGATTGTAAAGCACAATTTGAAATATTAATACATAAGTAATCAAGTTTCTTTGAAACAACCCGTGAACACCACGTTCACTTCCCAACCAACAACTATTCCAACAACTCGTAACCTCCAAAACAACATTTTTGAGAAAATCTACCCTCGTGTGAAATTGACAAGCATTGTCCATAACGGGGACACGGCTATTTGAATAGTTTTATACTCTGCAGAGATTGTACAACTTGACCTACAAGAGATAATCATCTTATACTGTCCGCCCACACACTTCCGAGGTGTGCGACTAAGAGATTATCACAAGGCCTTTACAAAGCCCCCTCTTGCGCCACTTATTAACCCAAACAGAACTGACTCAAAACATTGCTAATTAGTTGGTCAGGTCCACCCATAAATAGACTTGTGGTTGCATAGTATGGCACAGATCAATGATGCACAAAATTAAGTCCTTAGGGACTACTCAGGCGAAACATCCTCATCCCAATGTGCTTCCCGCACCCCTTTACTGCACGATCATTCGTCTAAGTATAAAATCATTTTTGGCTCAACCTAACCAAATGGCAACCTTTGCCACGCCATAACAAATTTTATCAGCAGTGGCTCTACCACAATTCTATATATCATTAAGTCAAATTTATCATCATTGATTCATGTGATCGAGAGACCAGCACATAACAAAAGCCTGACTAAGCATAATACACACCAATGTTGGTATTACAATAATATCCAGCTAAGATTACCCAACCTAAGGTGTCCAAGGGTACATGTTAACATGTCATTAACACTTATTCAAGGGACATACTGTCAAGCAGGTAGTTGACTATTCCCATAAAGAATTGATATAAAAATACCAATTCACATTGATATAAAACAATATAATTTTATAAAATGGCTACGACATGGTCAAAGGCCTATGACTTGCCTTTGTTGAAGAGTTGAGATGCTTCGGTCATCTGGTCCAAGAGTTCTTCGGAAACATCATAATCTATACATGCAAAAAGAGCCAAATAAATAAAACAAtt
>PB.2843.1
GTTTGTCGAGGGCCAATAGGCCTACTCGACTACTAAACCAGTGATTTTTTTTTCTTTTTGCGAGGAAATAAACCAGTGATCTTAGTGATTCATTGGCTTCTTTTGGTTCGTTTCGTTTTATCTTTTCGTTAGGTTTAACTTCGTGTTCCTGTCTTCACAAAAAAAAAAACTTCGTGTTCCTCATTCCTAGCTCTGAATTATTATTCCTCCTTCAAGATCATTCTCTCTCTCTCTCTCTCTCTCTCTCTTTTAACAAGTAGAACATTTCCTGCCCTTTTTCAGGTATTTTTGCCGCCGGATAGCTGGAGCTCGCCTTTTCTCGAGAATTTCGTTAAACTTACATCTAACATGTTTCAAGCAAGAACCGAATTGCGACATGTTGTGACGACAAAGAATCTTAACCGTTGAGTGATCACACCATTAATTCCTGTAAGACAGAGGGCAAATTTGATCAGATCCCGTCAGTAGATCATTAGGCAGAACTTGTCCCTTGCATCAACAATGGTGGTTGTACACATGTGATGCGAAGTTTGGTAAAAGGACGACGAGACGGCCGGCCAAATTCTCTGCCAAAACTGCCATTTCAACCGCAATGCACTGCTAAATAACATATAGATATTCCATGGCCATGACCTGATTCAAGTGTTTGAACCTTAATTTGTACCCATTTGCCCGTATCTAAGGCTCATGTCGTGTTGCTAACTAAGAATCGATCACTGCACATGGCATCATCTGTTGCCTCTACTGAACTCACATGCTAATGCATGATGGGCTCAGATTAACAAATGCAAAAGGCTAGATGAGTCATCACCATCTCTCTCTCTCTCTCCTTGCTTGTCACTACTTGACGTCGCTGCTGGTGCCTGGTATACATGTACCGTATTCAGTATGCACATAGTTTTGTACTAGTATATTTTAAGATATACATGTCCGTATCTTTCGGCTACATGTCGGCACATTGATCGATTTATTAATGGACGTACTTAACCGTCGCAGCATGGCCTGCATGATGCCACGTCGCGACCAGGACACGCGTCAAGCGGTCGTGCATTTGACCGGTCAAATCATCACACACATGTGCGCGCACAAATCCGATGTTAATTTGCTCACGCATGTGACTAAAAGTTAGTGGCAGGTGGTTTTGTGGTAACTAACTACATGGCTATCAAGATAGCTAAATATATGCTTATCAGGCAGCCACATGGCTGACGGTGCAGTCAGAGCAATGCATCATCATCTCCTTAATTGGCATCTCTTCTTAACCGTTTGATTTCTTGCTTGTCGTTTGCAGCATTAAAATGTACTTCATCCGTCCCCGAATATTCTGAGTTTTGCGATAGATGCAGTCAAACTTTTAAAACTTTTAACCACTAAATACATAAAAGTATTTAGATTTGCCGTACGGAATTAAACGGTACCAATAGGTCTATACTCTAAGAGAGCGATTCTATTTTCCACAATTTTTAGCAAAGTAAAAAAAAAAGAAGTAATGACGAAAACATGTGTACCGGAGACCATGTTGTCGATAGCTGATAAGACGTACATTTAGAGAACATATGAAGTACTTAGGTCTAATTGCTCCCTAATCGACCATTGCTTGTGCGTGGCCTTGTCCTGATTCGCGTGTGCGTGCATGTGTCGCAAGTGCTGTCGACTAGTGTCTAGCGCGGTAGGAGCCATGTGGGCTTCGTGTGTTAGACTGTTGGGTGCACATGAAGCTGGAGTCTTAACGTCATGTTGCTCCAACAAATAACAATCCGATCAATGCACAACTGTAGATGGGTTGAAAACAGAAGGGCGTGTCGTCGTCCCTTACAAGAGCACCGCTACATGCGGCATAAATGATCAGACATTAAGTTACTCCATTAAAAACTAAAATTTGTGTCTATTCTTGAATGCTATATCTATGTTTGCAGTGTAATTCAGGCCCCACGTGTGTAGGAAGAAAAGGCTAGCGCCAAACGCACAGAATCCGAAAAAATTTTTACGGAAATTTTATAGGAAATAGTTCGATTCCGGCTGTAGCCAGAAAAGTTCCCCGAACGCGGCATTGATTAGCGTGGTCTCCGTCTAAGTTAATTACGTACGTTTGTTTTACGGAAATTAATATGTAATGTCGTAATCGGGATGGGGAGGTTGAATGGTGTTCGCCGTTTGAGATGGTCACCGGCCTGAAATGACATGCCATCCGATGGGCGCACAAGGCATGGGCAACGATAAGGCTGTGTCTGTTACTCTGTTGCCTGCAATCCCAATCCGCATGGTGACTTGTCCTCGTGTGCGTAAGAGAGAGGAGAGAGAGGGAGAGAGGAGAGAGAGGCTTTGACGCTACATGCCGGCCTTGGTGTTCGGTCGTCCTCACTCCTCAGGCATTCAAGGATCACACAGTACCATTACTACCATGCTATGAACCAAACCTGGATTAGTTGGTTGTCTCAAGATTTCCTACGAGATTTCAGTCCAAGTCTGCTGGGTTCTAAACAGAGCCTCGGTTATTAGCGGGAGCCTAACAAATTATCTTTTTATAATTTTTAAAAAGAGGAAAACTTTACGGCATGTCCATTAGAATATACTTTACGGCATGTCCATTAGAATATATTTGGCTTGATGAGCAGCGATCGGTTTAAATGCAAGTGTCGTTACGATGGTTTTATATATTGTAGGTGTTGCGTACACAATCTGGAGGTAGAGCATGATGTTACTGGGATGAATGCTATGGATTCAAAACCACATTTTTCTTCTAAAAACAAGGCAAATTTCGTTTTTTAAGCCAAattatcaaat
>PB.2931.2
GTGTTTGTGCATCATCACATAAACTCATTTCTATACAGTGTATGTCTTAACTATACTGGTAAGCATTAACTGAAAAAATGATGCAAAAAACGATTTCCAAACTTCAAAGGTTTTTACCTCTGTATTTTTAAGTAAATGAATGTGAATTTAAAACCATGGATTAGATATAGTCTAGATTTTACTAATATATGCGTTTCAAATTCGTGCACGGTTTTTTTACAATTTGCTAATATATTATAACACTAAAAGAAACTCCCTTGCCCTTCATTCAGCATGTATAGTTGAATTGAACTGTGCATGCATCGATCAGTACATGTGGCAGTATCTTCTATTGATTAGAGGAATGTTGTATTCGAATTTATGACAATTTGGTGTGTTGTTACTTTTGGTCCATGCCCTCAATGCAACCTGAACAAATATATACCTATTTCGCAGCTCAATTCTCTCTCTCAACCATTAATTGTTGCTTCTAGATGACCGGAAGCAGCCACACAGAAAAATTTGCAAGACTTAACATATGAGAGTTACTTAATCAGAGAGAAACTAAATACTGATAGTTAGTCACATCTGACTCAACCGACCATGACCTTTTCCTTATATTTGGATTTTTTTTTTACTCAGCTGAATCTATCGGCTGCTCTCTTTCTCTGGTTTGCTCAAAAAAGGTAACCAGAAGTTCTCTGAAAAGGCAATAAAAATGCATAAGAAATGCCAGATTTGCTGGTTTGAAAGAAACAAATAGATATGATATGATCACTGATGTGATTCTTGGGTTTGAAAGCTAGATATAACTTGAGCTGTTGTCCTTTACAGTCCTATATTAACTTGAGCTGTTGTCCTTTACAGTCCTAGATATTAAGCCATCCGGTCACTGCCCAAGGGCGGCCTCCCGAGATCACTGCAGGAATTAGATGTCAGCGATTGCAGCAACGAGGAGCTAACACAGCGGTGCAGAAAGCTAATGGGAACCATCCCAAAAATCAGACTATAGACTAATCCAAGGGCTATCTGCCTTGGAGTTGTACAATCTTCTAGCGGTCTAGCCTTGTAGAATTCTCTCCATCCATGCACAGTTTGCACATGAGGGTCTTGTGTGGTATCTTCCTCCTGTACATAAATCTGGTGTTCTTATCTTTGTTCTGGTAGGCTTCTGGATACTATGCATCTTCATTTTGGTCGTCACTCATGAAGACTTGGTGGTGTTCTTGGCAAGTTCGGGTGTAATGGATCCAAAGATCATCGTGGCATAATTTTGGAAAACAATGAGTTTTCAGTGTTTTGCTACTGATATTAAGGTTTTGAATGTTTCAATCCAATGCTACATTAGCGATACCAGATCTTCTTGCATTCGTCATAGTTGCTGTTGCTTAATGAAATTTAATGGTGTATAGAATCTTCACATGAATACCCCCCATATCATATCAGTGAATGCATGGAGTCACTTCAGATCTCAGGCTATCATTAAGTAGCTCTATCAATGAAGGGGATTCCTTGCTATGAGTGATCTTCCGCTCAGGAAAATGATGTGATACGGCAAGTCACCTGCTAGTCGTTTATAAAAGAATAGACTGCAAAGGGCATGTATGTGAATTGTGTTTAAGACACCAATGGGAGAAGAAAAAAAGATGATTGTCTTAAGTCTTGATTTATATAGATTTTAAGAAATCAGGAAAGTCTTATAGGAATCAAATAGTCCATTACATTCTGTATTGCAACATGAGGTGGTGTTTTGGTTACAGTTCAGTTTTCAATTCAGTCTTGCACTCCAAATGATGAAGAAGTCACTAACTGACTCACAGTACTGCTCGGTTGATAAGATAAATGGATGATGCTACGGATGACATGTTCAATGCAAGGTGGAGAATGGTGACATAGGCAGATGATCTTCATTACATTTAGATTACATTCTGTTAGGAAATGATGTTCAAGATCTTCATTACATTTAGATTTCATTCTGTTAGGAAATGATGTTAAAGTAAAATATTTATATCATGTCTTATGTGGATGGTTCTCTGTGTAATGCAACAATTTGTTTATAATATATGAGTGTTCTTT
>PB.2948.6
TAGAAACAATGTTGATAACCAGTTCGAATCACGAAATATCATTAATAAATAGCTGAGTACTGGCCTTATGACCACTTATTACAAAAGAGGTCCAAAGTCCTAAAATCTCACAGCAGCGGAAATAAAAATAAACTCTGTGGTTGACCCCTCGAATCGCCCACTGGCAATCAACTGGGGAAACGTAGCTTAGTACTCTGGGAAGCCTTTGTCGAAGCCGCGGCGAAGTAGTTGTAGTCGTTCTTGGCATCTTCGTAGACTTCTGAGATTTGTTGAGTGTAGCATGTGAGTACATAAAGTACTCTGCGAGTCTTGGAAAATGATGCACATGCATAGCTTTAACAATTGAGCATATAGGGTTCATTTTGCACAAAGCGGTATTTTAAGTTTAAACATCTTTTTTATAAAGCTCATTTGACAAAAGGTGATTAAAATAGTTAATGTAATTTAAATCAAACTTTAATGCAGGTTCCAACCACCATACATTAGAAAAGAGACTCTAACCGTCAAGTTTTCAAGAATTGAGCTCTAGCTGCTCAACTGGCTCTAACTGCCAGAACCACAATCCAAGAGTTCCAATTACTCTCAAATTCCCAAAATATTTCTTTTAAAACCAAAACTGAAATCTACCATGTTTATACGCACCTTGCCCGCCCTTGACCGTGGGCACGGCTATTCGAATAGTTTTTAATACTCTGCAGAAGTTGTACAGCTTAACCCACACGAGATATTCAATTTATAATGTCTGTTTAACACATTTCCGAATGTGTGCGACTAAACGATTATCACAAGGCTTTTACAATACTTTATCCTAACTTTAGCCCGTCCGATGAGCTTTACCCCAAGTTATGGACGTCATTTACCATCGACCTAGAGCTCACCGTTGTGGGGGATAACCTGCCCAGACTTGGACGTCTATACCTATGCCCGGCGCAAGCCCCGACAGACATGGACGTCATTTACCATCGTCTGCACTAACCAGGTAACACCTACCATCTACAACCTGCGGGCGTAAAGCTAGAACAAAGTAAATTATTCAGTCAGGTCCTTCCCATTTGGGACGTGGTTGTACGGTATTGCTTGGTTTGAATAAACACAAGAGTTGGTCCTTAATCAACCAGGGTGAGACAAACCAGACTCATGCCACTCACCCTGTCTAAAATATTTTTCACCATTTTTATTTTATTTTCAAATATTGACATTATCTAATGTCAAATATTTTTCAAAATTTAAAGCATACCAATATTAAAGGTTTTTCTCCCCAAAGGTTAAACATGAACATACAGCACGTCTAAGCAATTCTACCGTATCAATCTATTCTGCAACATTGTAATCAATAATGCAGACTTTCCTACGCTAGGTTTACAAAGGTGCAGGATATCAAATATCAAGGATGATAATAGCAAACTTTAGGTTTTTAACTAACAACCTATAGTTTAACTTATCATTTAAATAAATTAGCAATGTATAACTTTAAAACTGAAAACATAATTTACAAATCATAGGTTCAAAGTGGTCAAAGGAGACTCGCCTTCGGTGATGTTGGAGGTAAGCGCTTCCTGTTGATCCAAACTCACGTCGTGACGTCGGACTCTACACGTGCGAAACAGACCAAATAAAt
>PB.2978.1
CCTTTGGATGTTAGGAGTACCTCCCAAGACCAAGATAAGCCTTTGGAAGTTAGGAGTACCTCCCAAGACCAAGCTAACAGACCAAATTCTGCTTCTAACAGTCAACCTTCTGCAGCTGTGCACCCTATGTCGCCTTCACACGAATGAGGTAAGTACGATGCAGTCTTTTAGTCATCAAAAGCAATAACATCAACTGTTTCATTAAAGGGACGTGTAGCTAATAGCCATTTCTTTACCATGTTACAGCAATGAGATATTTACCTTTATAAAAAAAGACAAAATTCACAATATGTCACTGCATAAGTACACAATTCATAATATACCACTCATTGTAAGGCTGACATATAGACGCAGGACTTATATGTCAGTAAAACACTAGTGCCATGTTGTGAAGATCCGAAGTTATTCAGTAACATATAGTGAATTGCCCCTTAAAAAAAAGCAATGAGATATTTACCTTAAAAACAGCAATGAGATTTTGACTAGTGAGGCACGCCATAATTAATAAGTTCTTGAACATAATTTAAGGTCTGTGTTAGGTTGGAGCTTCCACAAAAAAATATTGAGATGGCCATGCGAGGTTCACGCTTGGACATTAAAATATAATGTGGAAACCATCTATATTTTAAATCTTACCGTGAAGGCTTGTTTGTTCAGCTTGAAATATGCATTTCTTCTTTTCACTTTTTTTACCATATTCATCTTGTAACTTCTCTACTCATTTCTCTTGCATGTTTTCACCGTTGATAATGTTTAATCCCACACTACAATTTACAGGAATACTGTTATGGTCGTGGGCCAGCTGCAAGAAGAAAGTTTTGGCAGTAGCAGTAATCCCACAAATTAAGCAGAATAAATTGATTAGTTATCATATTTAGCTATAGCTTTCCTTATCTAGTTTGGGATGATATCGTTATTAGTTGGAAGGTTTATATTTAATTGTTAGGTGGCTGGATCTATATAAGCATAGCATTGTCATCTCTTATCGGCAAGAAACAAAGAATAATTCATTCTCATCTATAGTCTCCTACATCCCCTCCAAGCCGTCCGCCGTCCTGCCATCCTCTCGATGGTGTTTACCCGCCATGAAAGCAAGCCCATAACATCCCCTTTGAAGGGTGAACAGGTGTGGCAGAGATCTAGTTTAGCTCTGTTGTTTTGATATGAGCAGTTGCTCTGGAGCTCTCAGTGTAATCTGTTTGGGTTTGGAGAGGCCTTGTGTTGAAAGGCCCCATCTTTTGTGGTAACATTAGCTGCTTGAAGAAATGTGTATGTATGAGCTATTAGATTTACAGTCTTTATAGAAGTAGTATTTAGTCTTTTCTCAGAGAAAAAATGGCTCCTTTTTTTATTGCCTATTGTGTCTTTCCATATCTTCGTTAACTAATTTGGATTTGTAACATAGTTTTGCTCTATTGTTGTTAGCTCTGTTTCAGGTTTAAGAAGGGGTATGATTTTGAGTATCATACACATTATTGCATCTGAATTTTCATAGAAAAACAAGGAGCTGTATAATCATTTTTTACCTCTTTTTAAGGACAATGCCGCCTCCTAAATGAATCAACATGATTGTGTGCGCCTGCTTTTGGGCTTCTACAGGCTTCATTTTCGCAAGAGATTGCCTAATTTTGCGACTATCCATTGCTCCCTTCTTTGGAAATTATGTGCTTGTGGTTCTAGGTCGTCCATGAACCATGGAAGGTATGTTACATTCATGTTATGACCGATCGATTGGAAGTCCGGGTCCCTGGCAAAACAATTTCTTCTTACCAGTTTTTTTCGCCAATTTGTTCAGAAATGTGTATACATAAAACGTAGTCCGCAACAATTTAAGGCAATGCCATGTCGCGTTCAAGGTGGGCAGTAGCTTCTCGATCGAATAAGTAGACATACATGTCGAAATCCAAGACTGGCAAGCTAGGACAGGATCCATGGATATGTTCGACTGCATAATTAG
>PB.3003.1
TCAATCGGATTGCAAACTTGTTAAGCAATACCGATGTTAGTTAATGTTTGATAAACTTTAGCTAGTATAAGCTTGCTTGGTTCAAAGTCTGTCACGGTTTTGAGTCAAGTTGGATTCTGTGTTTTTCAGAAGCAGTCTGTCTCGGAGTCCTGTAGCAATTCCGAAGCAAACACAACCTGTAAACTTTTGATGAGTATAAATAACAGAGAAGGGAAACAAAAAGACTGCAATTGTTTTGACGCGAAACACACATCTTAGTTTTTCTAACAAGCATGACAGTAGGTTCTTAAACCTGTTGAACCACTAATTGATCACTAAAAATTCAATTAACAAATAGATCATTGGATTAGTTAGGAGATCTGTTAACAGCTCTTCAAATAAACCAAGATCCTTTGATAAAATGGGTGAACAGAGAGGTACTAGATAAAAATCTGAAAAGACAGTAAGCTAGTAAACCTCTTAAATGACTGATAAATCACTCAACTATATTTTGACAAATGGATAGTTGACTTAGTGTGAAGTTCAGTTGGCCAACAGTCCAGATCAGAAAAATTCCTTTAGTTGAATACATGTGTAATATCCCGATTATCATTAGTGAGTGCAATAGAAATTACAGATGGAATTAAGGGAATTAAAGGAGAAAATTCCTAATTGAGAGAGGAATGGACCGCCAACCCATATTCCAATGGGGGCGGAGGCAGCCATAGTGGCCCAAGGCCCATGAGTGGGCTGACAGCCCACTAGAAGGCAAGAAGAGGGGGGCACCAAACCCTAACCACATCTGCTACAGTACACGTCGTGCTACAGTGCCACCCCTTGCTGCTGCTCCTCTCCCAGGCGCCATCCTCCCTACTTCCTTGTTGCTGCTACCGACCAAAAGGGAAGAGGAGGAAAGATTCGGCCAAGGAAGAAGTAGAAGGTGGGGGGAATCTTCGCGAGGAGTTCAGCGTGGTCTTGTGGGGACTTTTGTAGGTAATTTCTTGTTCTACATTTGATTTTGTTCATCATTCTTATGAGAATTGTCACTGTTAGTCAGTTTGTATCCTGCTGATCTAGATCGGTGTTTCTGTAGTCCTGTTAGTTCGTCAGTTTGAGTTCGTTCCAGGCGGATTCAGCATTTTTAGTCTCCTAGAGTTATGTGGTAAATTGCGATGGATTTCTGGAAAATATTAATTCGTAATTTTTTG
>PB.3018.11
aTACCAAGAATTTTCTTGCTACACCGAGATCCTTCATCTCAGATTCACTGCTCAATTTCGCCTTCAACCTTGAAATTTCTGCCTTGTCGTTTGCACCAATCAGCATACCATCGACATATAGGAGCAAATAAATAAATAAGCCATTAAAAAGCTTCAAATAAATAAACTATATAATAAGATCTTTTGAAATCATAAGAGATCGTAAAGGAGTCAAATCTCTTGTACCACTGTCTGGTGATTGCTTTAGACCATAAGAGAATTCTTCAACTCACAAGCATAATTCTCCTTTCCAAGAAAGACAACCTTCCGGTTGTGCCATATAAATTCTTCTCCCAATTCCCAGGTAAGAACGCGGTTTTCACGTCTAATTGTTCAAGCTCATAATAATGCACAGCCACTATACTAAGTAAAGTACACATGTAACTATATTTCACAACTGGGGAAAAGACATCTATGAAATCAATACATGGAATTTGGCTATACCATTTAGCAACAAGCATTGCCTTGTATCTAACATCTTTCGTTGGTGAAATGCATTCTTTCTTCTTGAAGATCCATTTGCCACGAATAATTTTCTTATTAATTGGCAACTTGACCAACTCTCAAGTATCATTCTTATCAAGAGATTGCATCTCATCATCATGATAGCCATCCATCTCTCAGAATCACTAGAAGATATAGCCTCTGAATAAGTGGAAGGTTTTGTAGTACTTTCAATTTCTTCTACCAGATTCAAACTATAAGCAACAACATAAGCTTCTGCACTCAATCTTTTGGGAGCTTGAATATTTCTTTTAGGTATGTCGGCTGCAATGGAATGTTGTGGTGGTTGAAAGATAACAGGAACAACCAATATGTTTTCCTTTTAGCTTCTAGTGTAGACCTCGAATCAATAACATGCTCCACCTGCATGCTTGATTTGCGCGGCTTCTTAACGGTAACATCAATATATGGTTTATCATGCAACATAGAAGATTCATAAAAGCAACACTTATGCTAAAAATCACCTTTCTAGTTTCAGGATTCCACAATTTAGATCATTTCACACCAGGTTTATAACCAAGGAAAATACACTTAGTGGCTCTACGATCCTATTTACCATTATTAACATAAGCATAAGCAGGACAGCCAAATATTCTCAAATTTGAATAATCTGTTAGAGAACCAGACGATACATCAATTAGAGTCTTCTTATCAACTGCCAAGTTGAGTGATTGATTGATCAAATAACAAGCAGTGGACGTGGTGTCGGACCCGAGCTTTGAATACCCGAAGCCCTCGTGTGTGTACTGTACTAATCTCATGATCAGTGGCTAGTACACACATCCACAACATTGATAATCACATACATACATATCATACATACAATATGCAACAAATAGGACGTTAAACTTAAGCGTTTACATAACAAGTTTACATTACATGGTCGACCGGACGAATTAAAACTTAAGTATCAAAGGTAATAGCAGAAGCATAGTAAGTAAAACCCAAAAGTCCAGCGGCATTCCCATCCATACCCTCATGCAACCGATAAGGACCAAACCCTAGCAAGATCCGTCATTGTACCCTTCGGTACGGGGTGCAAAGAATGTGTCGCCTGACATTGGCTTATCCTCATACTCTGATATACAATTTAAGCAAGATTGAGTACCTTTTTTTTCTCAGCAAGACTTGTAGGTATCACAACATAATATACATGCAAGGTTATCAAAGGATGTGGCTCTACACTACAAGTTATTTTCAACATTAAGCATGTTTAATTGCAATATCCATATGTAATAATTTGCAACGGAAATTTAAAGAGCAATGGACATATAATGAAATAACAAGTATGCAACTAAACAATAGTAAAATCACAACCCTCCTCAGCTGCGATCATCATCTCATCCACTGTAATAGACATGGCACTCACACAACCAATCATCCAACATTTTCCAACAAACCGTTTTt
>PB.3058.1
ATCCTCCACAAAAAATAAGAGAGGCAAAAGGCAATTAAGCACAGTTAAGTACATAAAAAGCACTAGCTACAAAATACCGTAACATTATTATGTTGCATCAAATTAATATTACTAGTCATCAACCGTTCATCGGACAACGGACATGATATATATTTTTATCAGTAATAACTTTTGTGGAACTAATAATTTAATTTGTACTTTTCTTCTCATTTTGAAAATTCTAAAATTTGTAAATTCACGATTTAGCTCCTCCTTTCAAATTCAATTCAAATCATATAGATATTTAGAATAATATTAAAAAATAAAAAAAATTAATTTGGAATTTAGTTCTTAGTATTGGATGTTTTGAAACTCAGAAATTCTGAAGTTTAATTATAAATTTATATATGGGGAAGCATGCAATTTATATAATGGAATCCTTAGGAATTTTTAACTCCTAAGATTTTTTATTTTATTTTTAGAATTGTATTCTTTTCCTTCTAAGATTAATGTGCATATGTTCCTGGAGGCCCCTAATAATGTCAACTTGTGCATCCGACCCGCGTGGGTTATGTATTCTAAATGATATTAGTAACTGATGCTTTGTAGAAATAGTTAGACATGACGAATTAACTAATGGATTAGGTCGATGAATCTCTAGGCTTCCTTTTTTCACCCTATGTGTAAAATTTATAGCTTTCTTTTTCTCTGACTAATTTAGGATTTTTTTTAAAAAAATCTTTATTTTGATGAGAGCTATTGTCAACATGTATACATTAATGCAAGCGAAGACCTGATGCATGCATGGCACGTAAATGCTAATGCTTTTTTTTTAGTTGTTGACTCCTACATGTTCGGCTGTGGCATAGTTTAGTTTTTCCGGTCCAATTCAAACCAGTTTCCTTATCGAGTTTATCCGAAAAAATAATTTGACAACACAATCGAAATATGGAGACTTTTATTGCCGTAGATATATGCCGACTTGATACTTTAGTATTATTATACCATCACTTGACATTTGAATCACATGATTCTTATCACCCTAGATAATTTATTAGTAACTTTACTAGCTATATGTGGTATTTAAGCGTCATGCTAGTCTTACTTAAGTACAGGGCATAATTGCCCTAATCATCATCTTTTAATCATGAAACTTGTTTTGGGCAGTCTGCACTACAACGCAAAAGCCCAGTAGAGATGCCTATTTTATGAGTTAAAAACGTTTTCAATCATCTCTATAGCATCGTAGAGTCGTTTTTGTAAAGCGCCTCTAGAGCGTCTCCCCACGTATCGTGTCAAAGATCGTGGAGACATATTGTTAAGCGTGTCTACAATGATATGAATCGTTTAGATTGCGTCTCTACAAGCGCGTCTCCACACGTATCATGTCAAAGATCGTAGAGACATATTGTTAAGCGTGTCTACAATGATATGAGTCGTTTAGATTGCGTCTTTACAAGCTTGGAAACGCTTTCATATATGCATTTCCATATCGTCTCTACTCTCCCTAGTGACACTTTATTGCGTGCCAAGAAACATAGATACGTATTCATAGACGTATTTAGATTGAGCTAGAGACGTCATTTTTTATTTCGTTCAGTAGAAATATTATATCGCTAAACAACAATGATTCAGAGGGTATAGTATCACATATTTTCATAAGAATTTCAGATCTTAGGTAAAGCCATTTCAAATGTAGAATTACGTTGTCGATATATTAAAAAACTAGAAGAAAAAAACATAGGCACTCCGTTGAAGCGTGAATCGAGTTAACAACTGAATCTAGCATCCACATACAAAGGTGGAAACACATCGACAAAATTCCTACAAATCCTACAACTGAATCAAGCGATGAGTGGTTAGAGGGCAGCGGCAGCGGCGGCGTCTTCAGGAACAAATAGCCTAATCCACCTCTGAGTGATGCCATATAACCCTTGATTGATATAGCTGTTTGAGTGATGCCTGCTCAAATTCTATGTACTCATCTTTCTGGGCAACATATATGGATTCAGTTAGACCTAGAAGAAAGAGAGAAAAAAGAGAGAATCATGATGCTAATCAACAGATCTGCAACTGCACTATAAATGTAAAAGAATCACACTGAGAACCTTGAATTGAACTACTCTAAGTTGATACATTTATAGGCATCTAAGCAGACCAAACCAAAACACTACGATGTCCAAAATACTATAATAGGAAGCAAAAAAATAATAATAAGATTATGGAATACAAGGTACCTTCAATGTCCAAATCCCCACAACTGACAGACTACAACTCTTTAGCAAGTTCTTTTATCTTGTCATATGCTACTGCCAGAACTCCTAGACACTACCATTTCAGTTTGACAAGAACCAGATCTCATGCTTCAGTGAAGGATTGGCAAAAGGCTACAATTTGAAAGTAGGATATATACACAATGCTTACTTGTAGAAGGCCACCTTCTTCTATAGGAGGCATGCTAGCAAGAGAGGGCTTTATCAGAAGTCTATCAAGAATTGTTGTTACCCTTTGTTCTAGCACTCGCTGAAAAGCAAAGTACAATAGTCTTACTTTTTAAAATTGATAAATCATGATCACACAAAGAACACTGCTTAATAAAGCATACCTGCAAAGAATTCACAGGACCTCATTTGGAGAAGGAAAGACAGACATTATTGTAGTTGCCTCTTTCTTCACAGTATCTGAAACAGCAGAAGGATAATCAGATTACTGTGAACAAAAACATCAAAGTGTAACTTATAAACACTAATTGTCAAAAGTATACTTATAAATACCTGCAATTTCCTTGTACAATGTAGAGAGACCATCCGCAATACTACTGGAGTCAGTTTGCGGCCCCTCATCACCAAGAACAACTTGAATATCAGTGTTCATAACTTCCACATCAATAAACATTGGTCGTGTTGCAACATAGTGTTGCATAGCACTGGTTCCCCGATTGAACTGTAATTAATGTACCAAGAAAAAGTATGTCAATTCAAGTTAACTTTTGAATAATACTACATGCCTGTTTGTCCTTGTGCCTACTCTTAGAATTATCAGGAAAACAAGCATAACTAGGACCAAACAGCCAGCTTATTTTCAGCCTGAACTCATAAGCCTAAGCTCCTTTCCACAAAAAAAGTTAAGTTTAGAAATTAGTGGGAGGTTTACTTATGAGGCTGATAAGCTTGCAGAGGCTTATAAGTTTTATCCGAACAGCTTTAGGTCATATTCGTATCTAATCTAATCAGCAAACTGCTTGAGCTTGTAAGCCATAAGCCTGGTAAGTTGGTTTATACGATAAGGAAACCTGAGCCTAGGCTACACTAAACAGGACCAAACACAATCCTTCCTTATTTTTTTTCCTGCACATAAGTGCTCCCGATTTTATAACTAACAAGAGTAGGCCATCATTGTACAATTGTGCCAGGCCATCACAAGTACAGAGTACTGGACCTATTTTTGTATTTAAATCTTGCAAGTTGTAACTTAGCACTTTAAAATGTAAACTCAAGGATTTCAAAACCAGTGATTGTTCTAATAGTCCTAAACCAGTAGATCTCCATTAGTCCATTGCGATGGTACGAAAAAGGTTGTTAACCTTTAATCAGCCAATCTGAGCATGAAAAACAGTACCATGTCCATTGCACAGAATACACACATGTGACAAGATTTTAGCACATTCTGCCATAGTAGACAACTCTTGCCTTTGTGATGCTAGCATCAAACCGAGCTAACAATCTATTCTCCAATTCTAAACATATGATGAGAAGTTATAACCAGATTCCAACAGAATAGCTACAGGAAAGCTAAAAGGTAGAAAACTGACCATTGCAATATTCTTGAAGATTTGCAACAGCAACTTCCAATCCACAGCTTGCATTAGCAGAACCTACAGTTGATGTTACACCATGTCTACCAACATCATCCTCGACAAATAATCCTACATTATCAAAACATGCAAATCTTTTAACATCATGTTGTCCAAGGCTTTACCCCAAGGCAAATCTATAAATAATAGGGTAAATAACAAGTTATTGCATCATCCATCTTCACTTATTAAGACTATAACCTTGACCTAATTCAACACAAGAAAATAGCATTACATTGCAGAAGGTACATCACAAAAGGTTTAAAGAACCTACTTAGATATTCCATTTCAAGATACATTGGCAGCATCCGATCCATCGGCAGAGGAACTATCACTGTCTGAATCTGTCCCAAAAAAGTTTCGCTTTGTCAGCTACAAGACAAATTGCTTGGTAAATCTACTAAGATTCACGCTTTTGTTGAGCACTAATTAGATACAAGACAAGCAATGCAAAATCAACCACAGG
>PB.3065.13
GCCGAGAACGAGAGAAGTGATGAGACGGTTTTGCAGAGGAACTCACACGGACGATCGTGCTCCGCGCGAGGGGTGGCTCGAAGGATGAAACTCCCATTCCTTATCTCTTCGCCAAACCCCCGTCCTCCAGTTCTTCTTCACCTCCGTTCCCTTTTTCTCCCAATCCCCTTTCTTCCTCTCTATTTCTCCCATGGCGCCTCACCCGGCTTGGTCCCGGCGCCTCCGGCCGCTGGCCTGGTCTAGCTCCCTGCGCCACCTCCACCGTCCTGCGCGCCTCCATAGGCTGGCGCCGCCTTCTCTCACCCGGCCGCCCCCCCTCTCTCTCTAGGGTGCCTCCTACTCGGCGCCACCCCTCCATCCACTGGCAGCCGCCGCCGCCGGCTCTCCGCCCCGCCACGGACTGCGCGCACCCCGGACTTCGCCGCGTGCCACCGGACGCCACCGCCGTCCGGCCCTCGCTTCCCCGGCCCGGCTGCTCCCTGCCTTGGCTCACCTCCGCTCCACCCGGCCCGGTTCTCTCACTGCTCGTCGACCCGGCTCCTGCTCCGGCTTGCCGTCACCTCGCCCCGATATGGCCCCTCTCCCACGGCGCGGCCTGTCGGCCAGTGCCGCCGCTCTATATGGGGTAAGGCTGTGAGGCCTCTCGGCATAACCGTCCTTTGCATCCTAATTTTTTCCATAGTAGACTCGTCGCCGCTGCCGCCGACCGATTCGATCACGCTGCCGCCTGATCGATGGGATCTTGAGACAAGATTGTTGTAGGACGAATGGAATGCAAGGTGACATTCTGTGATCCATATCATTACTCTAGATAGACGATGAGTGCCTGAATCTGTTGCAGAGGATTGAGATCAATTTTTTGCAAGCACCAATCGAATGGTGTCAAGTAGTGCTGATTAGTTCTTTTCTGCAGAGAAAAGGTGCTTCTTGTGTTTGGCAGCGAATCCTGTTGCCCGACGGCCAGAGTGTCCCGCGGAGCGGCATCGACTCCGGCCACTCTCAGCCCCTCCTTGGGTCCTGACAGTGGAGTCCCTCCTCTGCTCATATCATATCCTCTTAACGGCAGCGGCGTCGAGTTTGTTCCCCGGGCCCGAGTGACACATGTCAGGTGAACGGCGACACCCACGTAGGTTTGCGCCTCCTGCCTCCTGGTGGCCGACGGCAGGAGTGTCTCTCAGTTTCTCTCAACGGCATCGGTGTCTAGATCTCGCTCCGATCAGACCTCATCTCCACGGTATTCTTGCCTTTTGTGGTAGACGAAGTGATCATTATTGTATTAGGCTAGACAATATTAGGTATATGAAGCCAAATTTGTTGCATTCCTTCTTACACAACTTGCATGCAGAGTTTTTGGTTTCATTGTGGTCCATTGGGTGTTCATGATTGGATGAGGCAATGCAAAATTGGGTATGTGATACCATCTCGTGTGGTGCTTGTTAATTTGGCTTACGACTAAATATGCACACATGATCATGCTGTTGCCCGACCAAAGCTTAATTACTTCTTTATACTGAAAGAAGCTATCTTGCAATCCAGGCCATTAATT
>PB.3091.1
ACCACAGTACCGCTAAGCCGGGCGCACCTGCCAGATGGACCAGGACCAGGAGGGTCCACCATGAGCCAAAGGCTACACCTAGGGGTAAAAAAGCCCCTCAGCCCTACTGTATAGGGTCCTGTACAGGTAGACTTGTAATCTCATGTACCCAGTGGAAAGGCTATAAATAGCCACCTCCCCCCATGTAAGGGGATAGAATGTATTTTTGAGTTAATCAATACCTGCTACTTCTTGACAACCAGTCCCCTCTTCGAGGACCCTTCGGTACCCTCGTGGATACAGGGGTCCCTCTTTCTACTGTTTAGCTTTTCTTGCTACGACAATTTCTTCCCAAAAAAAGTTTCTTTTGTCTATGTCTGTCAAAGAGGATATATTGACAAACAAGAAAAGAGCAGCTCGCCAGGAGAAACATACGTAGTTTAATTACCTGGGGTATGTTCTTGAGGTAATGTTTCAGTAGAGAAAGAACCAAACCCAACATAGCTGCGCACATTTAGTTACAGTTTGAAACTGCATCATAATTGGAGAAAAGAATAGCTACGAGTGTATCAAACCGTGATGCATGTCTATGTTTGTAAGGGCATTACTGTTGTTTCGACCGACATTAGTGGGGATTACTCCAGGATGAATGGAATTTGCAGTCAGGTTGCACCCTTCCACCTGAAACGCCATAGCTCTCTGGCAAATTTGGTTTTGATTTGAGATATGTCGAAATGCTTTTAGAAAAAAAATGCGTTAGTTATCCTTGTGCTTAATTTGCCCAATAAAAGTATTTTGTTTCCCAAGGTCTTAAATGAGTAAATGTACTCTGACTATTTTTAAAAGACGTTCAAACTTGAGTGATTTTTTGTCCCTCAACTTGCGTTTTGATTAACAAACTAGCCTTTAAGCAGATAATGGAAGACTAGTAAGGATACTAGTATGCATTTTTTCCGTTACATACTTTTGTCATACGTATTTACTATTTTTCATTAGTTGATTTTCAAATTATAGCGAGAGAGAGAGAGAGAGAGAGAGAGAGAGAGAAAGAGAGAGAGCCCTAAAATTGAAAAAAATGATAAAGTTCAAATTCCAACAATAAAATAAAATAAAAATGAAGTGAACTAAGAGATTGCAAACCTGAAAACGCCTGGATAGCTCTCTGGCATGAAGTACATTGGCTAATTTTGAATGAGGATATGCAAAAATCCGATTGAACCTACAAATTTAAGCTTATGGTGAGAACGCAATTTCTTTTAGGAAAATAGGAGAACACAAAAATTTGAGCTTCATATATAAATTGATTTCAGATCATTAAGGAGATTGTTTATTTTGCAAGAATACTGACATTGATTCATAGCCAATCCGCTCCAGATCGAAGCACGAGCCATCACTAAATTTATGAGCCACAGAAGACACATTAATAATCCTCCCTTGCACGCCTGTTTCTTTGGCGGTTGTTTTCATCTTGTCTAACAGGAGATTTGTCAGCAAGAAATGCCCTGTTGTGAAGTGGAAATTCAGGAGAAGTTAGCCTTACTGTACATGTTTTCTTTTTGTCCAAACAAAGCTTTTGGTACACCGAGTTGGGCTTGAAGTAGAAGTTTAATCTGGCCTAGTTTTGGGTAGATCAACTAAATTAAAGCCCGCAGGGAAGTGGAAGCGGCCAAAAATGCAATCACCATCAAATATCTCATACCAAGATGATTTGTGGCGAATTGCAGCTCGAAACCGTCTTCTGACAGCCGGAAAGAGGGTGAATATACCCCTGCATTATTTCTGCACAAAAGCAGGCGAATTAAAATCAAAGTTACTTAGGACCTTAATAGGGCAGCACATTATCCCTGCATTGTTTATGAGGATGTTCAGATGCTCATGAGACGACAGGAAGGCCCGCGCGAAGCTGCGAACGGAGGCGAGGGAGCTCAGATCCATCTCCATGCCCTGGATGTTTGAGCTTGGATGATCTGCGAGCACTCCTCACGCCACTCTCCAGTGTTCTCGCCGCTACGATCACCTTTGCACCCCTCAATGCCAGGATCCTAGCCGTCTCTTTTCCAATGCCACTAGTTGCTCCTGAATGTTTTGGAAAGGAAGAAAGGTAAGAGCAAAATGTAGAGTACTAGGTTTATCGGAAGGGAAACGCCTCGTGTACTAAAACTTTGTGTTAAAGTACATTCAAACAAGTGACCCTAGCCTTGACTATTTGATTCCATACCCACCTACGGAATATTCACCGTGCAACCAAAATTTACAGAATTTAGTACGCTAAAAGTTTAAGTTTAGGCGTAGGTGGAAATTTTACAAAACTAATAAACAATTTTATTAGTGAACATGTGAGAAATAAGTACATATAATGTCTAAAAAAGAAGTTAGTACGTATAATACTTGAGGGATTGAGAACAGTTGCCACTGTAATTAGGAGCCAGAAAAATGTTTCATTTAATTTCTGGCTAAAAATGAAGCACCATTTTGCGCCTCATCGATCGTAGTCTAACGTACCTGTCTGTACCTTTGAGAATACAACCAGCTCTGAGAATCATCAAACAAGCATATGCAAGTCTCATTTACAAACAGGACTCCTGTGACGATGGCCGGCGTCGACGCCGGCGGTGACCTCCTCGGCGGTGGACGCCGGGCCAAAGCCCGACGGCCTCTGCCTTCTCCACAGCAAGCCCCAGAGATTCATTCCTTCGTTCCTACTGTATAGCCTACCGGCTAGCGCCTAGCAGTTTGAAATGTATCAGTGCGTGTATCAGATGGTTAGTTTCTTCTGTTTTGTTTTTGGGAAGGATAATGCTACCTCTGGTACGTACGAGGTATAACCGAAATATCGGACGTGCTGCTCAGAGCTATCAATTCCTCGGTCATTGTCTACTCGTCTCTTACCCTCTAGTCTTTTTCACCCATAAGCATGCATAGTGCTCCAATAAATAATTTAGCTGGCCAGGAGCAATACGATTTGCAGCTTAAGCATTATTAAGCAGTGATGGTCGCAGTCTTACACGAGCGGCCACCCCTAATAGCGTGGAATCCATGTCCATTCATTTGTGG
>PB.3104.2
GCGCATCGCAGCCAGCTTTTCCGCAGCTGCGCCGCTCCGCTGCCCTCGCCTGCCGTCCCCTACCTCCACCCGGCCCTCGCGCCTCGCGCCTGCCGTAGCTGCCGCCGCCGCTCCCTCCTCCCCACCTTCCACGCTGCCCGCCCTGTCCTCCCCTTCGGCCGCCTTCTCCCCTTCGCCAGCGTCGCACCCGCCGCCCCTTCCTTCCCTTCGCCCGTGGACAGTGATCTCTGAAGTTCCTGATTTATGCGTTGCATAGTTGTATTTTCTTTGGGTTTTCTTGGATAGTCTCCGAGGCTCCTGATTTCTGAAGCTCCTGATTTCTTTGAGGTTTTGTTTGCAGTCCATTCTGTATGACTAACACTTCAGCAAATTCTTCCTCTTCTGTTCCCACTCCTCCCCAGCAAGCAAGGGCAACCTGCCGTAGATCTCCCTCCGCCTTATTAGTCGCGGCGCCTCCAGGAACAGCGGCCTCTTTCCCTTTCTTTTCCCCCGGTTTATTCTTTTCTCCCTGTTTTTTTCCCTTTTCGTGCGTGGGTTTCTTGATGCTTAATGGGAGGCCGTGCGCTCTCACGATTCTTGATGGATCGTGTTGTAGGCGAGTTCTTCGATGAGGACATCGCTTTAGTTCAGTGAGGAGTTGCGGGGGCCGCCGTGAGATTAGGTTTCTTGGTTTTTTTCCTCTTGCAGGATCATGGAGTGCGTTCGCTCTGGGATTCTTGATCTGAAGTGCTCGGGGCAATTCTTGTGCACTTTCCAGAGTGTTCATAATGAATCCTCGAATTAGTGAATTGCTTGGAGCTCCTGGAACTAGCAGTAAAAATAGTTTTCCTCTTGTGGACATCTGTCAAGCAGCACACATTTCAGGAATACTGTAGTAAGAACAATGTTTATAATACCAAAATCAAAATTTGTTATTTGAGGTGATGCAATGTAGAGATAAGATGCCATAGCATTATGGATTTATGGATCGTATAGTATTATGGATTTATGAATCATATGGTTGGAAGGAATGCCTAGGATTAGGATGCAAATGATCTGGAACAAAGCCAATTGCGAAAGTATCCAGTGTTGTGTTGATTGTGTAGGACATAGAAGATTCTGAAGTTCGTGAATTAAAAAACATGATTTTAATAGGCAATGATATTTGCCTATTACTGTCCCCGGGAAAGAAAAGCAATTGTCAATGGCCAACGATAAATTGCCTATTACTGTCCCCGGGAAAGAAAAGCAATTGTCAATAGGCAATGATAAATTTGCCTATTACTGTTCTAAAACTTCTATCATTTACCTTACTGTTGCTCTTGAATTAAAAGTCTGAAATTAGTTAGTATGAACCGTATTTGTGATGTCGTGCGTTCTTATCCTTTTGACCTTGGGTTTATCGCTTTTTCAGGTCTGTATTGACATTGCAGGTTGTAACTGAATCAGCACGTCTTACCCAAATTACCAGTGCCAGGTAGATTTAGCTTTGTTTTAATTATCTATTGTCGAGCTATGGTTTTTCTCCTTCCATTGCAGATCCTGCTTTGACATTATTCATATCTTATCTATATGCGAATTCCACTTGGCAGTGGCCACTGCATTAGGGTTCAACCTACAAATATTTGAGTTTATGGATTTGGGTTTGTCCTTGCCAGACGTCTTTACGTGATTAACTGGTGCTAACTGTTAGGCAAAAGAGTACACACACAATTTGTGTTGGAGGTGGTCTTACACCATCGATACACATCACTGTTTATTGAGCTTGAACTTTAGTTCTTGAATCGCTCATGTGAGTGTCATGTCAACATAGCAACAAATGTCAACAGAACAACAAACGGATGATTTTAAATAGATCAATAGCCAAATCTTCGCGCCTCATTTCTATGTTCAGTTCCTTTTATTGTTGTTGTTGTGCAAATTTAGACTACAACTAAGATTGATAGGTCTTATGACATGCTTCAGTATACAATAATAAGAAGGTCATCAGAACTCGAGGTAAGTTACCAACATGGCTTTACCGAGCTTCTCTTTGAAGCAGATAAGATAACATGTATTTTTGGAAATTTCCCGTTCTGCACCGATTGCAGCAAAATAATAAGACTGCTGACCGACAGAAGAAGAAAGTGGATTCACAGGTAGTCAACGAAATTCTCAAATAAAATTATTCGCCATGTTTACCCACAGGAGTTCTGATTTTGAGACCGGTTGGTCTGTATAATGGAATTAGGAGGACATAAAAACCATACCTTCCAAACTTGAACAAATTGAGGCTCCTCAAATTGATAGTAAGGTCGCCGGTGCTAATGCACACCATTTTTTGGAAACTCAATGTAGATCTCACTATTCTTTCTCTCTTTTTCCTTTCTTGGATTTTGAGACTCCTACGAACTCGATATATATAATCACTACCTAAATTTTTTTAAAATTGATCTAATTTGACATTCTCAATGTGTAGAATATAGATATTCTATAGGTAATTTAACCAACATCACCATCATTGCTCTTATGCTGTTCAGTTTTCACTAACCCCTTAAACCTGATGATTACCCTTTATCTGACGTATTGGATGTGGACATTTCATAGGTAGTCAGACAATTGACAAGATAATGGTTATTCTTAGTCCTTTCATGTTCATTCGCTGCAGCCTAAAACTCTTTGAATGCATTTCAGAGTGCGAAGCTGGAAGAGGTTAGATTTGCTGACGAAAGACTACACGATATTTCATATTGGGCTAAGGGCATTTGGAGAATATGATCAGAAAGATGAATGCTTGACTTTTGCGAGGTATGTTATGTTGTTGGAAATTGAACAAGACTTGTTGGGAGATCAAGCTGCATTGCCAAGACAGATAGGGCAGCTATGCTACATGAGGTCCTCGATTATGTGGAGTTCCTGAGGCTTTAGGTAAAGCTGCAGTTCAATGTGCTATTATCTATGAAGCATAAAGCATTGTTTGTGTCTGGTTTTCTTCAAGAAGTGCAGCACCATCAAATAAGCCAATTCAAACAGTGTGTCTCTGGCTTAGTTCTGTGTGAATAATTGCGGGATGCTTACGTGTTATTACCAACGAAGTTGTACTACGCTCAAATGGTTGCAGCTCTATATTCCAGATTCTAGCAACTCAGGCGGTTGGTATATCACCAGAAAGTCTTGTCCCAACATATAAATAATTTAGTTCTAACCACAAATTTATCTTCTTTTAACTTCTGTTCAAAGGTTGCAGCTCTATATTCCAGATTCTAGCAACTCAGGCGGTTGGTATATCACCAGAAAGTCTTGTCCCAAACATGATAACAATAATGTTTAGCTACCTCGTATATTACCAGAAAGTCTTGTCCCAAACATGATAACAATAATATTTAGCTACCTCTCCTCATGTATCATCCAGTTTTATGAATATCTCTTTAATGC
>PB.3104.3
AAAGATGAATGCTTGACTTTTGCGAGGTATGTTATGTTGTTGGAAATTGAACAAGACTTGTTGGGAGATCAAGCTGCATTGCCAAGGTAGTTTGCTACCTCCATCCACACTGTGCCCTGTAGGTTTACTTACATGTCAACACGCGCATTTTTACTGAAGCATTAAATCTGCAAGGCTAGGTTACAATAAAAAATCCTTGAAGTGTTGTTATCCAAAATACTTGAAGTGTTGTTGTCCAAAACACTTCAGGTATTTACTTACATGTGAACACACATTTTTAATGAAGCATTAAATCTGAAAGGCTAGGTTACACACATTTTTCACTAAGTCTGTAACTAGAGGTTTAGTTTTGTTTCCTCAGAGCCAACCAAAATTATTGAAAGAGCTGTAGCTGATATCGATGTATCCATTACACAAAATAATCATATTATGAAACCAGCCAGCAATCAAGATAGTTCCATACATCCAAACACTATATAAGTTGTCCTACGGTCAAATGGTACTGCTCTCTGCCAATTGCTTAGTTTTTTAAAAAGAAATGTATTCAATTCTTAGGTTATGTATTTGGCCCATTGGTAGCAAGATTTTGGACAAACATGACTCTGTCCTTTATGTTTTTCAGAATTTAATATTGTAATTTCTAGCTGAGATACAAAAAAACAGTCTACCATTAAATTTATGTCTCCAATTCAAATACTGTACTATTCGATTTGCTACGTATTAATTCTTACGCTAAGTATTGGGCCCATATGTATATATTTCTCGAAATAGCTCGATCCTTTCTTGCTAAAACCCGAAAAAATGCATCTGATGTGAGTAGAGCTAAAGCAGCAGTAGTGTTTATATCAGTCGTTTATTTAGATCACAAATAACTTTCCTACTTTAGAAGATCTTATTATTATCTATCTCACCGAGAACCATGCTATGTGTGTATAGTATGCCTTCTCTTCTGAGATAAACAGGCACATATCCTTGATTTATATAGATATTTAGAACAATACATGATTTTATTATCACCAAATACAGAGTTTAGTTACTTTGTAACATCAAAAGGTGACAATCAAAAAGCAAACTTATGTCTTCTTTTAAACCATGTAGACAGATAGGGCAGCTATGCTACATGAGGTCCTCGATTATGTGGAGTTCCTGAGGCTTTAGGTAAAGCTGCAGTTCAATGTGCTATTATCTATGAAGCATAAAGCATTGTTTGTGTCTGGTTTTCTTCAAGAAGTGCAGCACCATCAAATAAGCCAATTCAAACAGTGTGTCTCTGGCTTAGTTCTGTGTGAATAATTGCGGGATGCTTACGTGTTATTACCAACGAAGTTGTACTACGCTCAAATGGTACTGCTCTCTGCCAATTGCTTAGTTTTTGAAAATACATGTATTCCTGTAAATTCTTAGGCTGTGTATTTGGCCCATTAGTAGCAAAATTCCTGAAAAACATGACCCTGTCCTTTATATTTCTCTTAATTTGATATTGTAATTTGTAGCTGAGATGCAAACAACAATCTACCATTAAATTTATGTCTTCAGTTCAGACATTGTACTATTCAATTTGCTGTCTATTAATTCTTAGGCTATGTATTTGTCCAATTAGTAGTGAACTTTCTGAGAAACAGGAGCTACATCATTGTCGTGCGTAGTTCTATAGATTAATTTTGTCTATACATAGCCTAAGAATTGTCAGCAAAAAATAGTTCATGGACAAAGATGTCACCTTCAAAGAGTGTTTGTGCTATATTTTGCGCTTAGTAGTACCATACTATTAAACATAAGCTAGACAGTAGCATCTGCCTATTTGTTGTTTTCCCTACAAAACACAAATACAGTTGGTTCACCGTATTTAATTACGGAGTAACACATTTAATCTGTCATTTTTTACTGATGCTGGAATGATGCTGGAATGTGCAGAGCATGCAAACAACTAATTCGGATTTGTTCTCCCAATTATCATGGATAATATTTCTTCGTTTACGATAACATATAAATAATTTAGTTCTAACCACAAATTTATCTTCTTTTATCTTCTGTTCAAAGGTTGCAGCTCTATATTCCAGATTCTAGCAACTCAGGCGGTTGGTATATCACCAGAAAGTCTTGTCCCAACATATAAATAATTTAGTTCTAACCACAAATTTATCTTCTTTTAACTTCTGTTCAAAGGTTGCAGCTCTATATTCCAGATTCTAGCAACTCAGGCGGTTGGTATATCACCAGAAAGTCTTGTCCCAAACATGATAACAATAATGTTTAGCTACCTCGTATATTACCAGAAAGTCTTGTCCCAAACATGATAACAATAATATTTAGCTACCTCTCCTCATGTATCATCCAGTTTTATGAATATCTCTTTAAAGAATGCACCGTGTTCTCTATTTATGATACGATTACAATTAAGGATGTTTTTAGAGGATTAC
>PB.3104.7
TCGCCTCCGTCGCTCCTACCTCCACCCGGCCCTCGCGCCTCGCGCCTGCCGTAGCTGCCGCCGCCGCTCCCTCCTCCCCACCTTCCACGCTGCCCGCCCTGTCCTCCCCTTCGGCCGCCTTCTCCCCTTCGCCAGCGTCGCACCCGCCGCCCCTTCCTTCCCTTCGCCCGTGGACAGTGATCTCTGAAGTTCCTGATTTATGCGTTGCATAGTTGTATTTTCTTTGGGTTTTCTTGGATAGTCTCCGAGGCTCCTGATTTCTGAAGCTCCTGATTTCTTTGAGGTTTTGTTTGCAGTCCATTCTGTATGACTAACACTTCAGCAAATTCTTCCTCTTCTGTTCCCACTCCTCCCCAGCAAGCAAGGGCAACCTGCCGTAGATCTCCCTCCGCCTTATTAGTCGCGGCGCCTCCAGGAACAGCGGCCTCTTTCCCTTTCTTTTCCCCCGGTTTATTCTTTTCTCCCTGTTTTTTTCCCTTTTCGTGCGTGGGTTTCTTGATGCTTAATGGGAGGCCGTGCGCTCTCACGATTCTTGATGGATCGTGTTGTAGGCGAGTTCTTCGATGAGGACATCGCTTTAGTTCAGTGAGGAGTTGCGGGGGCCGCCGTGAGATTAGGTTTCTTGGTTTTTTTCCTCTTGCAGGATCATGGAGTGCGTTCGCTCTGGGATTCTTGATCTGAAGTGCTCGGGGCAATTCTTGTGCACTTTCCAGAGTGTTCATAATGAATCCTCGAATTAGTGAATTGCTTGGAGCTCCTGGAACTAGCAGTAAAAATAGTTTTCCTCTTGTGGACATCTGTCAAGCAGCACACATTTCAGGAATACTGTAGTAAGAACAATGTTTATAATACCAAAATCAAAATTTGTTATTTGAGGTGATGCAATGTAGAGATAAGATGCCATAGCATTATGGATTTATGGATCGTATAGTATTATGGATTTATGAATCATATGGTTGGAAGGAATGCCTAGGATTAGGATGCAAATGATCTGGAACAAAGCCAATTGCGAAAGTATCCAGTGTTGTGTTGATTGTGTAGGACATAGAAGATTCTGAAGTTCGTGAATTAAAAAACATGATTTTAATAGGCAATGATATTTGCCTATTACTGTCCCCGGGAAAGAAAAGCAATTGTCAATGGCCAACGATAAATTGCCTATTACTGTCCCCGGGAAAGAAAAGCAATTGTCAATAGGCAATGATAAATTTGCCTATTACTGTTCTAAAACTTCTATCATTTACCTTACTGTTGCTCTTGAATTAAAAGTCTGAAATTAGTTAGTATGAACCGTATTTGTGATGTCGTGCGTTCTTATCCTTTTGACCTTGGGTTTATCGCTTTTTCAGGTCTGTATTGACATTGCAGGTTGTAACTGAATCAGCACGTCTTACCCAAATTACCAGTGCCAGGTAGATTTAGCTTTGTTTTAATTATCTATTGTCGAGCTATGGTTTTTCTCCTTCCATTGCAGATCCTGCTTTGACATTATTCATATCTTATCTATATGCGAATTCCACTTGGCAGTGGCCACTGCATTAGGGTTCAACCTACAAATATTTGAGTTTATGGATTTGGGTTTGTCCTTGCCAGACGTCTTTACGTGATTAACTGGTGCTAACTGTTAGGCAAAAGAGTACACACACAATTTGTGTTGGAGGTGGTCTTACACCATCGATACACATCACTGTTTATTGAGCTTGAACTTTAGTTCTTGAATCGCTCATGTGAGTGTCATGTCAACATAGCAACAAATGTCAACAGAACAACAAACGGATGATTTTAAATAGATCAATAGCCAAATCTTCGCGCCTCATTTCTATGTTCAGTTCCTTTTATTGTTGTTGTTGTGCAAATTTAGACTACAACTAAGATTGATAGGTCTTATGACATGCTTCAGTATACAATAATAAGAAGGTCATCAGAACTCGAGGTAAGTTACCAACATGGCTTTACCGAGCTTCTCTTTGAAGCAGATAAGATAACATGTATTTTTGGAAATTTCCCGTTCTGCACCGATTGCAGCAAAATAATAAGACTGCTGACCGACAGAAGAAGAAAGTGGATTCACAGGTAGTCAACGAAATTCTCAAATAAAATTATTCGCCATGTTTACCCACAGGAGTTCTGATTTTGAGACCGGTTGGTCTGTATAATGGAATTAGGAGGACATAAAAACCATACCTTCCAAACTTGAACAAATTGAGGCTCCTCAAATTGATAGTAAGGTCGCCGGTGCTAATGCACACCATTTTTTGGAAACTCAATGTAGATCTCACTATTCTTTCTCTCTTTTTCCTTTCTTGGATTTTGAGACTCCTACGAACTCGATATATATAATCACTACCTAAATTTTTTTAAAATTGATCTAATTTGACATTCTCAATGTGTAGAATATAGATATTCTATAGGTAATTTAACCAACATCACCATCATTGCTCTTATGCTGTTCAGTTTTCACTAACCCCTTAAACCTGATGATTACCCTTTATCTGACGTATTGGATGTGGACATTTCATAGGTAGTCAGACAATTGACAAGATAATGGTTATTCTTAGTCCTTTCATGTTCATTCGCTGCAGCCTAAAACTCTTTGAATGCATTTCAGAGTGCGAAGCTGGAAGAGGTTAGATTTGCTGACGAAAGACTACACGATATTTCATATTGGGCTAAGGTCCATCCAAGATAATAAAAGGAAAAAGGCAAAAAAAAAAAAAAACGCTTTTCCGAGCACTTTACCAGGGCATTTGGAGAATATGATCAGAAAGATGAATGCTTGACTTTTGCGAGGTATGTTATGTTGTTGGAAATTGAACAAGACTTGTTGGGAGATCAAGCTGCATTGCCAAGACAGATAGGGCAGCTATGCTACATGAGGTCCTCGATTATGTGGAGTTCCTGAGGCTTTAGGTAAAGCTGCAGTTCAATGTGCTATTATCTATGAAGCATAAAGCATTGTTTGTGTCTGGTTTTCTTCAAGAAGTGCAGCACCATCAAATAAGCCAATTCAAACAGTGTGTCTCTGGCTTAGTTCTGTGTGAATAATTGCGGGATGCTTACGTGTTATTACCAACGAAGTTGTACTACGCTCAAATGGTACTGCTCTCTGCCAATTGCTTAGTTTTTGAAAATACATGTATTCCTGTAAATTCTTAGGCTGTGTATTTGGCCCATTAGTAGCAAAATTCCTGAAAAACATGACCCTGTCCTTTATATTTCTCTTAATTTGATATTGTAATTTGTAGCTGAGATG
>PB.3104.8
acctCACCCGGCCCTCGCGCCTCGCGCCTGCCGTAGCTGCCGCCGCCGCTCCCTCCTCCCCACCTTCCACGCTGCCCGCCCTGTCCTCCCCTTCGGCCGCCTTCTCCCCTTCGCCAGCGTCGCACCCGCCGCCCCTTCCTTCCCTTCGCCCGTGGACAGTGATCTCTGAAGTTCCTGATTTATGCGTTGCATAGTTGTATTTTCTTTGGGTTTTCTTGGATAGTCTCCGAGGCTCCTGATTTCTGAAGCTCCTGATTTCTTTGAGGTTTTGTTTGCAGTCCATTCTGTATGACTAACACTTCAGCAAATTCTTCCTCTTCTGTTCCCACTCCTCCCCAGCAAGCAAGGGCAACCTGCCGTAGATCTCCCTCCGCCTTATTAGTCGCGGCGCCTCCAGGAACAGCGGCCTCTTTCCCTTTCTTTTCCCCCGGTTTATTCTTTTCTCCCTGTTTTTTTCCCTTTTCGTGCGTGGGTTTCTTGATGCTTAATGGGAGGCCGTGCGCTCTCACGATTCTTGATGGATCGTGTTGTAGGCGAGTTCTTCGATGAGGACATCGCTTTAGTTCAGTGAGGAGTTGCGGGGGCCGCCGTGAGATTAGGTTTCTTGGTTTTTTTCCTCTTGCAGGATCATGGAGTGCGTTCGCTCTGGGATTCTTGATCTGAAGTGCTCGGGGCAATTCTTGTGCACTTTCCAGAGTGTTCATAATGAATCCTCGAATTAGTGAATTGCTTGGAGCTCCTGGAACTAGCAGTAAAAATAGTTTTCCTCTTGTGGACATCTGTCAAGCAGCACACATTTCAGGAATACTGTAGTAAGAACAATGTTTATAATACCAAAATCAAAATTTGTTATTTGAGGTGATGCAATGTAGAGATAAGATGCCATAGCATTATGGATTTATGGATCGTATAGTATTATGGATTTATGAATCATATGGTTGGAAGGAATGCCTAGGATTAGGATGCAAATGATCTGGAACAAAGCCAATTGCGAAAGTATCCAGTGTTGTGTTGATTGTGTAGGACATAGAAGATTCTGAAGTTCGTGAATTAAAAAACATGATTTTAATAGGCAATGATATTTGCCTATTACTGTCCCCGGGAAAGAAAAGCAATTGTCAATGGCCAACGATAAATTGCCTATTACTGTCCCCGGGAAAGAAAAGCAATTGTCAATAGGCAATGATAAATTTGCCTATTACTGTTCTAAAACTTCTATCATTTACCTTACTGTTGCTCTTGAATTAAAAGTCTGAAATTAGTTAGTATGAACCGTATTTGTGATGTCGTGCGTTCTTATCCTTTTGACCTTGGGTTTATCGCTTTTTCAGGTCTGTATTGACATTGCAGGTTGTAACTGAATCAGCACGTCTTACCCAAATTACCAGTGCCAGGTAGATTTAGCTTTGTTTTAATTATCTATTGTCGAGCTATGGTTTTTCTCCTTCCATTGCAGATCCTGCTTTGACATTATTCATATCTTATCTATATGCGAATTCCACTTGGCAGTGGCCACTGCATTAGGGTTCAACCTACAAATATTTGAGTTTATGGATTTGGGTTTGTCCTTGCCAGACGTCTTTACGTGATTAACTGGTGCTAACTGTTAGGCAAAAGAGTACACACACAATTTGTGTTGGAGGTGGTCTTACACCATCGATACACATCACTGTTTATTGAGCTTGAACTTTAGTTCTTGAATCGCTCATGTGAGTGTCATGTCAACATAGCAACAAATGTCAACAGAACAACAAACGGATGATTTTAAATAGATCAATAGCCAAATCTTCGCGCCTCATTTCTATGTTCAGTTCCTTTTATTGTTGTTGTTGTGCAAATTTAGACTACAACTAAGATTGATAGGTCTTATGACATGCTTCAGTATACAATAATAAGAAGGTCATCAGAACTCGAGGTAAGTTACCAACATGGCTTTACCGAGCTTCTCTTTGAAGCAGATAAGATAACATGTATTTTTGGAAATTTCCCGTTCTGCACCGATTGCAGCAAAATAATAAGACTGCTGACCGACAGAAGAAGAAAGTGGATTCACAGGTAGTCAACGAAATTCTCAAATAAAATTATTCGCCATGTTTACCCACAGGAGTTCTGATTTTGAGACCGGTTGGTCTGTATAATGGAATTAGGAGGACATAAAAACCATACCTTCCAAACTTGAACAAATTGAGGCTCCTCAAATTGATAGTAAGGTCGCCGGTGCTAATGCACACCATTTTTGGAAACTCAATGTAGATCTCACTATTCTTTCTCTCTTTTTCCTTTCTTGGATTTTGAGACTCCTACGAACTCGATATATATAATCACTACCTAATTTTTTTAAAATTGATCTAATTTGACATTCTCAATGTGTAGAATATAGATATTCTATAGGTAATTTAACCAACATCACCATCATTGCTCTTATGCTGTTCAGTTTTCACTAACCCCTTAAACCTGATGATTACCCTTTATCTGACGTATTGGATGTGGACATTTCATAGGTAGTCAGACCAATTGACAAGATAATGGTTATTCTTAGTCCTTTCATGTTCATTCGCTGCAGCCTAAAACTCTTTGAATGCATTTCAGAGTGCGAAGCTGGAAGAGGTTAGATTTGCTGACGAAAGACTACACGATATTTCATATTGGGCTAAGGTACTTAATACTTACTATTAGATGCTTATCTTTTCTCAGGTTTATTGATTATGCTTATTGTCTGCGATTACAATATTGCATATGTTTTCAAAACATATTCAAATCAGCGGCGCAGCAACGCGCGTGCTATCATGTAGCCTTACATGTCAAAAGTTTCTGCAAAATTAACTTTACACAGATACATTGTTATCTTCTTCTAATAGGGCCCCAAGGTAGATAATACATTGAATTGAGAACAACCACTTTACACAGTGCTTTGCCATGGAATTTCCTTCGTGCTAATTATAGCACATAGTTTGTTGATCCCAAGTGAAGTCCATATTAATTTCTTAGTGATTGTATGGCCTAGCCATCACTTTAGTTGATAAATTCTGACAAGCACAACTGAACTTATAAGCTGATCCTTCCCCCTTTTGGCCCATTCAGAATCTATGTGAATGAGAACTCAGTTGCGAAATTAACTTTACACAGATACATTGTTATCTTCTTCTAATAGGGCCCCAAGGTAGATAATACATTGAATCGAGAGCAACCACTTTACACAGTGCTTTGCCATGGAATTCCCTTCGTGCTAATTATAGCACATAGTTTGTTGATCCCAACTGAAGTCCATATTAATTTCTTAGTGATTGTACGGCCTAGCCATCACTTTAGTTGATAAATTCTGACAAGCACAACTGAACTTCTAAGCTGATCCTCCCCCGTTTTGGCCCATTCAGAATCTATGTGAATGACAACGCAGTTGCTATTACTAGCAAACATTAATTGCAGGTTTCTTGCTTTGCTTCTGCCTGCTTGTACTAAACTTGAGAGTTCAGAACATCCATGCTGCCTACAGGTCCATCCAAGATAATAAAGGAACAAG
>PB.3104.11
cgcctcgcgcctgccgTAGCTGCCGCCGCCGCTCCCTCCTCCCACCTTCCACGCTGCCCGCCCTGTCCTCCCTTCGGCCGCCTTCTCCCTTCGCCAGCGTCGCACCCGCCGCCCCTTCCTTCCCTTCGCCCGTGGACAGTGATCTCTGAAGTTCCTGATTTATGCGTTGCATAGTTGTATTTTCTTTGGGTTTTCTTGGATAGTCTCCGAGGCTCCTGATTTCTGAAGCTCCTGATTTCTTTGAGGTTTTGTTTGCAGTCCATTCTGTATGACTAACACTTCAGCAAATTCTTCCTCTTCTGTTCCCACTCCTCCCCAGCAAGCAAGGGCAACCTGCCGTAGATCTCCCTCCGCCTTATTAGTCGCGGCGCCTCCAGGAACAGCGGCCTCTTTCCCTTTCTTTTCCCCCGGTTTATTCTTTTCTCCCTGTTTTTTTCCCTTTTCGTGCGTGGGTTTCTTGATGCTTAATGGGAGGCCGTGCGCTCTCACGATTCTTGATGGATCGTGTTGTAGGCGAGTTCTTCGATGAGGACATCGCTTTAGTTCAGTGAGGAGTTGCGGGGGCCGCCGTGAGATTAGGTTTCTTGGTTTTTTTCCTCTTGCAGGATCATGGAGTGCGTTCGCTCTGGGATTCTTGATCTGAAGTGCTCGGGGCAATTCTTGTGCACTTTCCAGAGTGTTCATAATGAATCCTCGAATTAGTGAATTGCTTGGAGCTCCTGGAACTAGCAGTAAAAATAGTTTTCCTCTTGTGGACATCTGTCAAGCAGCACACATTTCAGGAATACTGTAGTAAGAACAATGTTTATAATACCAAAATCAAAATTTGTTATTTGAGGTGATGCAATGTAGAGATAAGATGCCATAGCATTATGGATTTATGGATCGTATAGTATTATGGATTATGAATCATATGGTTGGAAGGAATGCCTAGGATTAGGATGCAAATGATCTGGAACAAAGCCAATTGCGAAAGTATCCAGTGTTGTGTTGATTGTGTAGGACATAGAAGATTCTGAAGTTCGTGAATTAAAAAACATGATTTTAATAGGCAATGATATTTGCCTATTACTGTCCCCGGGAAAGAAAAGCAATTGTCAATGGCCAACGATAAATTGCCTATTACTGTCCCCGGGAAAGAAAGCAATTGTCAATAGGCAATGATAAATTTGCCTATTACTGTTCTAAACTTCTATCATTTACCTTACTGTTGCTCTTGAATTAAAAGTCTGAAATTAGTTAGTATGAACCGTATTTGTGATGTCGTGCGTTCTTATCCTTTTGACCTTGGGTTTATCGCTTTTTCAGGTCTGTATTGACATTGCAGGTTGTAACTGAATCAGCACGTCTTACCCAAATTACCAGTGCCAGAGTGCGAAGCTGGAAGAGGTTAGATTTGCTGACGAAAGACTACACGATATTTCATATTGGGCTAAGGGCATTTGGAGAATATGATCAGAAAGATGAATGCTTGACTTTTGCGAGGTATGTTATGTTGTTGGAAATTGAACAAGACTTGTTGGGAGATCAAGCTGCATTGCCAAGACAGATAGGGCAGCTATGCTACATGAGGTCCTCGATTATGTGGAGTTCCTGAGGCTTTAGGTAAAGCTGCAGTTCAATGTGCTATTATCTATGAAGCATAAAGCATTGTTTGTGTCTGGTTTTCTTCAAGAAGTGCAGCACCATCAAATAAGCCAATTCAAACAGTGTGTCTCTGGCTTAGTTCTGTGTGAATAATTGCGGGATGCTTACGTGTTATTACCAACGAAGTTTACTACGCTCAATGGTACTGCTCTCTGCCAATTGCTTAGTTTTGAAAATACATGTATCCTGTAAttcttaggctggtatttgcctatagcaaattct
>PB.3104.14
TGGGTTTCTTGATGCTTAATGGGAGGCCGTGCGCTCTCACGATTCTTGATGGATCGTGTTGTAGGCGAGTTCTTCGATGAGGACATCGCTTTAGTTCAGTGAGGAGTTGCGGGGGCCGCCGTGAGATTAGGTTTCTTGGTTTTTTTCCTCTTGCAGGATCATGGAGTGCGTTCGCTCTGGGATTCTTGATCTGAAGTGCTCGGGGCAATTCTTGTGCACTTTCCAGAGTGTTCATAATGAATCCTCGAATTAGTGAATTGCTTGGAGCTCCTGGAACTAGCAGTAAAAATAGTTTTCCTCTTGTGGACATCTGTCAAGCAGCACACATTTCAGGAATACTGTAGTAAGAACAATGTTTATAATACCAAAATCAAAATTTGTTATTTGAGGTGATGCAATGTAGAGATAAGATGCCATAGCATTATGGATTTATGGATCGTATAGTATTATGGATTTATGAATCATATGGTTGGAAGGAATGCCTAGGATTAGGATGCAAATGATCTGGAACAAAGCCAATTGCGAAAGTATCCAGTGTTGTGTTGATTGTGTAGGACATAGAAGATTCTGAAGTTCGTGAATTAAAAAACATGATTTTAATAGGCAATGATATTTGCCTATTACTGTCCCCGGGAAAGAAAAGCAATTGTCAATGGCCAACGATAAATTGCCTATTACTGTCCCCGGGAAAGAAAAGCAATTGTCAATAGGCAATGATAAATTTGCCTATTACTGTTCTAAAACTTCTATCATTTACCTTACTGTTGCTCTTGAATTAAAAGTCTGAAATTAGTTAGTATGAACCGTATTTGTGATGTCGTGCGTTCTTATCCTTTTGACCTTGGGTTTATCGCTTTTTCAGGTCTGTATTGACATTGCAGGTTGTAACTGAATCAGCACGTCTTACCCAAATTACCAGTGCCAGAGTGCGAAGCTGGAAGAGGTTAGATTTGCTGACGAAAGACTACACGATATTTCATATTGGGCTAAGGGCATTTGGAGAATATGATCAGAAAGATGAATGCTTGACTTTTGCGAGGTATGTTATGTTGTTGGAAATTGAACAAGACTTGTTGGGAGATCAAGCTGCATTGCCAAGACAGATAGGGCAGCTATGCTACATGAGGTCCTCGATTATGTGGAGTTCCTGAGGCTTTAGGTAAAGCTGCAGTTCAATGTGCTATTATCTATGAAGCATAAAGCATTGTTTGTGTCTGGTTTTCTTCAAGAAGTGCAGCACCATCAAATAAGCCAATTCAAACAGTGTGTCTCTGGCTTAGTTCTGTGTGAATAATTGCGGGATGCTTACGTGTTATTACCAACGAAGTTGTACTACGCTCAAATGGCTCAAAGGAATTGATTCATGTACTCCAAACATGGAAAGAGTAACGAGCTTAAGCCCCCAACTTGATCTTGCATATAGCTTATGGATTTTTTTCCCAGCTATGATTCCAGAGGTCACTTAGCCAAATTTGTTGTAACTTCCACGTTGTATTATATTCTTCTGCTGCCATTAGGCTTTTC
>PB.3115.1
CAAGATATAAACAGACTTCGAACTGGACATGTACCTGAAGATTAAGAGCTTTCTTTTTTAGATCTTTAGGTAGGAGCGGATGCTGACGATATTTATCTTCCAGATACTGTTCAATACAAAAGTAAGACATTTGTTAGTGACTAGTAATAGATGTTCTGGCATGTTGAAGGAGCACATTCTTGAGGGTAAAAAGAAAATCCACTGAAGCAAGAATTGTAACTCACCAATGTTATGGCGAGAGAGTCGGAAACAACAATGTCCCCATCTACTAATGCTGGTACATACTTGATTGGATTTATTTTTTCATAATCTACAAAGGAAAGCCATAACAGTGAAACTACAATCTAAACTTAAACTTTTCTAACAAAAAAAATGCAATGTGAACTTGTGAACATAAAAGCCTTTAGAAAGTCATGTTGTAAAAGCATTTCATTGTTCATTATCAAAGGTAGCGCACGGAGCTGATCAAGCAGACTATGCTTTTTTAATGTCCGGGAAAGTAATCATCGGTATGCAGTTATCTAGGAAATTTAGGTGGTAAGGCACTGATACACAATTAGGCATTAGTATCAGGCATCAAATATCATTCTAATGTTATGATATCATCACACATTGCATGATTGCATCAACTCTGACCATGACCCCTCTGTCCTAGTTCTCTTATCAATTCCAAACCAAGAAATGAGATAGTTATTGTAATACATGAAATGTGTTTAGGTGCTTCGATTACCTGGATCTGTCCGAGGATTGAGATTGACTGCCTTGTACTCATAATCCACACCTTTAGCATAAATAAAAAGTTGTAATTAGTTTATTCAACTATAAGAGCTTACAGTATTTAACATTTAATAAACAAGTATGTTTTATGTTTCTAAGATAAAGTTGTTCTGCATATATCCAATGTTCTCAATTTATAACAACTATGAAGTACTAGTTCCCGAATAAATGTTTCCACAAGTCTGCATATCATCAGGTTCTCTAAACAGAAATTAGCTCAACCTGATATGGGCCAATATCACCAACGTATCTTTTATTTCCTGCGAACTCGATATCTCTTTTCGATTTAAAGAAATCAGGGGTTTCGCAAGAAAAGACTATTGGGAGCATCACACTAAAAGAAATCAACATCATATAATGATCCTTCTTTTCTTCAGTAGAGATTTAGTGTTCAAGGACTTCAACACAACAGATTCCTAAGCTGGTCAGATTTAGTTTTACTAGACCAAGATAAAACATAACTGCTACCTTCCCTTCTTGAGTCATCCCTAACTGAAGTTCAGAATCTTGCCAAGATAGATAATTCTGGACCTGATTTTTGCAAAGCTTAAGATAATACATAGCAAGAAGAAGCCATAGGTTCCCTTATTTTGCCTGATGCTCAATTAGGCCTAAGAAGTGCATAGCACAATCAAGAAGCAACCAAGCAAACTCCGAAGTCTCAACAAGTGCTCACCTTTGAGGTTGAGAGCAATCCTGACACGGTGGGAGCAGGAGCTGATCCATTCGTTGTACAAGATGGGCTTCGCGTACGCCATCTCCCTGACTGCCTCCTTCTCCTGCTGGGTTAACAGCTCGTAGAAGATGATGAGATACTAGGAGGTGCACGCGAAGCTTGGTTAAATAGAGGGTGAACTGAAGAGTAGATGAAGCATGAAAAGCACACAATATATGATAAAGAGTAATTGACCTGGACCCAGAGATGCATTGTGAGTACCCTCTATTCGTGGGTTAGTAGGTATGAGCACAAGATAACAAAAGACAGAAGAAGAAGATGCTGACTGCCCAAGTCTGAATATCGTATAGGTGGGGCCCCCAAGATATCCAGAAAGTCAGGAAGATGTGGTCACCTTTCCAGAAAGTCAGGGAGATGTGGTCACCTTGGAGTGATTGTAGAGAAAGTAGACAAGGATAACCGATCAAGGATGAAGAAGATAGGGCCAAAAAGATATCTTCAATGATGCTTCTCTCTCTCTCTCTCTAATAGGGCAATGTTGTTTATGTCTGTTTTTTATATAGATATGTTGTTCATTTAACATTTAGTCCTTATAGTCAGGGTGAGAGCTCTCTTTTCTTTAATAATGGTGTAGATGCGATGCATGTGTATTCTGCATTTGTGCATACGTCAATGTGCACGTATATGTGCATCATCAATGAACTAATCAAGTAATCATACATATTGTATTTGGAATCCTACCAGTTAAACGAAGCGAAAAAGAGAGCGAGGGCATGGTGGCCACCACACCTCGATTTTTTTAGCCATCCGATCCCGCGCGCCTCTTTGTCCTCGCCATCTAATTTTTTTTTGGTTTGCAGGCTTGCGAGGTGGCGCTCGGTTCTGCTTCCCCTCTGCCCAGGCACCTAGCACCCCATGCCCGGCCAAATCCCCCCCCCCCCCGCCAGGCTACCGCCCACGCCTGGCCACCGCCCCTCCCCTCTGCCTTTGCACCCGGCCCCCTTCCCTCCGCCCCCTCCCCTACGGCCCCCCGCCTCCGGCCGCTGCCCCCACGCCTCGCCTCCTCCCCTTCGGCCCTTCGCCTCTGCCCCCTCCCCCCACGCCTCGCCCCCTCCCCTTCGCCCTCCGCCTCCGGCCGCTGCCCCCACGCCTCGGCCGCTCCCCTCGCATCCGTGCACCGGCCACCGCCCCCGCCCCCACACCCACGCCCGGCCGTCGCCCCCCCTCGCCCCTACGCCTGGCCCCCTTCCCTCCGCCACCAGCTCAGATGAATATGTGTAAGACCACGTGGCTAGGTCTAGTATATTTTAGTTGATAAATAATTGATAATGTTGGGTACTGATGTTATTTGAGGTGTGTAGCGGGTGTGCGGACTTATGTCGGTCAAGTTGGGAAGAACTTGTGCCAGGAAAAGTTGGTGTTTTGGTCTTTGCATGTGCAGGGTAACTCGGAGGCGATCGTGGTCTACGGCGGTGACCGGGAGATGGTTTGATATGAAGTCATGGTCCAAAGGGTCGAGGATGCTGGAGGAGACGATCAAGCTTGAGTTGGGGCACGTGGAGATCAAAGATGGATGATACGTATTGGAGCTACGGAGATGCGGTTCAAAGACTACGACATGTTATGATACGTGACATGGTGGGGAAGGTCACTGTCGGATAGCCTAGCACGTGAATTAGGCGGGAGGCAATTTGCAGGGCTAATATACGCATGCATTACAGGCTAGCATTGTATGCATGATGGGTTGGCGTTGCATGCATGACGGGCTGCATGCTTGATGGGCTAGTGACTGAAGCGAAAGGTTTGGGTGTTGTGGGATTAGATGACGTGATGAGTAGCAAGCGGCAGTATTTAAGTAGATGGGATTTTTGGTGATTAGGGTCGAAGGTTTTGGTGCCGGTGGCGACTGCACGTGAGCAGTTTTGGTTCTAGTGTTTAAGGAGTACTTTGAGAGCACTTTATAGCTACAAACATTATGATCTAGCAATACAAATATTGATC
>PB.3135.1
AAAAAAGAAAAAGGATTAGGGATGAAGTGGGAAACTAGCCAAATAGTTCAATTTTAGTGAGGATTAATCTTAGTAATTGTAGCAATAAAAATGAGCTCCAGCTCCAGTATTAATTCATGTTGGCGCTGTATAATGTTTTTTGGACCAAACAAATTTAAATAAGCCGCGTATGAATAAATAGTTATAGACCAGATCGATAAATAAAATAAAATAAAAATTATTAATAAAAAGAGAGAAAGTGTACGTTGCAAATCTATAGGTTTCAGAAGAATCGCCCAAAGTATAGATTTTTAAACTGCGTTAGAATATTTAGTAGTAGAGCGATCGCTAGAAAAATAAAAGCAGCAAAATGCGTAAAATTAATCTAAGGCTATTTAACCAAATTAATCGTCGGTAGCACTCGCTAAGTTAGAAAAATAATCTATTGCATTAGAAAGTAATTCGAGTAAAATAATTAAATTAAGTAGTACCGACGTAAAATCAAGTAGGCTTTTAGTTGCGCACGTAAAAGTTATTAGACTCAATTATATGCAGGATTTGTTTAGTATATTATTTTCACGTGATTAAATGCAAGAATAGGCGACCTCCATCCTAGGGCCAGTAGACTAGATTAACCGCAGTTTGGGAATGCTAACCTAATGGGGGGTTCGAAAAATGTTATTAAATTAAAATATGCTAATTAGAAAATCACCCAATTAATGTACGCTTAATAGCACCCAAATGCCACTAAGTATTTATTTATTATCCACGCTACCGTATAATTACAGAGGACGATCCAACGCTGACCGGAGTAGCTGATCCGAAATTCTTCAACGCAGCTCTTTTCCACGACGACAAAGGCAAGCTTATCTTTTAAACATAAATATAGTTATATTAAATGTAAACTGTATATTACTGTATCATGTATGTACATGCAACAAAACTATGTCTCAAAATCAAATCGGATTGAAGTTGAAAATGAGAGGAAGATAACAAACGAGAATGAGATGAGGAAAGAGTTAATATTATGGCTGGTAAAAGGGACCCAGGCAGGGGATCGAGACGACGACGATGATGATGAGGGAAGAGGTGGGGCCCCTTTACATATGATTAATATATAAGGACCAACAAAACTCTTACTTTGTCAGAGACCGTATTTAAAGTGCTAACCATTTTCCTGTTTCGACGGACAAAAAATGCTACCTTGTTACGAAATTATGCTCTCCACATCGGGTAAGTAATATGGGTGAGTGGTGTGGGTCTGGAGGGAAAGCCAACCCAACAAAGGCGCTATAGTACTCCATAGTGGAGTGTTGGGTCTAGAGGGATAGCCGGCCCAACCAATATTACTGGAACTCGGTGGATGACTAGGTTAGTACCGAGACGAGGTCAGCACCGACGGAACGTAATGGGTGAAAACTTAATCATGTAACCTGGAAAACATTCTGTATTCTGAACTTGAACCTGTATCACAGGAAATGCAAGGGACCTGGTTCATAAAGAGCTCAGAGTAGAGCTCAGAGTAGCTATGGGTAAAGTGGTACAAGCCTGCGCAGTGCTAAATGAATCATGAATTCATGACTGTCTCCTAGATTGGAGTCTACGGAAACCACCAGGGGCCTATCTTCTCTCCGAGTGACAAGTAGTCTTTTCTGAATTAAAACTTGTCACCTAAAGTTTTGACGAGTTGTTTATTTTCAGAAATATAGATGAATTAGAAAATGTAAATCGAGTCATCCGGTGCATCTTTTGCTATTAAAGCTTGTTGAGTATACTAGTACTCAACCTTGCTATTATTCTCCTTTATTAGATCCTAGTCCGACCGGGAACTATCCCGAGTGGGATAACGGACGCGCAGGTACCGATGAGACCGCAAAAGGCGAAACCGCTGACTACAAGAACTAGTAGAAGATGGGCGCCATGTTCGACGCGTGGGACGAGTAGACGACCGGAGGAGCATGGTAGGCAAACGAGGGGACTTAGTCCCATTTATCAGTTGTAAAATTACTACTTGTAATGTAAAGACCATAGCCTTGCGTGGCTAAATGCTAGAATAAAGTACAGTTTCTATCTTATTGTTCTACTGCGTAGACTTTGGTAAGGCTTACTATTCATTGGAGTGGTGATCTACCAGGCAGACGAATAGTAATCCGTATGACTAAGTGTGATTACCCTCTGGGGTAATGACACGGGTCGCCACACTAACCAACCCACGTTGGTGCTACGATAATACCAAATAATAATTAACCAAGCTAGGGTGACAAAAGATCAGGGTAATACAATGAGCAAAGTGGATAAAATGAAATGGGTGAATAGCTAATTCCAAAACATTTAAATAAATACTTAAAGTAAAATGCAATAATTTGAATCAAGGTAATTTTGGAAAACTGGGTTCAACATGGTCAAAAGTACAACTTGCCGAGCTATAGCAATGACTTACTTATTTTATCTTCAATCTTCTACTTTCTTGACCTTCAGCTCCTTCGGACAATTCCAGGACTTCAACGTTT
>PB.3161.1
TGGATTTGGATTGGAGCAATTCCAATTCAGATCAATCTTTAAAGGAAGTTAATTTTGAAATTACTTGTAATAGGATAGTTTAATCTATTTTCAGCAATTAGAGTAGCTTAAACATCTATGTAAAGTAGGAGGGTTTTTTGGTTCGGATTACTGTTCACGTGAACAGTAATCAGACTAGGAGTCTTGTGCTTGCGTGGGAGGCTATATAAACCCCCCATGGCCGCACTATAGAGGTGGACAAGTCATAGTTGAAGAAAATACAGAAAAGTCACATGTTTGTGTGGCGCAAAATGAATACATCCGTTTCGGAAATTCCCGTGTAGGGTTTTGTGATTGCGTGAATATTGGAGGGTGGCTTTCCTTCCAAGATCCGTGATTCCTTGTGGATCATCTCACCAATTCGTGACGTCCTCAACAGCTCACGGTTTGGTGTTGTTCTTCGGGTTTGATTTTGTTTCTCTCTTCGGATTGATTCAACATCAACTAAGTATTACTTGCTTTGGAGATATACTTGTTCTTCCTTTTTGCTGAACCAACGAGGAAAGCTAGGGTTTTGCTCCGATCAAGATTGCAATACAAGTACCGTGAAAGATTGGGTCACATTACGCATCAATTACACGTTGATCCGTATCACGTACCCTGAGCTCCAATTGATGAAATCGAGGCACGGAAAGAAAATCAAAACCAAACACCCATAATGGACTTCTAGTGTGCCCTACGTCATTTCTAGGTGCATTTGGAATAATTCTGAGCAGGTGTAAAACATTGCAGAGCGACGGGTACCCAAAGCTCCACATTATGAAATCGAGGCACGGAAAGAAAATCAATGCAAACGCCCAAAATGGACTTCTGGTGTGCCCTATGTCATTTCTAGGTGCATTTGGAATAATTCCGAGCAGGTGTGAACTTTGCTGAACGACGGTACCCAGAGCTCCACTTTACGAAATCGAGGCATAGAAAGACAATCAACACGAAACATCCAAAACCTCATTTCTAGGTGCATTTGGAATCCTTCCGAGCCGGTGTGAAACTTTCCAGAACGACGCGTAACCTAAGCTCAAATTTGTGAAATCGAGGCACGGAAAGAAAATTCACACCATATAACTATAATGGACTTCTGGTGTGCCCTATGTCATAACTAGGTGCATTTGGAAGAATTCCGACCTAGTCAGAAACATTCCAGAACGACGGGTACCCAGAGCTCCACTGTATGAAATCGAGGCATGGAAAGAAAATGAACATCAAATCCCATAATAGACTTCTAGTGTGCCCTACCTCATTTCTAGGTGCATTTGGAATCTTTCCGAGCCGGTGTGAAACTTTCCAGAACGACGCGTACCATGAGCTCCAATTTATGAAATCGAGGCACGGAAAGAAAATTAAAAACAAACACCCATAATGGACTTCTAGTGTGCCCTACGTCATTTCTAGGTGCATTTGGAATAATTCTGAGAAGGTGTAAAACTTTGCAGAGCGACGGGTACCCGGAGCTCCACATTATGAAATCGAGGCACGGAAGAAAATCAATGCAAACACCCAAAATGGTCTTCTGGTGTGCCTATGTCATTTCTAGGTGCATTTGGAATAATTCCGAGCAGGTGTGAAACTTTGCTGAACGACGGTATCCAGAGCTCCACTTTACGAAATCGAGGCATAGAAAGACAATCAATACGAAACATCCAAAATAGACTTCTTGTGTGCTCTACCTCATTTCTAGGTGCATTTGGAATCTTTCCGAGCCGGCGTGAAACTTTCCAGAACGATGCGCACCCTGAGCTCCAATTTATGAAATCGAGGCACGGAAAGAAAATCAAAACCAAACACCCATAATGGACTTCTAGTGTGCCCTACATCATTTCTAGGTGCATTTAGAATAATTCTGAGCTGGTGTAAAACTTTGCAGAGCGACGGGGACCCAGAGCTCCACATTATGAAATGGAGGCACAGAAAGAAAATCCACACCAAATAACTATAATGGACTTCTGGTGTGCCCTACGTCACATCTAGGTGCATTTGGAATAATTCCGACCAAGTGTGAAACATTCCAGAACGACGGGTACCCAGAGCTCCACTGTATGAAATCGAGGCATGGAAAGAAAATGAACATCAAACTCCCATAATGGACTTCTAGTGTGCCCTACCTCTTTTCTAGTGCATTTGGAATGTTTCCGAGCTGGTGTAAAACTTTCCAGAACGACGCGTACCCTGAGCTCCAATTTATGAAATCGAGGC
>PB.3165.1
GCCCTCCTCCGTATCGATCCCCTCTCTCCCTCGCTCCCTCTCTCCTTCCCATGGCAGCAGCGCCGCTGTCGCCAACGATTCACCAGCTCTAGCGGACTCCGTGGCCGTCGGAGAGACCTAGGTGCTCCTCTCTGCCTCCTCTCCCAATTCCCTTTACCAAATTGGCCCTCCACATCTTAAATCGTCTCCACCACCAAACCCTATCCGGTGGCGGCGAAGCTCGATCTGGTAGCGGATGAGCTCGTTCCGGCGAGCACCCGAGCACCGGCCTCCATCCATGGCGCAGGATCGCGGTGATCCCAATCCTTGGTGTGGTGGCTTGGCGGCGAGCGTCGATTCGGCAATGGTCGGCAAGCCACATCCGTTGACAACCTTCGTCGGCGCGGCGACGACCTCCATGGCGTGCCGTCTAGGCTACTGGAGCTGATGGCGATCAATATGACAGTGCGACAAGTGCGGTGGCCGGTGGGCAACATCAATTTCAAGATGTATTTGCTACAGTGCGACAAGTACGGTGGGCGGTGGGCAACATCAATTTCAAGATCCATGCATGTTCCAGTACAAGCCTCTTAATTCTCATCAGTCACCACCCACCAACCAGCAGCTTCTTTAATTTGAAGCAGTGCAACATGCGGTAATGTGGTCGGCAGAGTACGTGTACTGAATACCGATCACGTCCGATCGATGCATTCATGGATGGATTAACCAGTGCTGTGGGGTCGCATTAGTGTGTACACGCTACCACACCTTTTTTTCGTAAATTTATGAACCCCTCCATTATTTTCAACAGATCCTATTGAGAAAAAAGTTTTTATATGGCTAATCGTGTACTACACTTTTATAATACATTGATAGTTAATGTTAAAGGATTT
>PB.3167.6
TAGATTGAAAGAGCGAACAATAGGCTTATTTACAATCTAAGCTTGACAACCAGTCTTTTTCGTAATTAAGTTCTTTATAAATTCTGATTGTTTTGCTTCGTTTTCAGAAAACGTCCAAAGACATCAGCAAACATTACGTTGAACTGCAAGGTTTCGAGATCATGAACAGACCACATGGTACGTTCAGCATAAGACACATGTTTACCCATCTTTAATTCCTGGTCCATCCATTGGTCGTTCTTGCGTCACCCTGCAGCACTTGCATTTCACTGTACTGCTATACACATCAGATGCTGGTTTAATGCACAAACCTTTCTTGGGGGTATAGATGCTTACAAAAGTATGTTTACTATTTTTGTACCATGCATTGATATAGCAGAAAATGCTTCTCCATGATTTCGAACCATTTTATGACACGTTGTCTTCATGTTTCCACCTAGTTAGCATAATCAAAAGGCAGGACTTCATTGCAGAATTAGCTTTTGCTACCCATGTTGTGCACAGCTTCGGTTGGTTCACATAAACTGAGGTATGTACCTATCATTTTCCAAAAAAAAAAGTAAGTTCATTTTTTCCTCTACCTCTCTGTATTGCCTACTAATACAACTTTTGCCCTTTTCCCTAAAGTAATTCCTTTTTTTGTTTCCGTTATGATTCCACATGCTACCTTGTTGTCGCAAATAGGATTGCCCTTTGCTAAGAATGTATGGCCTAATTATGTGAGTAGCATAAAACAAGCCTACCAATTTGTGCTTCCTTATTGTTAGATCGGTCCACTACGATATTTCCTGGGAGACTCGTGCCCATTAAGATCCGTACCATGGGGAAAAATCCTGAAAAAAACTGTATATGCTAAAAAATCATCCTGTCTTCTCACTTCATAGTCATATAGTTGATGATACATGACCATATGTTTTCCTAGCTGGCCCGCTACATAGGAATATTTCCTGCTACTCATGACAAGACAATTCCACTAGCTTTTAAGGTGTTTAGCAACTGTACCTAGATCTTCATAGTTCATACAACTATTCATCCTGTTAATTAATATATGTTTTTTTTTGTTATTTTGTCCCATGAAATAACTTACGAACCACCCTATTGGTCTTTGCTGACCAATTAGTATCAAATAAAACTACATATATTTATTACCCTGCTGGTCTTTGCTGAGCAATTAGTATCAAATAAAACTTTATATATTTATTCGTTTTACAAAAAAATCCTTTGTTTTATTTCAACTAGGTTCTCTATTGTACATTGGAGATCGATTGTTTGTATTATGTAGACATGGCCAGCTATATCTAAACATATTTGTTGTATGGTAAATTTAAATACATCATGCACATGCTATTCTAGAGTATAATATAAAAATGGCTACACTAAACATTGTACCTTCCTTTCGATTGGTGCTTCAATGCTGCGTGTCTTTGAATAATACAGGGGACAATGCATTCATGCCAAAACATTTCCAGCACTTACGAGTTGTTCGAATTGCTGTCTACAGCCTCCATGGTTTTTCTGCCTATATTATTTGGTCCAGGGATCTGTGTGCCCTCCTGATTAGTTTAGGTTACTGTATATTGTTCACCTCTTTTCCATGTATAGATACCCAAACTCACTATATAGGCTATGGTGATTAATATAAGGACTTGATAGGTCCAGATATGGACATGCCATCTTTGTCTTATTTTCACATAGTATAACTAGCATTTAATGAATCATGTATCTGATCTGCAGGTTCCAGTACAAATTTTTATTATCTCGCTTTTTAGTATGTACTCTGTTAGAAGAAACAATGCAGAACCAACTAGTATTCACAGAATATAGCTAGCATTTAATCAGTCATACATCTGAGCGAATGCCCGCAGGCGTTCGCCTAAAATAATACACCCATTACACATTCTAGGTCCAAAGAAGTACACATCATGCGCAATCCTCGGATGCCTTGTGGCCAGCCAAGTTCTCGCCTGCAAGTATGCCTATAAAACCTTTTTAAAAAATGCTCATTTCGGTTTATAATACCTCATCCCTCACATCGTCCTAATATGCTCGACATGGGCACAACGAAGCGCGCCTTCCGTCCTAGTATTTCTGATGCTCCCACCATTAGGATGGAAACGGATGAATACGAATCGAATGGTCTCGAATACGAATTCATATTTTTAAAACGAATACGAATTCGAACATTCTCGAATATGAATACGAATCGAATGTCGTAACAAATAAGAATTCATCGAATATGTACTACATTCGGTCGAATGCGAATATTCTATAACTTTTACGATAAATCTCGGTAGAACAAATTTATGTAACACTAACATGACTATTGAGTATTTACTGTCTACATGTGACCGGCAAACAGCATCACAATTCACAATTCAATACAGGCTACAGCATGGCCAATAGCCAACACCCAACAGGCTGGAGGAATGGCATGGCTGCATGGGCCATAGCCCATTGGGACTTAGTCACTTAGTTGGGACTAGGGCTTGGCCACTTGGGGGCGTTGTAATATCTCATATATATTTAAGTGAGAAGAAAGACATTAGAAAGGAGAACTAATTAGAGAGAGTGGATTTAACAGATATTTCATGGGTTTATTTGAGTATCTCAGACAACCTAGGCTGTGGGCTCTCAGCCCATAGCATTTAGGCCCAAGGGGGAGGGCAACCAGCCACTTAAAAAGGGGGAGAAACCCTAACCCTAACACTGTAGCATGGCCGTATTACTGTAGCACCACCACTGTAGCTCCTCCCCCTTGTGTTGCCTCCCTGCTGCTAGCCAAGAAGAAGGAAAGGGGAAGGATCCCCATTGATTGTTGCCAGCCAAGGGAGAAGGAGAGAGAGAGGGAAGGGGAATGATTGCGGGCTAGGTTCGTGATCTTCAGCGGTTCTTCAAGGGTAAGATCCGATCCCCTTTCGTTTAGTTGATTAATTGATTATTAAGCAATGTCGGTATTTAGATCTGTTTGGAGAAGATAGGATTGGCCAATGTTTTTGAAAAGTTTAACGGCAGAATATGTCCTGGACGCTTCCTAGATAATTGTAGGCAACGTCGATACCTTTCCGTAGAGTACTAGATCACGTCGTTTGGACAAGCGTTCCAAAAGTTATGAATTTCGTAGCACTGTTGTTCGGTAGATCTTCTAGAATTCTGACGGTTATTAGTAATCAGATTTAAGAAGATAGTTAAATGAGTAATTAAAGGATCTCACTATAACAAAAGATGTAAATAATTGTCTTAGCTTTCTAGAAAGCTAAATAACACGGAATTTGGATATCTATGCTGTAAGATATGATAGTTTTATTGTCGCTGTCCAGAAACTTGACATGAAATAGATGTTCTGTTAATCGTCTTGGTAAAGGTATTAGATGGCCAAATCCGGAAGGATCACAAGCTAGGTTTAGTTGGATAATTTGATGAGGTTTCCATAACGTCCAAGAACACCCTATTTGGATCTCTGTAATAAAAGATATGGATTTTTGATTATGACTGTCTGTTGAGGGGACAGACTGCTGTTTAGGATTATGGAATTGGGGTTGCGCGAGAGAGTGTAGCTATTTCGAAATTGCTTCTAGTTTTGTTTTGTCCAGTATTGTTATCTTAGATGTGCTTGTTAACTTAATTCAGGTGGGGGATTGGTTCCGAGGGCAGCGCCCTCTTCGTGTCCTCCATTCTCATACGGTTGAGGCAAGTACTTTGTTTGATAGAGTAAATGGGAATGTTTGATCATGATTGCGAGTATTTGGTACGTATTAGCTATGCATTGTTGTTGGAATGATATGTATGTTAATATTGGTGAATGCTCAAAGTATGATTAAGTTTTATGCATGTATGATGTTACTGCTATTACATGTTAATGATGGATAGAGTAACTGTACATGTGCATGTGAGATCATGTTTGAGGCTTGGTCACGTGGTGACCAAGCGCTTATATTTTTGAGGTCTTTGTCATGTATATGACGGGCTTATGGTCCCCACACTTGTGGAGTGTGGGCTTGTGGTCCCCATTACTTGCGGAGTATTGGGCTCTTGGTCCCTGTGCTTGCGAGCAAAGGCATGTGTATGCATCGACGGTTGCATACCCTGCATTACTGGTAAAATACAAAAAAGAGTTAAAGAGAAAGTATGCATTGTGCATTGCATAAGCATGTGGTATGTTTTAATGCAAAGTTCTGGGATTTGATGCTTATCTTATAATTGTGTATTATAATGCCTTTTATTTGTACTTTGCTGAGTCTGTGGACTCACTCTTGCTGTTGTTTGTTGTTTTAGGTACCCTTTGCAAGAATGGCATGCATGGGAGGGAGTAGTCATAAATTCGGACACACACTGCCACGAATCTTTTATAGTTGATTAAATTTTAGATCGTGCTTTAATAAATGAGCAAACTGCTTAAAGGATTTGTTATGGTTATGCTTCATACGTTGGATAATTTGTAATAGTGATGAGTAGCATATTTTGGATATCTTTGTTTATGCTTTAGTTGATTAGAATATTTTGAATGCCTATTG
>PB.3203.30
TCAGACTGTTCAGAAACCGTCTTGATGATAGTTTAGAACCGTCTGTGATAACCCTTTGTGTAGTAGTGATTAGGAGTTGCCAAACACTACGCCTTAAATGGATAGTCATAAAAGTGGTTTCGGGTTTACTATAAAACATGCGGATGAATGTGAGCGATCAAGATAGAATTTAGCCCTCCTATTTAACAGGAGAGATATCTATGAGCCCCTCGATGTGGTTGGATTAAGAAGTGCATGGCCATGCCGAATATGGTTAGAAATCAACACAACTAAGTAATCACTACAAGATCGAGTGAAGGATCGAAGCTATATAGGATGACACGCATCTCACTTGAGTTCGATATGGTATCGTGAGGCAAAATGATCAGCACATGAGCTTTATAAGGTTCGTCCGAATGATCTTTATGTGTATTAATAGTCTATGTCCTGCTAGGAACCGCTACCGACTTGTGACCGGAAAGGAGTTTCCGAGGTTATGGCTGATTAGGTATGAACCTACAGGGTCACACAGTTAATGGGTTAGAACAAATTAGTTCGAATTGGATCCGTTAGAGCTTAAGAGTTCTAATGAGTTTCTAACGCAGGGCCATTAGGACTCCTTATAAGGGGAGACGTATGGGGTTTTGGGAGAGGTTGCACCACCCACTGAAACGCTAACGCCACCTCTCGAAGGCCTGCCATGCTGTGCTGGTGCTAGCACCTGCGTACGACGTTCCACCTAGACATATGTATATTGAAGAGGTGCTATTGCGATCGCTGCATGCTCCTCTGCGCTGCCGAGCCGCCTCCTGCCTTGCATGCCTACTGCTGTTAGCTCTATTGCCCGCATTGCTTGCTGCATGCATGGCTGCATGCAGGTACCTACCGCTAGCTAGCTATACACGCTGCCACTTGCTACTTGTTTGCATGCTTGCGTGCCTGCTGCTACATACACCACAAAGTAAGGGGGAAAGCAAGGAAACCAACAAGGAGAAGAACAGGAAGAGAAGGAAGCAAGGAAGTGGAAGGAGAGAAGAAGGAAGAGAAGAGGAAGAAGTTAGGGCTTTCATGATCCACCCGATCGTCTTCCGATTTCGAGGGTAATGATTTGGAAATCCTTGCTTGATCTTAGATTGATGTTTAATCAAAGGTTAGATTAGATTGACCGCAGAGAATTGATAATTGGTGATGCCCTGTTTCGATTAGTTGTACTACAGAACATCGCGAGGTAGTTTTGGGGTATCTACATCTAGTTTCATAATTTGTTCATGTTAGGAAAGTTGTAGGTAATTGTCTAAATTTCCATAGAGTGCAAATCACTAGATTTGGTTAAGCGGTTTAAAAGTTATGAACTTTTAGAGTGCTGCTGTCAGAATTCCGTCGTCGTTAACAATAGTCGTGTAGATTGCTTTATTATGTGTAGTAGATGGTCGAATTAAATTATGTCATAATATAGTTTAGTTAGATAACTTCTCCATAGTTTTTAGAAGTGTATGGTTTGTTATTTTCATGTGGTAGAAAAATAGATATAAAATTGTGAAGTTTGTGTTCTGTAATGTTCCAGATTAACCTTCGGGTTAAAACAGGGTTTAGATGGCTTATAGAGAATTTGCATAACTAGGAAGTGTAGCAAATTTTTTTGTAGATTCAGAAAAATATAGAGTTTGCTATATTTCAATTCAGAGTAAAGTTATGGATGTTTGATCACTGGACATCGGGTGGTTGTCCGGTGAAGAGAGGTTAATTGTGTTGGGTTTGCGTGTAGGAACGATGTTGAATTGTTTGATCTTCGTGTACTATCGTTACATGTTTTTGAGGTGGATTATTGGTTTTGTCCAGAGAGTGTTGCTTCAAGTTCGGTACCCTTTGAATCATTCGGTTTTCGTGCTAAAAGGCAAGTGCATGTAGAGCGGTAGACATCGGTTTGTTTGCCTTGTCCTTTACAATTATATTGCCATGATATTGATTTATTCTTTAATTAGGCTTATTTAAATGCCATGATAATAAATGATAGATGATGATGATGGTGATTACCAAAAAGTGATATTCATTATGCAATGATTATGCACATGACGTAGGAATACAATTTGTTCTATTATTCATTAACATATTCCATTGTCATCCTATGTAATCAGTGTATAAATTATACCGTCAACCTCTTATAACTTTAATTCGTTGTAATAAATAAATTCCTCGTACAGTTAGAGCCGCTACGATGCGCTCCCAAAAATATATACACTGCCAAAACTGGTAAACAAATCCTTATATCTCTCGATTGTTTTGCGCGATCATATTGCTCGCTGTGCCGCCGCCGGTCGCAACAGTTTATGATTACGTGTAATGCCGCGGTCTGAAATTTGCTAGTCTGCTGACATCATGTGCATAAAAGGAGATGTGAGTAGGGATGGCAATCGGGCGCGGCGGGTACGGGTAGTGCTCGCCCATACCCATGCCCGCGAACCCAATTTTCCCCCACGGGCATGCCCGTGAAGGACGACGGGCGAAGAACCTCGCCCATGCCCGTCGCCCGCGGGTACCCGTCGCCCGCGGGCATGCCCGTTTACCCGTGAACAGTGCACTACCGCCCATGGGTACCCATCGCCCGCGGGTACCCATCGCCCACAATAGTTCATCTCAATTCACATCGATAGTGCAGTATATTACCACCAAACAGGATTGCCTCAAGTCAAGATGGTAATAGTTTACGTGAAGTACACATTTACAAGTTAATCAGAAGACAATCCGCATCACGAAACATGACGCAACCCATGAAGCAGTATAAGATCCAGAATTCCGGATAAAAGCTCAAGATGTATGACCTAAAGCTCACAAAATGTAAGGTTTTGCCATTGACCCTATCATCTAGCATGCCACTTTTTTTTTTGGCCGCCACTGGTTCAAAGATCCCTAGCCCAATGCAAGGTAAACAGGCACATTTAGCTCCCGGCAGTAGTAGGTACGGTGGTTGGCTTTGAATCCTCAGCCTTCTCTTGTTGCCCTTGTTTAGCATCTGGAG
>PB.3260.8
AGAGATAACCGGGGGGAGAGAGAAAGTGCAAGGAGGTGACCTGTGATTCGCGGCGACAGGCGGCGAGCGGCGACGATGTGTGGCGAGTGGCGGCCTCCCTCGGTCCCTCCTCCTCCCTTGAGGTCACCGCACCGGCCGGCTCCCTCGGTCCCTCGTCTTCCCTGGCAGTCACTGGCTCACCGCACCGGCCGGCTCCCTCCGCCACCAGGTTCGTCTTTCTTCCATTCCTCCCCCAAATCCCAGTCTGTTGTTTGTGATTTCTATTGAGCTCTCGTATGTGTGAGCTATATTACATGTTTAAGCGCTGCAACAGGGCTTGTTGATTCGTCGTTGTTGCTGTCTTTTCTCATCGATTAGTTCGATATTATCGAGCTGGGATCGATTCGCGTCGAGCAGCAGCTGGGGAGTCTAATTTTGTTGATCGTTGTCTCATCTGACTGCTAGGTGTGTTATTTTATCTGCAGCAATTACAGGGGATGCGTTTGTTATTGGAAAATTTAGGGTTTATGGGCCAATTTTTGTTTTTTTTTGTTGATTTTGAAGGATGTATAAAATTTTGTCGGATTTGGATTTTTGATAAAAGAGTGCGTACTGAGGGTAAACTCACCAAGAACACCTGTGTAGTAAGACAGAGGCAATTCAGGATGTTTGATCTTGAAAAGAGACTCTGGATTAGTGACCAAAGTGTACTCTTCCCATCCGGTTATCCCCCACACAAGATCGCCAACCTTGAAATCCGGGTGCTATAGGATGGTAAAAAAGCATTGACACTGTATCTGCTGTTAAATATGACTAGTAGCTCGCATGCTATATACTTGAGAGGACAGAGCGTAGACCCTACAAATAATCACCCTGATGTCGTATTATTTTACTAGTTGCTATAATGGTTTAGCTAACCATTTCCATTTGTTGCTGCGGAACTTTTTCCAGTATGAATCTCTGAACATGACATGGAATACACTAGCTTTTTCTGAGCTATTGTAAGCATTCCTGTTGCCTGCTCTGGCCTGATTAATTAACTCTACTAACGTTTCTGCAGTTCCAGAACTTGGGCACAGTTCATCGACAGTTTCTACCATTCAATCTCAATTTTTATGTAAAACCTAAAACACCAATTAGTAGTACATCGACGTCCAGATAAGCTGAACAAAGAAATGGAAATAAACCTTGTGTAATGTGACCGAAGTAAGGACTTGGGGGGAAAGGTTTTCAGGTGTTAATGAATCAAGGTGACATTTGCTTAATATGCAAGACAGTAGAAATGAACTCATAACATTCTGATTTCTGAACCAGATAAAGTGAAGAAAGAAAAAGATGACAGTTTGCTTGCGACAAAAGAGTGCGTACTGAGAGTAAACTCACCAAGAACACCTGTGTAGTAAGACAGAGGCAATTCAGGATGTTTGATCTTTTGCGCACCATTCATGATTTTAATAATAAAGAAGTGGATGAATTGGCTGGACTTGTTTGAAACAAGTGGATGTGGCTGGTTTTTGGTAGATCTCATTTTTCTTCTTCTTCTTCTTTTGCATGTTCTGTTGTGTTTGGGCCCAACTAACACCTCCAACATGTATTCTGCTCTACGGAGAGCAGAATAGTATTTGTAATTGCCATTTCACATGTATTTGTAATAGTTTCCACCTTGTAACTTCCTCTACAAATTTCAGGAGTAGCAAATATGCTGAAGACATACAGAGAACGGTATCAGTGGAGATGATTTAGATTTGATGGCAATAAAAAATGCATTTGGTTCAAATACATACCCCCGTAAGAAAGGAAGAAGCTTCTTGGTATGCTAAGGATTCTTTTATATTTGTGTGGCATAATTGCTCTCTTTTCTCTGGGATGCTCACTCTCAGTGTATTGCCACTTTTATTTAGGCTTTTGTGTGGGATGCTGGTAAAGAGACACTCATCATCCTTATGGTTGTTGCTGCTATTTCACTGGCCTTGTTGGGTGTCTCACAAGTTAAAATTTATCTCTTGGGGGAACAACGATATGTATATCATCTTCTTCTTTATTTCACTAAGATTTGCAACTTTTAGTTGTATGTTTATCATAGAAGAAACATATTACCAATCAAATATTGGTTTCATTTGAATTAATCATGCAGTGTATATGTTGCATATCATTATAACTAAACTTCCAGTATCATGTGATTTGCAATTTTAGTATATTGTTTGTGCAAGTTTCTAATTTCCATGTTGTAATATATTCATTTTAATATTAGTCAGTTTCTAATTTCAATGTTGTAACTTGTAATATATTTATTTTAATATTAGTCACTACTGGTACCCATTGTTCAGCTTAGATTTGCATTTAATTGCAGGACTTTTGGTTTATGCTTTGTGTTGACCTATGTATTCAGCAGTTTATTTTGTCTCATTTGACTTATATTTTATGTTGGGGTTCACCTAGTTCAAGACATTTCTGTCCTCCTTAGTTAAATTTGATTATTTAGAATTTGGCTTGTGTGTTTTGTAAGGGTTCACCTAGTTCAAGACCTTTCTATCCTTCTACCTGTGTTCCTTTTTATTTTTGTACTTCGTGGTGGTTGTCGTGTGATGATTTTTGGTGAATTGGAGATGCAGAGATGATATCAGTGTTCAGTTCTTACTTTCATTGTTTGGTTTCTTCTTGCATATTTTATTTCTTTTCTGTTGATTTTTTTTTTTTTTCTTTTGATGAACACAGTACAGTAGGATCTTGGAAGCAAGGTTTGTGCTCATTAGTGTTAGTTCGGTGCCCCTATCTGTCAGGTTTATCATGTCTCTTTTCTGTTGCTAGTTGAGGTAGAGGTTGGACTAAAAGTAATGATTAGTACGAAGATCTGAGTTCGTCTCTTTTTCGTCTATGATGTTTCTTCAAGTGCTTGTATTCAGTCTACACTGTTGGGAATTTGGGATAATGTGCCAACATTTAAACTTCTCTAGTTACTTTCAAGTCAAGCTGAAACCAAGGGTTACAGTTATGCTGCATTCTGAATTTCTGATACTAGCTAGCCTGTATCATGTCCTTTCTTTCTTTGTTTTTTCTGGTCAATTTGGAGGTTAAGGTGGTTTGCAGCTCATGCATTGGGAGAGCCCTAACATAGGAATCTGCATTGACTGATGTAGACTTCCTTATTGTTGGAAGATCAAGAAGTACATATCACGAGATTGCTTGTGAGGAGGTGATGGCCTGCTCCAAATTGTGCAGGTCGAACGCTCGAGGTTACAATGCTGCTCAAATGGTGACAATACTATATGACAGATGATCATGTTAGATATTTCTCTTTCACTTAGCGTCCGCTTAGTACGCTAATGTATTTTTTTTTGGTTAGTTTGTAAGCAAACACCACTCACTGCATGTTGTCCAATTTGTCAAACTTAGTATCTTGCATGTTGTCCACATATCTCTAGCTAGGTAGGTATGCAGATCATCAATCCTGCTGATTGTCATGAACCTGTGGTTCTTTCTTCAAAGGCGGGTGTTTTGTACTTCACTAGTCGGGATAGCCACAATCGATGTCTGCAATTCAAAACTTGCACCACTGTTTAG
>PB.3270.1
TGAAGGTTTGTTGTGGTACGCTGTAGGAGTTGTTTGTCTCTGTAGTTGGTTGCCATAATTCTATAGTTCTTTTGGTGGTCTAGTTGCTGTTTTCCTTTTCTTTTTTTTCCCTCTTTTTTTTTTGCGGATCACTACTAGAAACCACGTTTAGTTCCCGAGTGCCTATATGTTTCCCGATGTCTGGACGAAACACTCGGATCTTCCGAGTGTTTCATAGGACACTCGGGACGGAAAGTCAACACTCGGTAGAAAAAACTTTCCCGAGTGTTCCAATAACACTCGGGAAATCAGACGAGAAGCACATAAAACAGGATCTTCAACATGTCTGACGGGATGAAATAATCCGAATGCATAAAAAGAAACACCCGAGAGAGAAAGGCACGTGCCCTTTTTTTCCCGCTGCGCGCTTTTTTTCGGATGATAATAACCTACATCCCCACCACTCGATCCCCAATCCTCCTTCTCCCTCCTGCTCCCCCCCGGCACCTTCTCCTCCTTCCGGCTATGCCGCCCCTCTTCCCTCTCCCTGCCCCTCCTCCGCCCGCCTCCCTCCTCCCGACGGCGCTCCGATCCGGGCAGGCCCACGCCCCTATTCATCGCATCTGAGGCAGGAAATGGCGGCAGAAGGAGGACAAGGAGCTCACGCTCGAGGAGTTGAGGAGCAGCTATGGAGCCGACGCCCTACCATGGGCCACCCTGCTGCTGTTGGGATCTTTATAGGATCGAGTCTTTAGTAATCAAGCGATGGATGGCCTAGAAGTTTAAAATTGCAGATTGTTTCAAGTCGATCCCATATAAGTAAATTAGTAGTGTTGTACCAAAGTTGTCTTCTCAGTTTAGTATCGTTTAGTCCGTATATAATCTTTTTGCTTGAGTGTCGCATTTTATTGCCTTTTAATAGCTTTCTGACTATTTGTTCTTTGGGTTTAACTGACTTTTCCCCAGTTAGTTTGTTTTTGCCCTTGTTCTGTCTTTCTCCTTGTTCTCTCTCGTCTTTGTGCTTTTCCCTCTCACCTATTGTGCTTTCTCCCTCTCATCTATTAACCTAGGAAGATTTGCTGTAGATGGTTCTTACCTGCATCACTGCAAGTCAAGGATCTCAATTGAGATCCCTAAGACAGTGCCTTAGATCATAAGTTTCCTTGGTATGGAAGAATACTATAGCTATTAGTAGAACCTTTTTTTTACGGACCAGACATATTGGGAACCTTTTTTTTTACTGTCAGAACAAAGTTTTAGCAGGTGTCACAACACTATAGCTAAACCCTAACCTGCCAAGCCAAACCTATAAAAAGCTTATTATAGTAAGTAGAAGTTGATCATTAGCCCCGAGTGCTATCTTCTTATTGTCCGTAGCACACAGCCAGAAGAGACATCATCATATGCTTCCTAAAACCCTCTATTGTCACGCAGCACAGGGCAATAAATCTTCCAGATGCCCGACCTCACCATAGTGGAACAAGTATGGGTGATTCGTTGGTGTTTCCAATTCCACCATAAAATTGGTTTGTGTAGCATACTTGGTGATTCCGAGCGGCTACACAAAGGGTGTGTAGGGTGAGCAAGTGTCAAACGACTGTTGAAAATATTGCAGTTTTCGGCCTTGCCGGAGCACCCGTTAAAAAATATTTTCGGTATCCAGCACCCGAATATCCTTGCTGGCTACCAACCCGTTACATGTTTAGACGCAGGTACTCGCACTGTGCCTCGCAAAAACGTAAAATACCGCAGCACCGGTTTAAGAATCGCAAAAACTGTAAAACACTGTAGCACTTGTTCAAGAAACGCAAACAGCCATTAAATCCTGTAGCACCTGTTTGGGAATCGCAAGAAAACGTTGATCCTGTAGCACCTGTTAAGAAATGCAGAAGCTGTGAAACACTGTAGCGCCTGCCTGGCGCCGCGTTACTTGTTTCCAGTAGCCGCAGGTGCCTC
>PB.3308.1
CTCTTCAATGGCCTCTGCAGTTGTTCAGCTCTTCCGTCTGACTACATTTTTGACTGACCGGACAGCCGGCAAGCAACGATTCATCTCTGCTGCAAGATCTACGCATGGAACCACTGTTTTCTCTCTCTTAATATTGGGTTATCTCTGTGTAGAATCATGATATAATTAACTACATTTTCTATATGGCACTGATCGCCGTTTTGTGCTAGCATGCAGCTGAATTTTACAGGAATTTAGCAAGGGACAATGCGTCTTTTTAGGATTTTAGCTCGTAGAATCCCCGCGTCCCAAACGGGCTTATTTAATAAAAAAATTTGGATGCAAGCGTGTAATTGATTTGGCCTTTTTTTTTATGCATGATGCTATCTTGATTTGATGTGATGCTACATAAGCCTCCATGTTTAGAAGTTCATGTGCATGATAGTACATGTGCTCTGATCAATGCATGCACTTAATCAAATATGAACCGATGGTTTGTTAAACTAGTCCAGAGCTCGCGTCCAATTCAGTGTCCACGCTATCATCTTAAATCTCGAGGTCCCATCTGCCGCTAAAACGTCCCTACATCTCATCTCCATGATCTAAAAAAAACCCTCACAAATCGTTCACTTTTCGGACCTTTACTAGACTGTCGTAGGAATAAATTGAAGGCATTTTTTCGTATAAAATTTGTGTGAGATTCTTGAGAAAAAATGCTTCATTTATCGTATTTCCTGGTGATGCGGAAAAGATATATGGACACAGCAATAAAGCCGTGCGATTGAGTCGTCATATCAAACAGAAAAGGTTATAAAGCTAGTACTACCTCTCTTTAGCTCTCTCTCTTCCTTAGCTCCTCTCTGTCTAAACAAGATTTGTGAAATGGATATCAATACAGGATCTACGTAAGACCATCTCCAATGTTGTATTTTAGCCAGTTCAAATAAAGAGAGAGAATGCATTGAATCGATTCAATACATTGGAGGGTCGATTCCAACAAAAAAATGCATGGAACCGAACTCTACATATGAATCGATTCAAAGCATTAAACAACTATATAGAGAGAGTGCGGTTGAGAGAGGATATTATTATTTTGTGATTTTTAATGAAACGTGGGTCTCAGTTATTAGTAGGAATCGGTTCAATACATTGGAGAAAAACAAGCTCAGTTCCTAGAATGCTTATGTGGCATGACTTTGAATCGACGTCGGTTCAATACACTAAAGATGCTCTAAGCAGCGATCTCCACCATCTAATAAAAAAAACAAAGGTCTATACCAGTAGTCATAGCTTCGCTACATTAAAATCGTCGAAAACGTTTCCCATTGCCGTAGTACGTTGCCGAGTACTGCTCACACACAAACGTTGTTTACACAGTGATCCTATGCTTCCGTCACATGAATGATGATGATAAAACTGGTGCTAGTGCTATTACTGTGCTCCTCCTCTCTTTCATAAATTCACCTACACTGCTCGCAATGAATTGCATTGCATTGCTCGTTTGCTGCCTTCAAATGGGGTTTGCATCCTCTCACATTCCATGGGAATGTCACGGGTGAACAGTGTTACGACATTCCCAAGATTTGAGCCATCGGATCGAAAAACGACGGGTGAGATGGATCGCAACAGTATCATATGAACATACCAATCTACAGTGTTTTCAGCTATGGTATTTTACGCTATAATGACAAATCTCGATCTCGTCCGTTTTTTTTCGATCGGCGGCTACAAAACAATATCACAGTACTGGGTGCTGTGACATTGCTTCTTAAAGTCAGAGGATGCGCGTCCCTTCAAATGGGTAGGACTTGTGGCTACATCATATATATCTGTTGGACCGAAAAGGCGACTAGAGGGGGGTGAATAGGAGCACTATCTATTTTTCGCTTTGATCGGATTCAAACATGATATTGACTCCAATAGCTATGAGAACTATGAAGATCAATATATATAAGCATAGCGGAAGACTTGTACTGAATCCCTTCAAACC
>PB.3312.1
TTACAAAATCAATTTAGATACCCAAAATTGTCACATGTTGTAGCCTCCGGACCGCACCTCCGTAGCTCCAACACGCATCATCCATCTTTGATCTCCACGCGCCCCAACTCGAGCTCGACCGTCTCCTCCAGCATCCTCGACCCTCTGGACCATGACTTCGCACCAAGCCATCTCCCGGTCACCGCCGTAGACCACGATCGCCTCCGAGTTACCCTGCACATGCAAAGACCAAAACAACATATTTTCTCGGCACAAGTTCTTCCCAATTTGACCGACATAAGTCAACACACACCACATGCCTCAAATAACATCAGTACCAACATTGTCAATTATTATCAACTAAAATATACTAGACCTAGCCACATGGTCTAACAAACTGCATACTTGGTTCCTAAGAAAGATTGTATAGCATTTCCATTTAGGACTCTATGTAGTCGTGTTTTCCAAATATAAGTATAAACTAAAGCAACCTTACCATTGTAATATATGGGATGAAGCACAAGAACTACAGTTGTTGCACAAACAATCTGGAAGCCAGCATGTAGAGTAGAGTGACATAGGAATCAATAACAATTGCAAACCATATAGTCAAATTCGAAAAGAGATAAATATGTCAAAGATGAGAGCACTGCCTGTTACAGCTTACAGCCAGCATAAGTCTTGGATCTAAACACAATCTACCCAAACAAGTATATGGGATGAGTTCCATGATTCCATCTAAAATAAGCTTAAGGGATGGGTATGGATTGTAAATATTGGGTTAATTTCCGACAGGATCAATCAAATCTACCCAATACAAAGAAGCCCAGAAAGTTAACCTTTTTTTTTACCAAAGCTGACCTTAAACCAATAGATATAACTGTTTTTTTACCAAAGCTGACCTTAAACCAATAGATATAACGTCTAAATAATCCTAAGATGGTTTTGGGTTCCATTAAAACAAAGTAACAAACATTTTGTGCGCACTATGCAATAAAAAGCATAGAATACGATGAGTTTTTAACTTAGTTCTTTCACTAATCAGATGATTTAATTTTTTTTAATATTCCAACCCAGTTATTAAATAAAATAATTTTTAACAAATGATTCAGGACAGTACAGAGCACATCAATGTAATATAACTTGTAGGCATTCTTGAATTATAAGGATAGGATATAAGTATAACATATTTAAAGTTGTGTAAATTACTTGAGATCTATAGTGGTACCTCTGTTTCATGGGTGTTCTGGAATTGTATACTGAAATCCACTGTGTTGCCGGAACACCCAGGCGAACCTTCTTTTTTACATGACCATCATCGTCATCATTAAGCAACCTGGCACGCTTCTGCCCTACTGCAAGGAAAACTTGTCCATAATAAAGAATATATAAACCACACACAACTAGATTTTTCAGGTTCACTTCACTCTTAACTCAGAGAATATGTGCAATGCCTAACACAAACCTTTTGGGCTCCATCAGTATTGATCGGTCTGATGGAAGGGTTTGGTCCAATCAAACTATCAAACAAAGAAATCAACTTGGAGTAGTTTGGCTCCTCATCAAACTTCATGTTGACTACAGTCTCGAGAAACTGCCTGAAAGGTTGAGGACAGATGCCGCAAAGGCCCTCAGGTGAGGTGCTCATCTTTCTCTTGCACACTAGAAATGATTTATTATCACCTACTATGCATGGTACGAGATACCGGTAGTACGGCGATACGGTATTTTCTAAAAAAAACTACGCCAGTACGGTAGTATATATATAATAAAAGTAATAAAAATATATAATATAAAAGGTACCGGCGATACGGTATTTTCCAAAAAAACTTCAGTACGGTAGTATATATATAATAAAAGTAATAAAAATATATAATATAAAAGATAACGGATAAACTCATAAGACACACATAAATACTAGTGGAGAGTTACGTGACTTCACTCATTGCATATATAATGCTTTTGCTGTTTTCCTGCCGGCTAACATTATCTAGTTTGGCCACAGCATCTTCATAGGCAAAGTATGACAGATATGATGCTTGCATAGCTGATAATGTTAGCCGGCAGCAAAAGCCCATGAAGCCCATGAAAAGCACACTCACAACATCTTCACACTCATTGCATCATATCTGTCACACTCACAGCATCTTCATGGGCGGCTGGGCTTCCTCTTCATTTCATTTGGCCGTACCAGCACCCGACGTACCCAGTTTTTTTTTTGTTTTTTTTGTATTTCGTAAAATTCCCGATACCTCCGGGTACGCCTACCGAAGCCGCACCCGAGCCGTACCGGTACTGGGTACTGCACGGTGCTGGTACGTGACCCATGAGCAGTACCGGCGTATCAGAGGTACCATACGAAATCAACCAAATATTTAAAGCCATTCATTCCATCTAAAAGATAAAGTCCTGTTATTGTTGTCTACCTTCGATTTACTATTTTTTGGTTTAATAGGTGGGGATTAAACGTTCTGACACAAATTACCATCTCATATATATTTCCTCGACAAAAAACAACGGTAACTGCTGATTTCGTTTAGGTGTTTGATTTTTTCTTTCTCTTGGTTTACATATTCTCTTCATGCATTTTCATGCTATTTGACATTAATTGTCAGACAATGCCCTATACTAATAAGTACAGAGATCTATCATTAGCAATATGTTTAGGCGAATGTCGGACAGCACATGTCAGCTCTCTGTTATTTGTTCTTTTTCAGACCAAATAATCCAACCTTTACAGGATGTCTTTGGGCAGAACATCATTATTTTCCTTTTTAAAAAAGGGCAAAAGCACTTGTTTGTAAATCAGCATGAAAACAACTATGCATAGCAATTCTAATTAACAATACATTTATATCAGCTACTTCATGTCACAGGTGGATTCAAATGCTAAAAGATGTATTAATACATGCTAGCAATCATTGTATAGCTCAGAATCAAGAAAAAGCAGTTTTGTTCACAGTTCCCTGATTGATCACTGAAATCCAAAAGATAAAAGTTTTAACCATATGCT
>PB.3349.1
AAATTTATCATGTACTATATGTTGGTACCAAACGGAGCAAAAACCGGCAATAATTAACTAGCAAAGCAAACGGCCAGCATTCCTGAAGCGATAACGAACTGGGGTCCACTTTGCATAGAGTAGGTGGGAGGAGGCAGCCGCGCGCGGGGTGCATGCAGCAATTCGTGGCCGCGGGGAGACACCCCGCAGCTTCACATGTTCGCCGTCTGCGGGGCCACCTCGAATCTCTCATCACATGCCTCCGCATACCCACATGAACCCCCTACTAAGGTTCACCAAAAGGATGCGATCTTTTGGGGTTCATCGAGTGAGTTTAAGGGCATCTCTAATAGTGTATTTATTGTCGTCTCTTAGCTATACCACGTCAACAAAATCCTACGTAGAGGAGAGAAAGCACATGTCGTCTCTTCGTGAAGAGACTGTCGTGCACGTGAAACAAGACATGATACATTAATCTACTCTAGTTGACATGTAGGCCCGTTTCAAAGAAAAATTATAAAATATAAATGTTGGAGAGTGTGCTAGAGACTATCTATTAGAGATGTTGTCTCTAAAGATGATGTAGCATATATTAAAGACAAGTTATCTCTAACTCTTGGAGATGCCCTTAGATGATCTACTCCTAAAAGAGATAAACCCCAGTGTCCCCACGACCTATGTTCTAAACTGAATATCTAGCACCCTAAACTCTGTAATCCCGTTCATATGACGTCCTAGGTTTTAGACGGTGGCTTTGACTATGTAGCATTATGAGTGGATGATTTTTGCCATCTAAGATGACAACATGGGCAGGTGGGGAGAATGACTTGTGGGGCCCACCCCCTACTCTCACGTATCTCTCCGCTTCGAGCCGCGCTCGTGTCATGCGTGCTCCACACCAGGCTAGTGTCATCACGCCCTGCTCGCACCGCATGTGTCTTTCTAGTCAAGCTCAAAGATAGCCTCCATCTCCTCTCCAATACTCCTTAACACTCTTCCCTCATGTGTCCTTCCTTAGCTGGAACACGCCACCACCTCCTTCCTGGGCTAGTGTCGTCGCGCCTTGCCTGCACTGTTATGCCTCCTAACCTACGATTGCCACCACCTAGAGCCATCCTACGACCCCACCAACCCATTCCTGTCGTTGCTTGTGCCTACTGCGTAGCCGGCTGTCGTCGCGTTATAGAGTTGTGCCTCGTGTCCCCTTGTTTTTCCCTCACTGACCGCATGGCCCCACATGTCAATCCTCCAAAGTTGGCCATCTTGTCATCTTATGTGGCAAAACAGGCCACTCATCACGCCACGCGGGAAACTACCCTACGAAACTGGGTTAGGGGGCCATATGGACAGGATTGCAAAGCTTAAGGTACTAGATACCCGATTTAAAGTTGGGGTGCTTGACAAATTTTCGAGCAAAATTCCTATTGTAAAACCTTTGTTTAGATTGGGGTTAATTTTGGCTGCCCGTACGTATTGTCTGTAATTTTTTCCATGCATCTCTTTCTTCTGCTTTTGGAAGTGATTTTTCTTCTTTTAAAAATAATTTCGTGTTATAACTGTTTTACTTTGACATATATATGCACAGATCCTCTCGTATCAAGTACGAACCACTTATAACAGTAAGATGTTTGAAACACACGAATTTTACATAGCTGCCATATAAAACAATTTAATTTTCACATAAATTAAGAAAAATTCCTAAGCCCAAACAAAATTGAAGTCTGAACGTACCCGCTCGAATATTAAACCACATGTGGATCAGGAGTTAAAAAACGAGGGAAGGAACCATCCTCTTTGGAGATGGAGGAGATTGGTGGGATCACTCAGATTTAAATCCTGTATCCATCTTTATATACACGCGAGTGCGAGTGCGCTTCAGTAGAAATTTTGTGAGGCGTGCTAAAATTTAATGCCATACCGGCACACGTAGTCTCAATCCCGTACCGGCCTCAATACCGCCATTTCGGCCCATTCCGGTCGATTCGGTCATTCCGGTATCGATCAAAAAAAAAATTGAAGTGACCACTTCTTTGAATCAGCTTCGGAAGGCTGAGTCCAATACTACTCCTTCTGGTAAGTGAAATTATGCTAGACTAGGTAAAATGTATGAAATTATGAACTCATGTTGTATTATTTAACTACGTACGACCTTTATATTTATGAAGTAATTGAACTATGTGTCATTTTTATTCTATGGTTATGTATTTGAAGTGAGACCCCAAGTGAAATTATGTGTGCATATAATTATATATATTTATGAATAAATATGTCAAACGGTACGTTGGAATAGACGGATGGTACCGATGTATTTTATACTAAGAGACAAATCGGAATGACCGTCGAAATGAAATTGATAACTACGGTGCTAACTGCTAAGGGGATGCACAAGCACGTGCGTGCGTTTTTTTAATGTAATCGGAAAAACAGGAAAAAAAAAAGAAAGACAGCATGTGGGACCGACCCTGACAAGTGAGCCCACCCAGGGATCATTGTGTGGCCCACCGGGCGGTCATTTTCGCGCGTGGAAGTCACAGCGCATGCGGTCGCGCCAAGCTGGACTTCCCCCGGCGCCGGCTCGACTCGACTCGACTCGCGCTTTTTATTCCCCTTTCTTTCGAGCCTTCTCTCTCTACTCTCTCTCTCTCTAAATCGCAATGGACACCCTAACAAACGAAGACATATGGCTATGAACTTCACCATCAAGGTACACACACCTCTCACGATTAATCGACTGTTTAGCGCTGCCGAAAGATAATAGTGGAGTAACTGAGCAATTGGCTTTCTGTCGCTTGAATTGTTTGGATGGGCGATGGATTTCTTTGGTTGATTGCTACCTGCACTAAGCTATGATCGATCCACGTGAAATCGTCAATCGTGAGCTC
>PB.3371.1
TAGATCCTTCTTGATGCAAGGATAGATCTTGTAGTATAGAAATGTTTTAAATGTGCTGATGTAAGTGCCCAAAGATGGAACACTGCAAGCTTATTTGTGAATCAATTTAGACTGATAGGTACAGGAGCTGATGGACACTGGCAACTGCATATACTCCTTGTTTGTGTAGAAACAGCAAACATTTCAGATCTGAATTGAATGTCCAAAGATTGCAAGTATCTGACAAGAAAGACACTAGTACCAACCTTGGAGCATCAGTTATTCCGCTTGTGTAAAGATGCTAAAAATTTGCACAGGTGAGTACAGATACAGCAACAGTTATTACAGTAGAGTAAAAAAAACTGTTCGAAATCCGATATCTTCAGGACAACAGGTAATTTCGGAGTAAAACTCTGATGACCCTTCGACGAACAACATTCTACAGGTCGATTTTGGAATATCATTAACCAAGGATGAACCTGTCATTTTCGACCTCGTGTTTCTTTTTAACGCCTCAAAATTTTTTTCACTTTACGCGTATTTTCTCGCCGAAATCTTCCCCCTTTCTTTTTCTCAGAAGCACATTTGGTGATCATGAAATAAAGCCTGCATTTGTGGAGCTAGTGGCATCCCTTTGGATGCAAGGCACCTTGCCAGAGCTCAATGGAAGATGAAAATCTTTTTATTTAATCACTCCTAACGCGACCAATTTCTCACTCACGCATGCTTTGCCCCTAACGCTAGGGCAGGCTCAGTGCTCCATTGCAACCTGCTAATAAAACTATCATATCCCAAGGAGCCCCACTAATTAGCCCCATTTGGCACTTGAGGCTCTAAAAAGCTTTAATTTTTTTCTTCATTTGATCTAGGAATTTGTCGGTCCCAGATGTTATACAACTTTATGTATTACAGTCTCAGTTGCAATGCACACTGGATTTGGATTGTAAGATCAGGAGAAGAGCATTCGGAGGTTACAAATTTGGCTTATTTGTTATTGTTCCATCCATCCTAGAACTGAACAAAACACAAACAGAAATTAACTGAAAACATGAAGCGAACATCCCCACAGAAAAGTATCATGATCCCCTGTATCCAAATATTCTCCTTGCCAAGTGGTCCTTGCATACTGACATTCTGGCATGCACCACCGGAAAGGATGGACAATAACCACTATAATAAACCGAAAAATATCATCTGCGTGCTACTAACAAAATCTCCGTTAAGATTTTCGTAACACCGGCTGACAGATGAAAAACCCTTTCCTATACATACAAATATGGTTTAGGATTCTGTTTGAAACGTGAGAATTAAAACTTGTTTTTCTTCTTGTACATCTTTCTTCTCTTTTTCCTGTATTTTTCTCAACTTTGCTTTTGCTAATACAATATATATACACACACAGTAGGACCTTCTTGGTCTTACTGTTTTACTGTTAAAAAAACTTGTTTTTCTGTGAAACTCATGCGAATTTGTTGGGTCTAGAGCTGACCCAGTGTCAGCGTCACTGGTAATCCAAAGATTGGAGAGGGAGGGCTTGCGAAAACTGCAGTGCGATGTGGCGTGCGTCTTGGCGTGCGCTGCGCGCTGTCGCCTGTGGCTATAGCAAAGCCTGACGACGACGCACATTTCTGCTCTGGACCCGCCGCCCGATGTGTATGTGTATATGTGCCCACACCAACACACACATATACACATACTGCTACAGTGGGGCGACATGCTGCTACTACACTCCTCCCAAAGGGAATCCAACACAAGACAGGCAAGGCGCAGAGGCAGAGGCGGAGGCACAGAGCTGCAACAACATCCCCAACTCTCACGCTCTCCTCCCCTCTTTCTTTACACTTCTGCCCCCACATTCACATGCACACACAACACTAGCTTACACATGCATAGTGAATTTATTTTTAAAATAATCTATTTTTTATTCAAAATAACAAAAATATTCCGGCGATAATTTTTTTTACAGAAATATACTCCTGTCGCTCAACCGTTGGGCGACTGGACTAGTCGCTCAGCGACTGGACCAATCGCTGAGCGACTGGTTCCAGTAGCTCAACCGTTGAGCGACTGGAACACTTGTCGCTCAGCGGTTGGTCCTAATATGCAGCTCACTTATCTAGCCGGGCATGCATAGTGCCCAGTCGCCCAACGACTGAGCGACAGGAGTATATTTCTGTAAAAAAAATTATCGCTGGAATATTTTTGTTATTTTGAATAAAAAATAGATTATTTTAAAAATAAATTCTAGGAGTATCATGAGATAGTGCTTCTGTTCCCGACAATGATCTGGATCTTTAATTAGATTATTAGGCATGAAATGAAATTTAGGTTGATGCATGTTAGTGAGAAGAGAAATCTTTCTTTGTCCTAATGTTGCTCTTCAGTACTAGGAGTACTGTAAAAATTAAAGATCAACTGGCTGAACTACTAACTAGGCTACCACCAGCTGCGCACTGCAGCTACTGCACGCTTAAGCGTAGCCTAATTATGATGTAATGAGACCAACTTGCAAGGATTATTACTCTATGTTGGAACAGCCCATGTCATGACATAGATATCTGCATGTTTAGCTACTGGAGTACAAAGGATTATTCAGAACTACAAGCTCGATCTACAGCCTCCACTGAAAAGACAGCAGCGAAACATCCCATGCCTGCTTGCCTCGGCACCTAGTCAAAACAGCCAGTTTAAGTTTTCTTGGTGTAGTTATGGGAACCGCATCATCTGCCTCACTTCGAAAGAGTCAGAGTGAACGGCGGTTTCCACCTGCTGGGCAAGTTTACTGTAGCGATATCACTCCGGCGAATTAACATTCTGTTTTGTATGGTTGTAGCAATTTTATTGTAGCTCACATTCAATCTGCGCTGTTTGCTTTCTGATCGAACCGACGGTAAGAACATAAAGGCAAGCTAGTTTGGCTTGTCCAGTATCCACGGGCTCCATGTAGGAGCGAATATACACATAGATATCGCTCATTCTGTATCTCATTCTGTGTTTTTTTCTCTGAGCAGAGTGTTCGCTCTGCAAACCTTCGGTCAATCGGTTAGATGTAATTATCTGTTCTGTTTGCACCTCTAGACTATATAACTCATGATTTTAGAGATAAATTGGAAACACCTTTAGAAAAAGTGTCTCTGTGGGTTTTTTTTTCTTGTAGCAATAAGAACAGATACGGACGGACATCTCACATCATGTATTATATTCTGTTTTTTCTCGGAGTCAGAGTGGATACGGATAGTGCCGCATATCCATTTTCCATTCTGTATTCTCTCCGCAAGCCTTCGATCGGTCAGTCGGACGGAAATTATCCGTTCTGTTTGTACCTCTAAACTATATAACTCCTAATTTTAGAGATAAATTGGAAAGCGCATTTAGAAAAGTGCTCCACGTGGTTTTTTTTGTAGTCGGTGCAAGCAAAGTAGATACAAACCGATATCGCTGACACTTATCATGTATCATATTCCGTATTTTTTTTCCCGGGTCGGAGTCGACACAAATAGTATGGATACATATTTCTCCTTCCGTATTCGCTCCGCAAACCTTCGATCGGTCGGTCAGACAGAAATTATCCGCTTTGTTTGCACCCCTAGATATACCACATAACTAGGAAACATAGTTTTTTTATTAAAAAAATCAGTGCTTTTAAGTTGGCTGGTTGTGTTAAAAATGCAGGACTAGCGAGGGGTCAAGGGCAAGAGGTGAGTTTTCATTGAGACTATGCTTCACCCAACCAGGTATCTACTATCTTATTAAAGCAGAGTCAAAAGAAGTCATTGCATTAGCTCTCAAGGGCTAAAAATTTCCACGTTAATTGGTGGAAAAAGATAAAGATTTACATCGTCGATCGTTGTAGATCCAGATTATAACGGTCTAGATTAAAGAAAGAGTCCATATCAAGTACAATAAAACTGAATTTGGAATATAAATAAAATCAGCAATTTGATTTCCATATGATTCCAAAGTAAAGAGTCCATGTCAAGTACAATAAAACAAAAATCAGAATAAAATTAAATAAAATTAGGCAATTTGATTTCTATACGAATCCTAAGTAAAATCCCTAAATAATTATAATTTGGAATAAAAAATAAACAAAAATGGCAATTAGATTTGTATACATGAAATCCAACAAAAAATAACTGAAATTTGAGAAAAAAATAAAATAAAATAGCAATTTGATTTCAGTACGAATTCCAAAGTAAATCCCTAAATAGCTGTAATTAAAATAGAATTAAAGAAAAAAATAGCAATTGGATTCGGATACGAATT
>PB.3395.1
TTTCAGTGTTACATATATTGTTTGCTCAAACTAATATGCTTGCTTACTTTGAGTAAATTGCTATGTTATTGTTTAGTATTTAGTTTATTGCCTATTGTTGCATTCGTCTTACCTTGAAAAGCTAATATCCTTACTGTTTTCACCCAAGGAATATTATCCACTATTGGTAATAATAATTGTGGAATTTTATAATGCTATATGAGGCGTATGCATAGTCGTGCTTAGGTTAATAACAGTACAAATGGTGGAATTCAGTAAAATAAAGTTTTGGGCACTATGGAAAGTGTTTTTGTAAAATTTGGACAGAGAGGTTACCTATGCTATTTTGGATAAAAATATGAAAATAAAATGGTTTGGACTTGGGCGACTGGTTTGTCGAGACCGGTGCAGTTTGCACGAGAACTCGATCTATGTTGGTATCGCCTGGGTTATTAAGGACCGAACTTTGATGCCGTTGACCCAAGCATTTTCAGTGCAACCACATGTCTAGAATGGGACATACCTAGCCAAATAATTTACAGAGTCCGAGCATTAAACTCATAGGCTGTAGTCAGTAAGCATTATCTAGGTCATGCAGATGATAGTAAAGGACGTCCATGTCCATGCAAGTGTTAGCAACATAATTGTAAGCCCTCTTGAGGATAGTAAAGGAGGGTGGGCTAATGTCAGGGTGAGGTATTGTAAAGGCCTTGTTGTGATCTACTTAGCCGCACGCCCAAGGAAGTGTGTCATGGACGACAGTATAAATTAATTATATCATGTGGGTAAAGTTGCACAAACTCTGCAGAGTGTAAATCTATTCGAATAGCCATATCCCCGCTCTTAGATATCGCTTGGTGATACCACCATTGGTTAGATTTCCTGGTTTTCTTTAAAAAAATAGCTCTATTGGGAATTGGTATGGATGGTGAGTATCCATGCTCGAAAGATTTTGACAAAGGACCGTCAAAAGTATTGTGATGGCAAAGGATAGCCATGGTTTACAACTACTATATGCTCAATTTTTATTTCATATTAAATACAAATGGCTTTATAAAGTTGCTCTTTAAGGGGGTAATATCTCTATTGCAAATGAAACTTGCTTTAAGCAAAAGAAACTAGATAGGCCAACCATCCTTTGTTATAGCCTGCATGTACCTTTCATATAAAGTATTGCAGAGTACATTATTGTACTCACCATTCCTTGTTGAATATTTGTCAAAGCAAGAAATTGAAGTCCCCCAGTTCGGGTACTTTTATGCGGCAGCATTTAGAGATGATATTAGTGCCGAATTCTAGGGCATTAACCCAGTCGGTTGCTCATGGGTTATTTATCCTTAATTATCGTTTATTTCCGCTGCAAGCACTCTTAATTGTGATCTATTTGGTCGGTCGGTTCTGTTGTGTAAAATTCGGTCTTAATGGACTATGTTCCACTGCTTAATATTATGTGTTATTATGTTTTATTTACTCGTGTATGGATGTGATTCAATATTGTAAAATGTGTTTGCTGGCAGCTGATCATGAGATTAGCACGGTATACAAAGGATTCATAATTGAATTTCCACGCATGGCAAATATATATAGTGATCGTGACGCTAAGAACAGAAGGTATGAAAAAACTGAGGAATCTTCTGTACATATATCGGGGGATTAATTAATTAATCCTTAAATATTGGCTTCACCTTGAGTCACTCGGAACATCCTTAAGCTCACGAGTGTGAACGCCAAATGGGGTATATTTGACCTCCATTATTTACTACTAATAAGTGACAGTAGCTTGTCTTTTACCTGTTGTCCTACAATTCATGTATGTAGTTAACATTTTAAAATTTTGACTAACCAATATTCATAAAGTATTTAGCTGATTTGTCATCAAATGTACTTCATATCATTATATTTTTACTATTTTTTGCCAACATATGATTAGAAGAGTAATGTCAATGTATCTATAT
>PB.3442.1
TCATCGAACCCGTGTATCCGCACGATGCACATATTTTTTCTGTAATATTTATTTGGTGCAAAAGAACTTGTTTGAATTCCAGCCCAATGAAGATAAAACTTTGAGGACCTACCTTCTTTCTTTTAGCTTGAATGGTAAAACTTGACGTATTTAGATTTTCATAGTTTTCAGTTAGCCTTTGCATCAATTTAGAAATAAGATTTTGGGTTGGAATTTATTTAATAATTTCGTAGTTTAAGATTTGAACATACAAATTATATTTTTTTAATTTTGATAAAACATACTTATATTCAAATTTCAACGTATATAGCTTCGGACTAATTTTAATACCGATGTCAAATTAATATCGGGTTATGGAATTCTCCATTTATTTAAAATTTGAATTTAGTACTATTGGGTTTTGAATTTACATATATTATGAACTGAACTTACATATATTCTAAAGTAAGTTCAAATTTCTTGCTTGACCACCTTCAAATATTCCAAACTTAAGTTCATTTCTATATTGAATTTTCCGTACAATAAAATCTGTTTTTTTGATTTCTTACATATTCCCCTTCAAACGATGTAATTTCTAACATTTTCACCTCCTAAGATTAACGTGAGGAGCCCTAATTAGTATAGATATATCTAAAACTATCCAAATGATGCATGAGTGGCACATATACGATCGATCGAGTTTATAGGCAGCCAAAAACAAAATAATAATGAAGCAAGGTGGCCCTGTATCGGACCAATGGGACGGCTTCGGAGTGCGTGCCAGTGGCAGAGACAGTGGCAGTGGCAGTGGCAGTGATCGAGTGGGCATGCATGTGCACGAGCGCGAGAGCTGACGGCGAAGTGTTTGGCCATAGAGCTCCCACTGTTGGTAAAGGGAGTAACAGTAGTTGGTCGAGTTGCTGCTGGGATAAAGACGGCCAACCCTTTACCATTTCCCATTCCCACCTGCCTGCCTGCTACTTACATCGTCACTCCCAGATGTAGTAATTCATCGATCCATACTGCATGCCAATTAATTACTCCTCCCATCGAGACATTGATTCAGTTCACCAGCCCAGCCCGCCATAGAGATCGATCCATCGAGGAATAGGATCGCTTGATCGTACCGGTACTGGTCCCAACGCGCGTGCATGGCAGCTTGGAAAACCATATCACATGTCAAGCGCCAATATAAGACATGGTGGCCAACTCACCTGTCAGTGTAGGGCCTAGCGTATCTAGAGATAAATATGTCTAGGTTCAGTGTTAACTACTAGCTCTTCCAAGACATATATAGTACACACACAAGGTACTTTCGTTTCTTATATACCATTTAAATCGTATGATGATATCTCTTTATCAATTTGAGTATACTCCAATAATAATTATAAGATACTCCAAAGTAAGTTCCATGAAAAATTTCATCAAAGTTCACTTTTTATAGCAAAATTTGTGTATGTACTTCTTTTATATATGAAAAAAGGTATATAGCAAAAATAAAGGCTCAATGAAAAATTTCAATCAAGTCCGCATTAGAGTATCTTATAATTAGTGTGTGTGTTGTATACTGAAAATGATAAACAGCGAGAGTATACATTACATTCGTAGGTGTCGACATTTAACGGTATTGGCGCGTATATAGTGTAAGCTGTGCATGATGTTAGTTGCGGGCGGAGGAGAAGGCTGTTGGAGGTGAAAGAAAGGAAAAGTGCGATCCAAATCTTCGTACTGATGATCCATCCTGCCGGCCCGGCCGGTGCAATATATGGTGATTAGTAATTAGTACAGTTAGTGGATAGGCCTGCACATACGCCTTCCTGCCTCCCATTAATGCAACTTTGCTTACAGTATGATCGATCGATCGATCTGCATTCCCATTGGGACTGACAATCGCATTACAGTACATACACACGATGCGGTTTTAATATTTTAGCATGTCATGAACCTTAATTTGTACCACTCATTTAGCATGAGCATTGCAACCCTTTAAATCATATTTTCTCTCTCTTCGCTACACACATCTCCATGCAGTATAGATAATACGGATACACGTACGAAAGCTCACTAACACGCAAGATTATTTACTCTATATATATACACGCGCACACACTCTCTGGAGGGAAAACGTGTGTGTTTGTTTGTGGGGTTGCAGCTTTTATTCCGTGCGAACAAAGATGTATAGCACGCCAGTTTTGACCAGCTGCGACTGCACGTCTGCACTAGCCAGGAGCCGAAACAGGCAGCCACGTGGATAGCTGCTGGTTAATCCAATGATATACATATAGGCACTAAACTAGCTTGTTAGTTTACATCTCTGCGGTTTTAAGAGTATCTACAATAGATTGTTTCTTAGTTTGTTACTAAGAGAGAGAGAGTACTCAATCTAATAAAAAGAAACAACATTCCAATGGATTGTTTCTTAAGTTTGTATCTAAGACTTTAGGCTTGTTGGTAGGCAGTAGGACCCACAAAATAAGTGTTTAGGTAACAACTAAGTCTCCAATAGAGTTTTTTGTTGTTTCTTATGTCTTGGTATTAACAATCTGATAGTTTCTTTATGTAGAAACAGCTTCACCTTCTTTCCTCATCTTCTCTCCTCCACATCATCTAAAAGCTGATGTGGTAATCTCTTAGTAACAGCTAAGGTGGATTGTTGTAGATGCTCTAAACATATATATAAGAGGCGGTCAAGTCTTTTTTTTGCCTGGCTAGGGATAATTATATATATGTAATGTGTGCGACCACACAGCTTCTTGCTGTGGTCCAATAGTCCAACTGTGTGTCCGGGGAGACCACTGAGACTGATGAGACTGAGAGTGGTCTGTCGATCTGTGAAAACGCATGAGGCCGGCCGGTAGCCTTTCTTTTCGTTAATGCTACTTGGTTTTTTTAATATACATACTTTTGGCTTCTAGGCCATAAATTTGGAGGTTATGTTGAAGTGGGACATATTATATGTGCAGCAAAGCATAAACTCAAGAGGTGGTTTGGAGGGCCCCTGAAATGAACACGTCACCATGAGTTTACCCATCACGAATCTCAAGACACATCAACAGGTATTGATTTAGATGTCTCAGTGCATGAATTGAGAATATATATATATATACGTATGAGAAGATTTCCGGCTACTACTAGTCTTGTAGTGGTCAAAACATGGCAAAGGAGCAAACTAAGGTTGCTAGTT
>PB.3468.1
ACTCAGCTCAGCACTCGCCCGCATCCTCCTCCCTTCCCCTCTGTCTCGCGCCGCCGCCCCGCCCCGTCCGGCCGTCCTCCTCCTCCTCCCCACGCGCGGCGCCCCAGCAGCCGCCGCCCTCCCCTTCTCCTCCTCCCCCGAGCGCCGCCGCCACGCCCTCCTCCTCCCCCAAGCTGTCGCGCACGCCCTCTCTCCCTCCCGCGCCTGCCTGCGCCACTGCCCGCCTCCCTCTTCCTTCCCCCGTGCCGCGCCCCTCTTCCTCCCCGGCCGCCCTCCTCCTCTCGCCTCATCCCGCGCCGGCGCCCCACTTCCTCCCTCCTCTTTGCCCTCTCTTCCGATCTTCCTCATTACCAAATCTGATTCTTGCCTTTAGAAAGTAGGGAGGAGAAGTGTTATTTGACGTTTGTTTTGCTGATTTTTTTTCAACGGATTTTGTCATGCTGCTACGAATTGCAAGTTTCCAAGTGGAAGTCCTGTGGTTTTAACATGTAATTAGCTGGGATCTTCGGCTGAAAAAGATTTAGTCCTCCATGGCGGCCTTCAACAAGCTCGGCAGCCTTTTTAGGCACAGTGCTTTGACGAGCAGTGCCTCGACCGGCTCAGCCCCTGCCATGTTCAATGCTGCTCGGCTCATGTCCACCAACTTATTTGTTTACTCATTTGTCTTAGTAATTTTTGTCAGCTGTTTTTCTGATGTGGTTCATTTAATGTTATATTTTGCGTTTCTAGATTTAAATGTGTAGTAATACACGAGCAATTTGTCGGATAATATTGAAATCAGCATTCT
>PB.3500.1
TATCAACGCAGAGTACATGGGGGCATTGGCATGCGTGTACGGACAGCAGGTGCAGTTCTCTCTAGGGTGCTACTTGAGCTACCTACCATCACAGTCACGCTTGGAAAGGGATTCTATGCGAAGGATACTAGAGCATCTCCACTGCCCGATCGAAAATCAAAAGTCTAGACACATCGATACAGTGCTTTGACACAACGGGTCCACTACAGTAAAACTGCTGTATCATATATGGCACTGATGCTACAGCCACTGTATATTACTGTTCACCTCCTTAAATACCCGCTGTTCGTATAGTATTCCCTTACGGTAATACAGAGGATCCAGATCCAGCAGTGCTCCGTTGCACAGGCTCGAGTGGGCCCACACACTGGCCCGTGGCCCTCCATTCGTGGTCATTACATTTCATCTCTCTCTACGCGATCTCAGTGGACTCACTCAAAATAAAAATCAATCCGGCACGTGCGTGTTGTGGGCGGTGCGTGCGTTAACGATAAATTGGCTACGGAGCAAGTGGAGTAATAACGTATATACTAGGACCACGCATCCATCAAATGCTTTTGGGAATTTGGGATTGGATATTTGGGTGTGTGCCACTGGCTTGTAGGCCCGCTCCCCCATCACTGTGGAATCCTTCGCTTGAGGGCATCTTCAATAGTTAGAAATAACTTTGTCTCTAACTTATGTTATATTATCTTTATAGACAACATCTCCAATAAATAGTCTCTAACACACTCTCTAATATTTATATTTTATATATTTTTTTAAAAAACAGACCTACATATTAACAAGAGTAAATTAATGTATCATATTTTGTTTCGCGTGCACGGTCGTTTCTTCCTGTGCCATCTCTCCTCCACATTTCTTCTCCACGTAGGATTTTGTTGACGTGATATAACTAAGAGACGAGAATAAATACACTATTATATTAATGTATCATGTTTTATTTCGCGTGCACAGTCGTTTCTTCCTGTGCTATCTCTCCTCTATATTTCTTCTCTACGTAAGATTTTGTTGATGTGATATAACTAAGAGACGATAATAAATACACTATTTGAGATGCCTGAGGCGATCCAATGTGAGAAAATAATGGCTTTGAATGAGCAGCAAGACAATCAATACCCTGGCCTCCTGATCTAAAATTGCGAAATTGTAGATATCTTACCCACGTACTCTGTCAAAAATGCAAAACGACATGTACACGTGGGTACATGCACGAGTGAGCTAGGAATTATAACACACGCCAGTACCATCGCTCACACGGGATTTGCTTTTACATAGCGCGTACTAGTCCTACTTACCAAATGCTAAGAGGGTATTTGGGTTGAAGCCTAACGCTGCCACAGCCACGTGTCAATGTGTCATAGACTTAGTTTTTTTTTGTCCAAGTTTATCACACCTGTTACTACGCTGAGTTATCGTTGCCACGAAAAGTATGGCAAGACACGTTTGGCTTGGCTATTAAAAATAGGTACGATAAAGTTAGACATGAACCAAACATGAACGGAAACATTTCAATTATGCCGGATAAATAGAAGTTCGAAGCAGCTTGCAATCAGTCCCTCGCATGGGCGTAAAAGCTCTCTACTGCTCTTCCGACCACAAACACGAAAACAAAAGTAGTGCCGTGCATGGCTGCAGTTCCTTCTGTTGAGCCTAACTGGTTTGCCAAAACACCCCTAAACATATAACGGCTAACCCAACCCAACCCAATCCTGTGTGTGCTCTCTTTTTTTCCCTTTCGACACGTCCAATGCACTCACATAAACACACACCATATGCACGCTCACACATACATAAATGTGTCTATAGCACACATCTAATCTAGAATAGATGTTGTTATCTCTAGCATACGTCTAATCTAAAACGGATGCTAGACCTCGGGGAGCTAAACTCAATTCTCTGCTCCTTTCTCTTCTGAAGAAAACGCGCACGAAAAAAACTACTATTTCACGCCTCTCAAAATTTGTAGACTCC
>PB.3504.7
ATTTTAGTGAGCTCTTCCAAATTCTCATTGTCGGCCATACTGTTATTTACCTGCTGCCTGCTGGCAAACTTAAATACTTGTAATTACATGGCATCTGCATTTTTTATGCGTGATTTGTTTGCCTTATCTCAACATGCAAGATGGTACTTTATGGTCTCCTGATGGTTGCATTAGCCGTTCAGTTCTATCTGTCTGAATTACAAGATTGTAGCTTGTTTCCCTGTATAAGTTGCATTTGCATTAGCAGTTTATGGTTCCCTCTGTTTGATATATACAAGATCGTAGTGCTTCATTTTCCTGCCATGGTTTTGTTTTCATTAGCAGTTATGTAGTGATGACTAATTGTGAACATAGTTCCATTGTTTGTTCTTTTTCCTTCTTTTCTTTTTGTTACTTCTTTATTTTTGGGTTATGTGTAGGGGTGAGGGTGCCTAACACTGCCGATGTCGGTCCTAAGCCCGGACAAAAGTGGAGGGGGCATGGATTCAAAATTTGTGACAAAACAAACAACATTTTATATCCTACTGCGGGTTGACTATGTGTGGTATACTGGTATTTCCTGTGGAAAAGTGCAGTCTGAGCTAGTATTGTATTTTGACCCCGAAGTAAGTAAGAGCTTTTGTTAAAAGTTGCTTCAGTGTGCACAGTGGCAGATCAGAGGAGGAAGACCCAAGTTGAAGCTGAATATATCTACCTAGTCAGTGACATTGTTGACATAGTGGGTTCGACTTCCTCCCGATCGATGAAAGCTTGCCCTTGACTGAAGGCTAGCAGCAGAGTCGGGGCATTGGTAAAACTTGTCATTTGTGAGATTTATTGGTTTTTCTTGTGAGGTCTCGTTTCTTGATTTTGAGACCCTGTGTGGTACTGTGGTTATCAAGTATTATGCCCAACAGGTTTTTAT
>PB.3523.1
ACTCATCCACGGTGTCATGTGTACCGTTTCACCGAGAAAAGACCTAGATTTGCTGTTCTGTCGCCGAAACAGGCCAAATGAGCCCTCGGCTCCGTCCTGCCCGTGAACTGAACTGAACTGAACAAGAACAGGAACAAGAACAAGAAAATGAGTAGGTCAGCTTTCATTCGTCTTGTAGCTGAGCACGCACCTGAAAACTAAGAAATCTGAAAGCATCCGCTGAAGAGAGCTTTTGGCGTGGATCCGCCTAGTTAATTCTGATATAATCAGCCACTAATTAACATATCCCAAGAACTCTTTAACTTGTAACCATGTGCAGACACGCACTCGCAGGCCTTGTTAATTCCTTAATCGCCTTGCTGCTTGTTGCGTGCAGTAGTTATCTCGCTCCAGTCCAAGCGCTTCACACGTATCATGCCCTTGTCGTTGCAATCTGACATCTAGGCATGCGTGCATCTAGGGATCGATGGTTTATCTACTCTAATCGCTACAAGCTGTCCGATCAACATGAGAAAGATTATCATCTGTTCTATCATTAGAACCACTTACAACGCATCTTCAGGCATAGAGATGATCCATTCCCATGTTCATCAAACGACTCGTAGCTTGTGCAATCTGTATGTTTGCCGAGAAGGAAATTTGTATTAGATATACATATCTCCATAAAAAACAAATGCCCATGATGATACTGAATAAAGGCACTTGGCAAGTGTTTAGAGGTAGTTTTTGTCACGCGGAAGAGAGAATGTGTCAAAAATTTATGAGTTTATGAAAGAGTACGTGTAACCACCTACGAGTAGAGGTGCTTGCGACGGAGATGGCGAGTCTCTGGAGTGTGATCTTGTGCCTGAACTAAAAGATAAGCAAAAAATCAAACCAAGTTGTTTCATAACTGGGTTTCATATTTTCATTTCATTTTCACGGCGTGTGCACTGAATGCAGCAGCTTTGGCTTTGTGAATGTGGTAGTGGTGGTAGCTTTTGCTAATTCCAAGGTAGAAGATCTTCGTCTGGTGCTAATATCTCCTCTTCCATCGGCACCCACATGCACCTCTGCTTGCTGCCTTGCTCCCATCATGGCCTCTCTCTCCTCCCTCGTCTTTCATCAGTTCATGGCCACTTTGCTTGCTCGGTGCTGACTGCTGAGCCCCCTGCTGCTACTGCTGCTGCAGGCAGGCAGGCAGGCAGGAGCTACACCCGTGTGGTGTGGTGTGTGCACATGCACTGATGCACATGCTCGCATGGGCAAATAGCCAATGCCCACCATCTTATCGTTCTCTGTCTGTGGTCCTACTGCTTCTACAAGCTAGGAGGAAGCACTTCCTGTATTTTTCTATTTCATGGCAACTAGATTTCTTTTTGGTTGATGCTAGTATAGTGCTCATTATTCATTTCAGAATAGTGTGATTTCGTTCAAATTAAAATTGAGAACTAGAGATAAGCCTGATTCTGGTTCAAGTATCAGCAATTTGCTAGACATTGTTACTTGTTAGATAGAGCATAGAAGATTCGGCTCCTCTCATACGGATTACTTCAAAAAAAAATTGCTTGCTCATGTTTCTTCTGTGCCTAGGTTGCAAAGCTACTAAAGCACTTAAGATGTCATTTTGAGCATAGCATCTCTTCGATTTCTGTTGGAGACAAGAAATTATGTGGTTGTACCATGGCTTCACATCATGGCCCAACAGCTTTGTATCATGAAAAGGGGAGACATGGGAAAAAACACCCCCCCCCCCGTAGTAATGATAACGATTTTGTTGTACCAAAAAGAATTGAAAAAGATTGTGATGTTGATGACAAGAAAGCTTTGGTGTTCGTCCCTACAAAGCTTATATTTGAAGAAATGTGACAGAAAAGACAATGCAACTAAAATTCTAAAGATTCCAGGACAACAAAATCACAGTGGGCTCCAATGAGTTGCTTTGTATCCGAAGCTAGCAAACACCTCTTTTATTTGACCTCCTGCTAATCCATAAGCATTATTGTCAGTTCACTTGTGAAAGAAATCCTACCAGCAAGAGGAATCTTTGGGAGGTAGTGGATCCCTCTGCTCATGGCTCGTACTTTGTACTACATGGTACTGAATTTCCAAACAATCCAGTAAGTCAACTGTTACAGGCCCTGTTTCTACAATTTATGCAGCCGTTGTCAACAGGAGGGTCACATGAAACATGCTTATCTAGTTATCTTATTGAATTTTAGAGTGAAATTTACCCGTGTTAACGCTCAGCAAGATCACCGGTCCACCTTTGTCTCTGGCAATATGGCCAGTCAATAACCAAAGAAAGAGAGTACTTTTTTATTAATTAATCCATTAGTTAATTTATTTTCATTGTTAATCAATCGCAAACTTCATTTCTAATTCGGACCCTTTTGCTCATGCCACCACTCGTGGCGTGACAAAACAACATTGTCACGCTATAGAATAAGTCCAACTAAATAGCACTTTTTGTCACACCACTGGTGATGGCGTGACCAAACAACACTGTCACGCCACTGGTGGTGGCGTGACAAGATATGGTGCTGACGTGACAATATTGTTTTGTCACGTCACGGGTGGTGGTGTGACTAAAATGGTCAGAATTAGAAATAAAGTTTGCAAGGGTTTAACAATAAAAGTAAATTTAAAAATAGGCTAATTAATAATAAAAAATCAGAAAGAGATAGGGTTATATATTGTGAAGCCAAATGCTGTCCTGTATGAGAAGTACATTGCTTTTTtc
>PB.3525.1
TTTTTTTTTTTCTCTTTTTCTTTTTCTTTTCCTTTTAAGCTTCGTAAATTCATATCTCCTCCGTTATAGCTCCAAAAATTGCAAAATAAATTTCTAAAAATTCGTTAAATCAAGATCTTGCTAATGGCATAGGACTTGATTAATTTGGAGTTCATTTGTGTATTCTTTTTGTATTTACTTGCTCTCTTTGCCGTTGTGCTTTTTCCGGTAAATCGCCCGTTTAGGATTCGAAGACGCCGGAGATCCTCAAGTCGATCAAGACCAAGAATATCACGATCATCTTGCCTCTAACCAAGGCGAGTCAATACTTTGACCATGTTGCTCCTACATTTTATGTAAATTATTTTCTTTTAAATTAACAAATTGCATGCTTTAATTTTTAATCAAATGTATGTTAAAGCTTAAGGTAGTTAAACACCCACTTGATGTTTAATTAATTAATATTGCCATCCTTGATAACTTGAATCCATTAACCTTTGTCACCCTAGTAATTATGGTAATACTAGTTATAGGGTGTACTTGAGCGACATGCTAGCCTTGCTCAAGTACCGGGGTATTACAATACCCCAATCATCATGTCTTCAAATATAAAATGTTTTGGGTAGTCATTGGTGGTCCATTGACTAAGGTGAGAAAATAATTTGGTTTTCTTCTTAAAAACCCTAAATTGCTAGCTCTATCTGGGCGGATGGTGAGGCGGTTGGTGCTCCGGGAGCACGAGAATGATTGGGTTGTGGAATGAACCGCCCAGATAACCCTAAGGACTTAATCGGGTCACGACCTCCCGTGTTAAACAAGTACAACCACAAGTCTGCAGAAAAACTTGCGACTTAGCTTAGTAGATTTATTGAACCTTGGATGCCATTTCGCTGGGCGGATAAATGGGGAGCCAAGTGGATTCATTCTGCTTGAATGGGACACCGAGAGGAGGGTGACGTTTTGCCAGTCGCTGAGGTATAAGCGGTGCTATACCTCAGCGACTGGCAAAACGTCACCCTCCTCTCGGTGTCCCATTCAAGCAGAATGAATCCACTTGGCTCCCCATTTATCCGCCCAGCGAAATGGCATCCAAGGTTCAATAAATCTACTAAGCTAAGTCGCAAGTTTTTCTGCAGACTTGTGGTTGTACTTGTTTAACACGGGAGGTCGTGACCCAGATTAAGTCCTTAGGGTTATCTGGGCGGTTCATTCCACAACCCAATCATTCTCGTGCTCCCGGAGCACCAACCGCCTCACCATCCGCCCAGATAGAGCTAGCAATTTAGGGTTTTTAAGAAGAAAACCAAATTATTTTCTCACCTTAGTCAATGGACCACCAATGACTACCCAAAACATTTTATATTTGAAGACATGATGATTGGGGTATTGTAATACCCCGGTACTTGAGCAAGGCTAGCATGTCGCTCAAGTACACCCTATAACTAGTATTACCATAATTACTAGGGTGACAAAGGTTATTGGATTCAAGTTGACATGGATGGCAATATTAATTAATTAAACAACAAGTAGGTAATTAACTACCTTAAGCTTTAACATACATTTGATTAAAAATTAAAGCATGCAATTTGTTAATTTAAAAGAAAATAATTTACATAAAATGTAGGAGCAACATGGTCAAAGTATTGACTCGCCTTGGTTAGAGGCAAGATGATCGTGATATTCTTGGTCTTGATCGACTTGAGGATCTCCGGCGTCTTCGAATCCTAAACGGGCGATTTACCGGAAAAAGCACAACGGCAAAGAAAGCAAGTAAATACAAAAGAATACACAAATGAACTCCAACTTATCAAGTCCTGTGCCATTAGCAAGGTCTTGACTTAACGAATTTTTAGAAATTTATTTTGCAATTTTTGGAGCTATAACGGAGGAGATACGAATTTACGAGGATTT
>PB.3536.1
TTATCTTCGTAGAGAACCGGTCAGCAGGTCAAAAAGTAACCATGCTCATCGAGGTGGCCAAATGGGAATTCTGGACGCTATTGGCCCCATGAGACCACCTAAATTCCTAGAGTAGCCCCTCTAGCCACAGAATTCCTATTTTGGCCCCTGTCTCCTCCTGCTGTCGGGCGACGGCAGGCACCTGCTGCCCTCCCCAACGGCAGTAGGCACTTGCTACTATGTGGGATGGCAGCAACTGTCCCACACAGCAGCAAGTCCTGCGCACGCAAATCCAAGAGGAGAGAGAAAATCCATTTAAGAATATTTTTTGGAGGAATTTCTAAATATAGCAAATAAGCTCAAAAAATTATGAAATTTTTTTTGTGGAGCCTCCCATAGTGTACTTGCTTGTGTAATTTTTTCAGAATTTTTTATTTATTTTTTCTAAAATTCATTTAAGTATACTGTTTGTAGGAATTTTCTAATATAGAAAATGAGGTCCAAAACATTATTTTTTTTTTCTAGGCTCCTTATACAATGTACTTGATTGTGTAATTTTTCCATAATTTTATATGTTCCGAAATTGTCTCGACAAATTAAGGGTTTAGCTCTTGAAAATTAGGACGAAAGGTTTCGGAAATTAGGGTTTCATGATTTCATGTGACTTGGAATGTGGGAAGTTTTACCACATGTCGTCCCATGTTAACCAAATTGTGCTCATTAGCTTCCTTCTTAACCAAATTTCATATAGAAACATTTGATAGCATACAACACTTGTGGGAGACATTCATCCCCTTGCAATACAATGCATTTAAGAAGGAATAATATCTTGGTCACTACGGTTCTTGATGACATTACTTCACTATGGTGGAGTTAAAGCAAAGTACTTTATGAAGCTTATATATAATGCAATTGAAGGGGCTGAGAACGCTCGTTGTGATTATGAAGATGCCCTAAAACATGGAGGATTCGATGTCGGTGCGAATGGTTCTTTCTGGGATTCTACTAGAAGAGGCATACTTGCAATATAGGCTTGCTTTGATGGCTTAGCGGAGACATAGAACCAGAACTATATTAGAGTCCGACAGAAGCACGTTACACGTAGTCACATGGCATGATGGTTCGGCTAATTGCTTTAGTCATCCTCGCTACTACTACGGTACACTGCGACACAAGCATCCGGACCATGTAAGTATACATGCCTTTAGGGGATAGTAAAAAACATGGCGGGTAGGACAGGGGACTACTACGGAATGGCCGGACCTACTGCATGGACCGAGGGCATTTGCCCTTCCTTCCGAGCTCGGCGTTGTACTCCTCACCGGCCGCCTTGGCCTCGGCCGCCATTTCCCTCTTTTTATCGCGCTCCCTCTCGCGAGCCTCGCGCTCCCTGCGCCTGCACGCCTCGAGATGAGCTTGCGTCTCCCGCCGGATACGTTCGTTGCTCGTCGTTGCGGCAGAGTGTTGTCACGTCTTACTTTGCAAAGGGTAGTCATGTCCTACTTTGTAGAGAGAAGTCATGTCCTGCTTTAATACTGTATTGTACCATAGGCTAGATAAGCTTGTATAAGAGCCAACATAGGGAAATACATGGCATGTAGATCGTATAACAACATACCATAGCATACATATTGTTATATCATTTGCATGCCAAACATTTTCCTCAGTTGGTTCATGCACAAGCTTATCTAGTCTGTGGTATAATACAATATTAAATAATATCATTCACAATAAACTGATAAATTAACAAAGAGTGTCTCGATTGCAATAAACCCGCGCCCGCGTGTGTATCATGTAATGTTTGTAATGCTTCAAATGTCGTCAAATTTATGTAGAGAGATGTACACTGCAACTCCATTGAAACCCTAATTCTGTTATGAGTACTTTGTGTGGGAATTCATGAAACCCTAATTTCTGAAACCTAAAATCCAAATTTTGAGACCTAAATCCTTCATTTTGAGACAATTCAGAACACATATAAAATTGTCCTAAAAGTGCAATACATGCACAAACAAAAATGCCACATGAAGAATTGGGTGGTGGGCCCATGGCAAGTTGGCAACAAATCTTTCATGCTCTATTATTGATTAAGGATGGTAGTTTTAAAATTTAATGTTTGAACTAGTTTGAACCGGCACAATCTTTTGTATATGCAGTAAGTATGTATTTATATGCACTTGAAGTATGTATTTATATGTATTTAAATGGACTAAGACATGTTTGCAGGAAGGGTTTCTAATATGTTCGGTTTAACACCAGTGTGGCGCCATGAAGCGTCACACAACACCCTTGCTGGTGGAGGCGTGCGAGCGAATCAATCGGGAGTCGGGTCTCGAGATTCGGCACGCCATAAAAGCGAGCACTACGGGCAAGGGGGGACAGCAGTGACGGGCGATAGATGTGGGGAGGAGGGAGTGTCTCTTACCTAGAGTATTCATGTGGTACTAAACTTCCCACATTCCAAGTCACATGAAATCATGAAACCCTAATTTCCGAAACCTTTCGTCCTAAATTTCGAGACTAAACCCTTAATTTGTCGAGACAATTTCGGAACATATAAAATTATGGAAAAATTACACAATCAAGTACATGTATAAGGAGCCTAAAATTTTTCATAATGTTTGGACCTCATTTTCTATATTAGAAAATTCCTACAAATAGTATACTTAAATGAATTTTAGAGAAAAATCAAATAAAATGTAAAAAATTACACAAGCAATTACACTGTGTCAGGAGGCTCCACAAAAAATTCATAATTTTTTTGAGCTCATTTGCTATATTTAAAATTCCTCAAAATATTCTAAATATTTTCTCTCTCCTCTTGGATTTGCGTGCGCAGGACTTGCTGCTGTGTGGGACAGCAGCCGTCCACACGACCAGCAGGTGCCTGCTGCCATTGGGGTGGCAGCAAAGTGCCTGCTGTCGTGCCCGAGGGCAGTAGGTTGCCCCTGCTGTGTCCCCAACGTAGTAGGAGGCGACAGGAGGCAAAATAGGAATTATGCGGTTAGAGGGGCGACTCTAGAATTTAGGTGATCTCATGGGTCAAGTTAGTATCCAAAATTCCCACCCCGAGTCCTATTTGCTAGGCCGACCCTGCATGTGGCCCCACCAGATTATGGTCACTCTACAGCACGCACCAAGGTGGGCTGTGTTACGCGTATTTTGGCTGTGCTAGGACCAACGTGTGAGAGTAATAGGAAATTGAAAGAAGGCCTGTTGCTTTGGTACTTCCCGTGTGGGGCCCAGCCACCGGGATATGCATGCATTCTGTGGCTGCTGCCAAATCTGTTCCGTATTTGCAGGGGAGATTGTTCCCCCCTTCGGAACTCGGAAGGCCTCAAAGCCTGCATGCATACCCGTGGGCCCACCGATGTCCAATTGCGATGGAACCTGTTATCCTGTGTCTATGCATGGGTTGACTTTGGTAAAACGGCGAGAATTTCTCGGACGTTAGCATCATTCTTCCGGTGATCTCCCCGTGTGTGGTTTGAGTAGACGGTGATCGATTCAAAAATTATCGTGATCCTACGTCTTAAAAAATCGGACACTCCATATCGTATTGGTATCAGAGTGCCGGGTTAACACGATAAATTTTTATGTGCCTTAGCACTTCATATTTTATGTTCAATCCTACAATCCAGGAAATTGGCAATTCACAAAAATACCATCCCTAGACCTTTTTGTGCTTATTTTCATTACCAAGTTTAATCTATTGTTAGATTTGTTCTTTGTTTCTGTCGATTACATATGCTAATCT
>PB.3556.2
CCGTACACCGTTCGTCTGCTGTGTTGTTCGCACCTCTGCCCTCCACGCGCCTCCCATCTGCTTCCTCCCCCTTTCCCTAGGCCGATACCTCGCGCCCATGGTGGCTGCTACCCATGGCCGTCGTGCCCTCGCGCCCCACATCGTCTTTTCCCTTGCCATCTCGTCGTCCCGCCCCCATCTACCTCCACCGCTCTACCTCCCGATCATCGCTAGCCAGCACTCCCGCAGTGCCCCCGACTGTCCCGACGCCGCCAGTCTTGGCTCCGTCTGGTGACCTCGCCTCCTCCACGCCGCACGCAGCAAGACGGATTAGGAGTGCAGAGGACATGGTCGGCAGCGCTGGTCGTCAACGCATCGCCCGACGAGGCACGGCGCGAGCCCGGAACGGCCGCCGTTTGCCAACGGTGTGCGCTGGGGTCCGGTGGTGGCGACAGTAGAAATGTGCATGCTTTCCCCCCCCCCTTTTCCCATTTCTTTCGTTGTTCTGTTTCGTATTTTCAACCATATACTATGCTTCATCAATAGTTTTGTTTCTTGCAAATTTTCCACGGTAGGCCAAATTAAAAGAGGCTTAACTTTGTTGCTTCATTGACCAACACATATGGTGCTTTGCAATAGCCCCAGCTGTTTTACCTGGATGTTGGCTTGTGTCCCTTATCCACGGTGTCCATATCATAGCTGCCACCCTGGTAAATTCAAGGTCTTTGAGCATGCCATCCATCTATACAGCATGTAAAAAAAGAGACTAACATGCATGATCTATGGCAGATTGGCAGGTAAGGAAAATCTTATTACCTTTGTGAAATCACTGTGTTTACTTTTTCAGATTTTATAGAGAAATTGTTTGAACGTTGGTGTTTTCAGGCTTTGTGGTAACTTTCTACGGTGCACTCTTCTACTATATGAGCCAATTTGCCTGTAATTGTAATTGTTTTTGTAATGTGAATTGACTTATTTCTTTCCCTGTCCAGTACGGAATTCCAGCCATTAGAATCTCAGAATTAATATTGTCATTGTTGTTCACTGGTTCATGGGTAACTAACAAATTTTGATAGCCACAATATCTACAGCTTACTATATTTTTGTTGTACGTCTCATGCATCGACCATGGGAATTGCAAAGTTGAAAGTTATAGCTGTTGTAGCCATGTTTCCTTTCAGTACAAAGTTGAGTATGATGTTAGGCAGTTAGGGTGTTAGGTCCATGTATTGTTCTTTGCTAACCTCATTTATCTTTACATTTTTGTTATATTGTTCATATCATTTTCTTTCATAAATGCACTTGGTTGTCATATGTTGATTCTGGATTTCTAATATAAGTTGTCCTCATTTTATAATTAGAAATTAACTTCCATATTGATGATCTCTGTCTGATTCGTGGAAGATGCTTCTTGATGAAAGGGATTCTAAGCTAGCAACTCAATTCCAGAGGAAGTGCGCATGATTCTGCAGTTATTCAGTTTCAAACTTTGTTAAGATTAGGATGTTTTGTTCCCTTCATATCATGTCTGAAGCGAATTTATGGCCTCTGTGAAATGAATGTAAGGTCATTCTTTCAACCTAGAGAAGTATTTTTTACAATAGCATATTCAATCTATTTTTGTAACATACATTAATTGTAGAGATGGTGCTATTCACCTATAATTGAAAACTTTAAATT
>PB.3559.69
[truncated: 3,125,188 more chars]
